# Supplementary material for: Carbon fiber reinforced composite material layup design optimization method and its application in automobile battery box
Source: PLoS One. 2025 Dec 29;20(12):e0322729. doi: 10.1371/journal.pone.0322729 (PMC12747345; doi:10.1371/journal.pone.0322729)
Supplement: S1 File — (TXT) [file pone.0322729.s001.txt]

$$
$$ Optistruct Input Deck Generated by HyperMesh Version  : 2022.0.0.33
$$ Generated using HyperMesh-Optistruct Template Version : 2022.0.0.33
$$
$$   Template:  optistruct
$$
$$
$$ optistruct
$
$$------------------------------------------------------------------------------$
$$                      Case Control Cards                                      $
$$------------------------------------------------------------------------------$
$$--------------------------------------------------------------
$$ HYPERMESH TAGS 
$$--------------------------------------------------------------
$$BEGIN TAGS
$$END TAGS
$
BEGIN BULK
$$
$$  Stacking Information for Ply-Based Composite Definition
$$

$$
$$  GRID Data
$$
GRID           1        437.3957467.606 -130.0  
GRID           2        427.4387467.6048-130.0  
GRID           3        417.4816467.6037-130.0  
GRID           4        407.5245467.6025-130.0  
GRID           5        397.5675467.6013-130.0  
GRID           6        387.6104467.6001-130.0  
GRID           7        377.6533467.5989-130.0  
GRID           8        367.6963467.5977-130.0  
GRID           9        357.7392467.5965-130.0  
GRID          10        347.7822467.5953-130.0  
GRID          11        337.8251467.5941-130.0  
GRID          12        327.868 467.5929-130.0  
GRID          13        317.911 467.5917-130.0  
GRID          14        307.9539467.5905-130.0  
GRID          15        297.9968467.5893-130.0  
GRID          16        288.0398467.5881-130.0  
GRID          17        278.0827467.5869-130.0  
GRID          18        268.1257467.5858-130.0  
GRID          19        258.1686467.5846-130.0  
GRID          20        248.2115467.5834-130.0  
GRID          21        238.2545467.5822-130.0  
GRID          22        228.2974467.581 -130.0  
GRID          23        218.3403467.5798-130.0  
GRID          24        208.3833467.5786-130.0  
GRID          25        198.4262467.5774-130.0  
GRID          26        188.4691467.5762-130.0  
GRID          27        178.5121467.575 -130.0  
GRID          28        168.555 467.5738-130.0  
GRID          29        158.598 467.5726-130.0  
GRID          30        148.6409467.5714-130.0  
GRID          31        138.6838467.5702-130.0  
GRID          32        128.7268467.5691-130.0  
GRID          33        118.7697467.5679-130.0  
GRID          34        108.8126467.5667-130.0  
GRID          35        98.85558467.5655-130.0  
GRID          36        88.89852467.5643-130.0  
GRID          37        78.94146467.5631-130.0  
GRID          38        68.98439467.5619-130.0  
GRID          39        59.02733467.5607-130.0  
GRID          40        49.07027467.5595-130.0  
GRID          41        39.11321467.5583-130.0  
GRID          42        29.15614467.5571-130.0  
GRID          43        19.19908467.5559-130.0  
GRID          44        9.242018467.5547-130.0  
GRID          45        -.715045467.5535-130.0  
GRID          46        -10.6721467.5524-130.0  
GRID          47        -20.6292467.5512-130.0  
GRID          48        -30.5862467.55  -130.0  
GRID          49        -40.5433467.5488-130.0  
GRID          50        -50.5004467.5476-130.0  
GRID          51        -60.4574467.5464-130.0  
GRID          52        -70.4145467.5452-130.0  
GRID          53        -80.3715467.544 -130.0  
GRID          54        -90.3286467.5428-130.0  
GRID          55        -100.286467.5416-130.0  
GRID          56        -110.243467.5404-130.0  
GRID          57        -120.2  467.5392-130.0  
GRID          58        -130.157467.538 -130.0  
GRID          59        -140.114467.5368-130.0  
GRID          60        -150.071467.5357-130.0  
GRID          61        -160.028467.5345-130.0  
GRID          62        -169.985467.5333-130.0  
GRID          63        -179.942467.5321-130.0  
GRID          64        -189.899467.5309-130.0  
GRID          65        -199.856467.5297-130.0  
GRID          66        -209.813467.5285-130.0  
GRID          67        -219.77 467.5273-130.0  
GRID          68        -229.727467.5261-130.0  
GRID          69        -239.685467.5249-130.0  
GRID          70        -249.642467.5237-130.0  
GRID          71        -259.599467.5225-130.0  
GRID          72        -269.556467.5213-130.0  
GRID          73        -279.513467.5201-130.0  
GRID          74        -289.47 467.5189-130.0  
GRID          75        -299.427467.5178-130.0  
GRID          76        -309.384467.5166-130.0  
GRID          77        -319.341467.5154-130.0  
GRID          78        -329.298467.5142-130.0  
GRID          79        -339.255467.513 -130.0  
GRID          80        -349.212467.5118-130.0  
GRID          81        -359.169467.5106-130.0  
GRID          82        -369.126467.5094-130.0  
GRID          83        -379.083467.5082-130.0  
GRID          84        -389.04 467.507 -130.0  
GRID          85        -398.998467.5058-130.0  
GRID          86        -408.955467.5046-130.0  
GRID          87        -418.912467.5034-130.0  
GRID          88        -428.869467.5022-130.0  
GRID          89        -438.826467.5011-130.0  
GRID          90        -437.167477.247 -130.0  
GRID          91        -435.508486.9929-130.0  
GRID          92        -433.849496.7388-130.0  
GRID          93        -432.19 506.4847-130.0  
GRID          94        -430.531516.2306-130.0  
GRID          95        -428.872525.9765-130.0  
GRID          96        -427.213535.7224-130.0  
GRID          97        -425.554545.4683-130.0  
GRID          98        -423.895555.2142-130.0  
GRID          99        -422.236564.9601-130.0  
GRID         100        -420.577574.706 -130.0  
GRID         101        -418.918584.4519-130.0  
GRID         102        -417.259594.1978-130.0  
GRID         103        -415.6  603.9437-130.0  
GRID         104        -413.941613.6896-130.0  
GRID         105        -412.282623.4355-130.0  
GRID         106        -410.623633.1814-130.0  
GRID         107        -408.965642.9273-130.0  
GRID         108        -407.306652.6732-130.0  
GRID         109        -405.647662.4191-130.0  
GRID         110        -403.988672.165 -130.0  
GRID         111        -402.329681.9109-130.0  
GRID         112        -400.67 691.6568-130.0  
GRID         113        -399.011701.4027-130.0  
GRID         114        -397.352711.1486-130.0  
GRID         115        -395.693720.8945-130.0  
GRID         116        -394.034730.6404-130.0  
GRID         117        -392.375740.3863-130.0  
GRID         118        -390.716750.1322-130.0  
GRID         119        -389.057759.8781-130.0  
GRID         120        -387.398769.624 -130.0  
GRID         121        -385.739779.3699-130.0  
GRID         122        -384.08 789.1158-130.0  
GRID         123        -382.421798.8617-130.0  
GRID         124        -380.762808.6076-130.0  
GRID         125        -379.103818.3535-130.0  
GRID         126        -377.444828.0994-130.0  
GRID         127        -375.785837.8453-130.0  
GRID         128        -374.126847.5912-130.0  
GRID         129        -372.467857.3371-130.0  
GRID         130        -370.808867.083 -130.0  
GRID         131        -369.149876.8289-130.0  
GRID         132        -367.491886.5748-130.0  
GRID         133        -357.444886.5832-130.0  
GRID         134        -347.397886.5915-130.0  
GRID         135        -337.35 886.5999-130.0  
GRID         136        -327.303886.6082-130.0  
GRID         137        -317.256886.6166-130.0  
GRID         138        -307.209886.6249-130.0  
GRID         139        -297.162886.6332-130.0  
GRID         140        -287.116886.6416-130.0  
GRID         141        -277.069886.6499-130.0  
GRID         142        -267.022886.6583-130.0  
GRID         143        -256.975886.6666-130.0  
GRID         144        -246.928886.675 -130.0  
GRID         145        -236.881886.6833-130.0  
GRID         146        -226.834886.6917-130.0  
GRID         147        -216.787886.7   -130.0  
GRID         148        -206.741886.7084-130.0  
GRID         149        -196.694886.7167-130.0  
GRID         150        -186.647886.7251-130.0  
GRID         151        -176.6  886.7334-130.0  
GRID         152        -166.553886.7417-130.0  
GRID         153        -156.506886.7501-130.0  
GRID         154        -146.459886.7584-130.0  
GRID         155        -136.412886.7668-130.0  
GRID         156        -126.366886.7751-130.0  
GRID         157        -116.319886.7835-130.0  
GRID         158        -106.272886.7918-130.0  
GRID         159        -96.225 886.8002-130.0  
GRID         160        -86.1781886.8085-130.0  
GRID         161        -76.1313886.8169-130.0  
GRID         162        -66.0844886.8252-130.0  
GRID         163        -56.0375886.8336-130.0  
GRID         164        -45.9906886.8419-130.0  
GRID         165        -35.9438886.8502-130.0  
GRID         166        -25.8969886.8586-130.0  
GRID         167        -15.85  886.8669-130.0  
GRID         168        -5.80316886.8753-130.0  
GRID         169        4.243706886.8836-130.0  
GRID         170        14.29058886.892 -130.0  
GRID         171        24.33745886.9003-130.0  
GRID         172        34.38432886.9087-130.0  
GRID         173        44.43119886.917 -130.0  
GRID         174        54.47806886.9254-130.0  
GRID         175        64.52493886.9337-130.0  
GRID         176        74.5718 886.9421-130.0  
GRID         177        84.61867886.9504-130.0  
GRID         178        94.66554886.9587-130.0  
GRID         179        104.7124886.9671-130.0  
GRID         180        114.7593886.9754-130.0  
GRID         181        124.8062886.9838-130.0  
GRID         182        134.853 886.9921-130.0  
GRID         183        144.8999887.0005-130.0  
GRID         184        154.9468887.0088-130.0  
GRID         185        164.9936887.0172-130.0  
GRID         186        175.0405887.0255-130.0  
GRID         187        185.0874887.0339-130.0  
GRID         188        195.1342887.0422-130.0  
GRID         189        205.1811887.0506-130.0  
GRID         190        215.228 887.0589-130.0  
GRID         191        225.2749887.0672-130.0  
GRID         192        235.3217887.0756-130.0  
GRID         193        245.3686887.0839-130.0  
GRID         194        255.4155887.0923-130.0  
GRID         195        265.4623887.1006-130.0  
GRID         196        275.5092887.109 -130.0  
GRID         197        285.5561887.1173-130.0  
GRID         198        295.603 887.1257-130.0  
GRID         199        305.6498887.134 -130.0  
GRID         200        315.6967887.1424-130.0  
GRID         201        325.7436887.1507-130.0  
GRID         202        335.7904887.1591-130.0  
GRID         203        345.8373887.1674-130.0  
GRID         204        355.8842887.1757-130.0  
GRID         205        365.9311887.1841-130.0  
GRID         206        367.593 877.4265-130.0  
GRID         207        369.255 867.6688-130.0  
GRID         208        370.917 857.9112-130.0  
GRID         209        372.5789848.1536-130.0  
GRID         210        374.2409838.3959-130.0  
GRID         211        375.9029828.6383-130.0  
GRID         212        377.5648818.8807-130.0  
GRID         213        379.2268809.1231-130.0  
GRID         214        380.8888799.3654-130.0  
GRID         215        382.5507789.6078-130.0  
GRID         216        384.2127779.8502-130.0  
GRID         217        385.8747770.0925-130.0  
GRID         218        387.5366760.3349-130.0  
GRID         219        389.1986750.5773-130.0  
GRID         220        390.8606740.8197-130.0  
GRID         221        392.5226731.062 -130.0  
GRID         222        394.1845721.3044-130.0  
GRID         223        395.8465711.5468-130.0  
GRID         224        397.5085701.7891-130.0  
GRID         225        399.1704692.0315-130.0  
GRID         226        400.8324682.2739-130.0  
GRID         227        402.4944672.5163-130.0  
GRID         228        404.1563662.7586-130.0  
GRID         229        405.8183653.001 -130.0  
GRID         230        407.4803643.2434-130.0  
GRID         231        409.1422633.4857-130.0  
GRID         232        410.8042623.7281-130.0  
GRID         233        412.4662613.9705-130.0  
GRID         234        414.1282604.2128-130.0  
GRID         235        415.7901594.4552-130.0  
GRID         236        417.4521584.6976-130.0  
GRID         237        419.1141574.94  -130.0  
GRID         238        420.776 565.1823-130.0  
GRID         239        422.438 555.4247-130.0  
GRID         240        424.1   545.6671-130.0  
GRID         241        425.7619535.9094-130.0  
GRID         242        427.4239526.1518-130.0  
GRID         243        429.0859516.3942-130.0  
GRID         244        430.7478506.6366-130.0  
GRID         245        432.4098496.8789-130.0  
GRID         246        434.0718487.1213-130.0  
GRID         247        435.7338477.3637-130.0  
GRID         248        -419.975473.1195-130.0  
GRID         249        -409.991473.1219-130.0  
GRID         250        -400.006473.1242-130.0  
GRID         251        -390.022473.1266-130.0  
GRID         252        -380.037473.129 -130.0  
GRID         253        -370.053473.1313-130.0  
GRID         254        -360.068473.1337-130.0  
GRID         255        -350.084473.1361-130.0  
GRID         256        -340.099473.1385-130.0  
GRID         257        -330.115473.1408-130.0  
GRID         258        -320.13 473.1432-130.0  
GRID         259        -310.146473.1456-130.0  
GRID         260        -300.161473.148 -130.0  
GRID         261        -290.177473.1503-130.0  
GRID         262        -280.192473.1527-130.0  
GRID         263        -270.208473.1551-130.0  
GRID         264        -260.223473.1575-130.0  
GRID         265        -250.239473.1598-130.0  
GRID         266        -240.254473.1622-130.0  
GRID         267        -230.27 473.1646-130.0  
GRID         268        -220.285473.167 -130.0  
GRID         269        -210.301473.1693-130.0  
GRID         270        -200.316473.1717-130.0  
GRID         271        -190.332473.1741-130.0  
GRID         272        -180.347473.1765-130.0  
GRID         273        -170.363473.1788-130.0  
GRID         274        -160.378473.1812-130.0  
GRID         275        -150.394473.1836-130.0  
GRID         276        -140.409473.186 -130.0  
GRID         277        -130.425473.1883-130.0  
GRID         278        -120.44 473.1907-130.0  
GRID         279        -110.456473.1931-130.0  
GRID         280        -100.471473.1954-130.0  
GRID         281        -90.4867473.1978-130.0  
GRID         282        -80.5022473.2002-130.0  
GRID         283        -70.5177473.2026-130.0  
GRID         284        -60.5332473.2049-130.0  
GRID         285        -50.5487473.2073-130.0  
GRID         286        -40.5642473.2097-130.0  
GRID         287        -30.5797473.2121-130.0  
GRID         288        -20.5952473.2144-130.0  
GRID         289        -10.6107473.2168-130.0  
GRID         290        -0.6262 473.2192-130.0  
GRID         291        9.358302473.2216-130.0  
GRID         292        19.3428 473.2239-130.0  
GRID         293        29.3273 473.2263-130.0  
GRID         294        39.31181473.2287-130.0  
GRID         295        49.29631473.2311-130.0  
GRID         296        59.28081473.2334-130.0  
GRID         297        69.26531473.2358-130.0  
GRID         298        79.24981473.2382-130.0  
GRID         299        89.23431473.2406-130.0  
GRID         300        99.21882473.2429-130.0  
GRID         301        109.2033473.2453-130.0  
GRID         302        119.1878473.2477-130.0  
GRID         303        129.1723473.2501-130.0  
GRID         304        139.1568473.2524-130.0  
GRID         305        149.1413473.2548-130.0  
GRID         306        159.1258473.2572-130.0  
GRID         307        169.1103473.2595-130.0  
GRID         308        179.0948473.2619-130.0  
GRID         309        189.0793473.2643-130.0  
GRID         310        199.0638473.2667-130.0  
GRID         311        209.0483473.269 -130.0  
GRID         312        219.0328473.2714-130.0  
GRID         313        229.0173473.2738-130.0  
GRID         314        239.0018473.2762-130.0  
GRID         315        248.9863473.2785-130.0  
GRID         316        258.9708473.2809-130.0  
GRID         317        268.9553473.2833-130.0  
GRID         318        278.9398473.2857-130.0  
GRID         319        288.9243473.288 -130.0  
GRID         320        298.9088473.2904-130.0  
GRID         321        308.8933473.2928-130.0  
GRID         322        318.8779473.2952-130.0  
GRID         323        328.8624473.2975-130.0  
GRID         324        338.8469473.2999-130.0  
GRID         325        348.8314473.3023-130.0  
GRID         326        358.8159473.3047-130.0  
GRID         327        368.8004473.307 -130.0  
GRID         328        378.7849473.3094-130.0  
GRID         329        388.7694473.3118-130.0  
GRID         330        398.7539473.3141-130.0  
GRID         331        408.7384473.3165-130.0  
GRID         332        418.7229473.3189-130.0  
GRID         333        417.0292483.2228-130.0  
GRID         334        415.3356493.1268-130.0  
GRID         335        413.642 503.0308-130.0  
GRID         336        411.9484512.9347-130.0  
GRID         337        410.2548522.8387-130.0  
GRID         338        408.5612532.7426-130.0  
GRID         339        406.8675542.6466-130.0  
GRID         340        405.1739552.5505-130.0  
GRID         341        403.4803562.4545-130.0  
GRID         342        401.7867572.3584-130.0  
GRID         343        400.0931582.2624-130.0  
GRID         344        398.3995592.1663-130.0  
GRID         345        396.7058602.0703-130.0  
GRID         346        395.0122611.9742-130.0  
GRID         347        393.3186621.8782-130.0  
GRID         348        391.625 631.7821-130.0  
GRID         349        389.9314641.6861-130.0  
GRID         350        388.2377651.59  -130.0  
GRID         351        386.5441661.494 -130.0  
GRID         352        384.8505671.3979-130.0  
GRID         353        383.1569681.3019-130.0  
GRID         354        381.4633691.2058-130.0  
GRID         355        379.7697701.1098-130.0  
GRID         356        378.076 711.0137-130.0  
GRID         357        376.3824720.9177-130.0  
GRID         358        374.6888730.8216-130.0  
GRID         359        372.9952740.7256-130.0  
GRID         360        371.3016750.6295-130.0  
GRID         361        369.608 760.5335-130.0  
GRID         362        367.9143770.4374-130.0  
GRID         363        366.2207780.3414-130.0  
GRID         364        364.5271790.2453-130.0  
GRID         365        362.8335800.1493-130.0  
GRID         366        361.1399810.0532-130.0  
GRID         367        359.4462819.9572-130.0  
GRID         368        357.7526829.8612-130.0  
GRID         369        356.059 839.7651-130.0  
GRID         370        354.3654849.6691-130.0  
GRID         371        352.6718859.573 -130.0  
GRID         372        350.9782869.477 -130.0  
GRID         373        340.9286869.45  -130.0  
GRID         374        330.879 869.423 -130.0  
GRID         375        320.8294869.3961-130.0  
GRID         376        310.7798869.3691-130.0  
GRID         377        300.7302869.3422-130.0  
GRID         378        290.6807869.3152-130.0  
GRID         379        280.6311869.2883-130.0  
GRID         380        270.5815869.2613-130.0  
GRID         381        260.5319869.2344-130.0  
GRID         382        250.4823869.2074-130.0  
GRID         383        240.4328869.1804-130.0  
GRID         384        230.3832869.1535-130.0  
GRID         385        220.3336869.1265-130.0  
GRID         386        210.284 869.0996-130.0  
GRID         387        200.2344869.0726-130.0  
GRID         388        190.1848869.0457-130.0  
GRID         389        180.1353869.0187-130.0  
GRID         390        170.0857868.9917-130.0  
GRID         391        160.0361868.9648-130.0  
GRID         392        149.9865868.9378-130.0  
GRID         393        139.9369868.9109-130.0  
GRID         394        129.8873868.8839-130.0  
GRID         395        119.8378868.857 -130.0  
GRID         396        109.7882868.83  -130.0  
GRID         397        99.7386 868.8031-130.0  
GRID         398        89.68902868.7761-130.0  
GRID         399        79.63944868.7491-130.0  
GRID         400        69.58986868.7222-130.0  
GRID         401        59.54027868.6952-130.0  
GRID         402        49.49069868.6683-130.0  
GRID         403        39.44111868.6413-130.0  
GRID         404        29.39153868.6144-130.0  
GRID         405        19.34194868.5874-130.0  
GRID         406        9.292362868.5605-130.0  
GRID         407        -.757221868.5335-130.0  
GRID         408        -10.8068868.5065-130.0  
GRID         409        -20.8564868.4796-130.0  
GRID         410        -30.906 868.4526-130.0  
GRID         411        -40.9555868.4257-130.0  
GRID         412        -51.0051868.3987-130.0  
GRID         413        -61.0547868.3718-130.0  
GRID         414        -71.1043868.3448-130.0  
GRID         415        -81.1539868.3178-130.0  
GRID         416        -91.2035868.2909-130.0  
GRID         417        -101.253868.2639-130.0  
GRID         418        -111.303868.237 -130.0  
GRID         419        -121.352868.21  -130.0  
GRID         420        -131.402868.1831-130.0  
GRID         421        -141.451868.1561-130.0  
GRID         422        -151.501868.1292-130.0  
GRID         423        -161.551868.1022-130.0  
GRID         424        -171.6  868.0752-130.0  
GRID         425        -181.65 868.0483-130.0  
GRID         426        -191.699868.0213-130.0  
GRID         427        -201.749867.9944-130.0  
GRID         428        -211.798867.9674-130.0  
GRID         429        -221.848867.9405-130.0  
GRID         430        -231.898867.9135-130.0  
GRID         431        -241.947867.8865-130.0  
GRID         432        -251.997867.8596-130.0  
GRID         433        -262.046867.8326-130.0  
GRID         434        -272.096867.8057-130.0  
GRID         435        -282.146867.7787-130.0  
GRID         436        -292.195867.7518-130.0  
GRID         437        -302.245867.7248-130.0  
GRID         438        -312.294867.6979-130.0  
GRID         439        -322.344867.6709-130.0  
GRID         440        -332.393867.6439-130.0  
GRID         441        -342.443867.617 -130.0  
GRID         442        -352.493867.59  -130.0  
GRID         443        -354.18 857.7283-130.0  
GRID         444        -355.867847.8665-130.0  
GRID         445        -357.554838.0047-130.0  
GRID         446        -359.241828.143 -130.0  
GRID         447        -360.928818.2812-130.0  
GRID         448        -362.615808.4194-130.0  
GRID         449        -364.302798.5577-130.0  
GRID         450        -365.989788.6959-130.0  
GRID         451        -367.676778.8342-130.0  
GRID         452        -369.363768.9724-130.0  
GRID         453        -371.05 759.1106-130.0  
GRID         454        -372.737749.2489-130.0  
GRID         455        -374.424739.3871-130.0  
GRID         456        -376.112729.5253-130.0  
GRID         457        -377.799719.6636-130.0  
GRID         458        -379.486709.8018-130.0  
GRID         459        -381.173699.94  -130.0  
GRID         460        -382.86 690.0783-130.0  
GRID         461        -384.547680.2165-130.0  
GRID         462        -386.234670.3548-130.0  
GRID         463        -387.921660.493 -130.0  
GRID         464        -389.608650.6312-130.0  
GRID         465        -391.295640.7695-130.0  
GRID         466        -392.982630.9077-130.0  
GRID         467        -394.669621.0459-130.0  
GRID         468        -396.356611.1842-130.0  
GRID         469        -398.043601.3224-130.0  
GRID         470        -399.73 591.4606-130.0  
GRID         471        -401.418581.5989-130.0  
GRID         472        -403.105571.7371-130.0  
GRID         473        -404.792561.8754-130.0  
GRID         474        -406.479552.0136-130.0  
GRID         475        -408.166542.1518-130.0  
GRID         476        -409.853532.2901-130.0  
GRID         477        -411.54 522.4283-130.0  
GRID         478        -413.227512.5665-130.0  
GRID         479        -414.914502.7048-130.0  
GRID         480        -416.601492.843 -130.0  
GRID         481        -418.288482.9812-130.0  
GRID         482        -428.432476.3879-130.0  
GRID         483        -426.815485.4144-130.0  
GRID         484        -425.191494.9349-130.0  
GRID         485        -423.537504.632 -130.0  
GRID         486        -421.869514.4073-130.0  
GRID         487        -420.197524.2023-130.0  
GRID         488        -418.524534.0062-130.0  
GRID         489        -416.851543.8101-130.0  
GRID         490        -415.178553.614 -130.0  
GRID         491        -413.505563.4179-130.0  
GRID         492        -411.832573.2218-130.0  
GRID         493        -410.159583.0257-130.0  
GRID         494        -408.486592.8296-130.0  
GRID         495        -406.813602.6335-130.0  
GRID         496        -405.14 612.4374-130.0  
GRID         497        -403.467622.2412-130.0  
GRID         498        -401.794632.0451-130.0  
GRID         499        -400.121641.849 -130.0  
GRID         500        -398.448651.6529-130.0  
GRID         501        -396.775661.4568-130.0  
GRID         502        -395.102671.2607-130.0  
GRID         503        -393.429681.0646-130.0  
GRID         504        -391.756690.8685-130.0  
GRID         505        -390.083700.6724-130.0  
GRID         506        -388.41 710.4763-130.0  
GRID         507        -386.737720.2801-130.0  
GRID         508        -385.064730.084 -130.0  
GRID         509        -383.391739.8879-130.0  
GRID         510        -381.718749.6918-130.0  
GRID         511        -380.044759.4957-130.0  
GRID         512        -378.371769.2996-130.0  
GRID         513        -376.698779.1035-130.0  
GRID         514        -375.025788.9074-130.0  
GRID         515        -373.352798.7113-130.0  
GRID         516        -371.679808.5151-130.0  
GRID         517        -370.006818.319 -130.0  
GRID         518        -368.333828.1229-130.0  
GRID         519        -366.661837.9252-130.0  
GRID         520        -364.989847.7216-130.0  
GRID         521        -363.321857.497 -130.0  
GRID         522        -361.716867.2141-130.0  
GRID         523        -359.971877.0045-130.0  
GRID         524        -351.332876.7732-130.0  
GRID         525        -342.969876.7926-130.0  
GRID         526        -334.171877.13  -130.0  
GRID         527        -324.573877.1393-130.0  
GRID         528        -314.717877.1567-130.0  
GRID         529        -304.715877.1743-130.0  
GRID         530        -294.686877.1919-130.0  
GRID         531        -284.634877.2096-130.0  
GRID         532        -274.586877.2272-130.0  
GRID         533        -264.538877.2449-130.0  
GRID         534        -254.489877.2625-130.0  
GRID         535        -244.441877.2802-130.0  
GRID         536        -234.393877.2978-130.0  
GRID         537        -224.345877.3155-130.0  
GRID         538        -214.297877.3331-130.0  
GRID         539        -204.248877.3508-130.0  
GRID         540        -194.2  877.3684-130.0  
GRID         541        -184.152877.3861-130.0  
GRID         542        -174.104877.4037-130.0  
GRID         543        -164.055877.4214-130.0  
GRID         544        -154.007877.439 -130.0  
GRID         545        -143.959877.4567-130.0  
GRID         546        -133.911877.4743-130.0  
GRID         547        -123.863877.492 -130.0  
GRID         548        -113.814877.5096-130.0  
GRID         549        -103.766877.5273-130.0  
GRID         550        -93.7179877.5449-130.0  
GRID         551        -83.6697877.5626-130.0  
GRID         552        -73.6215877.5802-130.0  
GRID         553        -63.5732877.5979-130.0  
GRID         554        -53.525 877.6155-130.0  
GRID         555        -43.4768877.6332-130.0  
GRID         556        -33.4285877.6508-130.0  
GRID         557        -23.3801877.6685-130.0  
GRID         558        -13.3315877.6861-130.0  
GRID         559        -3.28251877.7038-130.0  
GRID         560        6.766922877.7214-130.0  
GRID         561        16.81661877.7391-130.0  
GRID         562        427.0735476.5325-130.0  
GRID         563        26.86662877.7568-130.0  
GRID         564        425.4653485.5999-130.0  
GRID         565        36.88613877.7743-130.0  
GRID         566        423.8354495.1559-130.0  
GRID         567        46.82923877.7918-130.0  
GRID         568        422.177 504.8734-130.0  
GRID         569        56.50281877.8045-130.0  
GRID         570        420.5041514.6759-130.0  
GRID         571        418.8284524.4946-130.0  
GRID         572        65.44613878.1241-130.0  
GRID         573        417.1506534.3255-130.0  
GRID         574        73.96549878.136 -130.0  
GRID         575        415.4727544.1563-130.0  
GRID         576        82.83069877.8439-130.0  
GRID         577        413.7949553.9872-130.0  
GRID         578        92.43343877.8681-130.0  
GRID         579        412.1171563.8181-130.0  
GRID         580        102.2905877.8854-130.0  
GRID         581        410.4393573.649 -130.0  
GRID         582        112.2803877.9029-130.0  
GRID         583        408.7615583.4799-130.0  
GRID         584        122.3083877.9205-130.0  
GRID         585        407.0837593.3107-130.0  
GRID         586        405.4059603.1416-130.0  
GRID         587        132.3584877.9382-130.0  
GRID         588        403.7281612.9725-130.0  
GRID         589        142.4086877.9558-130.0  
GRID         590        402.0503622.8034-130.0  
GRID         591        152.4586877.9735-130.0  
GRID         592        400.3725632.6343-130.0  
GRID         593        162.5083877.9911-130.0  
GRID         594        398.6947642.4651-130.0  
GRID         595        397.0168652.296 -130.0  
GRID         596        172.5578878.0088-130.0  
GRID         597        395.339 662.1269-130.0  
GRID         598        182.6067878.0265-130.0  
GRID         599        393.6612671.9578-130.0  
GRID         600        192.6554878.0441-130.0  
GRID         601        391.9834681.7887-130.0  
GRID         602        202.7038878.0618-130.0  
GRID         603        390.3056691.6196-130.0  
GRID         604        388.6278701.4504-130.0  
GRID         605        212.7521878.0794-130.0  
GRID         606        386.95  711.2813-130.0  
GRID         607        222.8003878.0971-130.0  
GRID         608        385.2722721.1122-130.0  
GRID         609        232.8485878.1147-130.0  
GRID         610        383.5944730.9431-130.0  
GRID         611        242.8967878.1324-130.0  
GRID         612        381.9166740.774 -130.0  
GRID         613        380.2388750.6048-130.0  
GRID         614        252.945 878.15  -130.0  
GRID         615        378.5608760.4367-130.0  
GRID         616        262.9932878.1677-130.0  
GRID         617        376.8826770.2697-130.0  
GRID         618        273.0414878.1853-130.0  
GRID         619        375.2077780.0834-130.0  
GRID         620        283.0896878.203 -130.0  
GRID         621        373.539 789.8608-130.0  
GRID         622        293.1379878.2206-130.0  
GRID         623        371.8925799.5075-130.0  
GRID         624        370.2876808.8668-130.0  
GRID         625        303.1873878.2383-130.0  
GRID         626        369.1235817.4857-130.0  
GRID         627        313.2386878.2559-130.0  
GRID         628        367.7903825.4705-130.0  
GRID         629        365.8593832.9597-130.0  
GRID         630        323.2592878.2735-130.0  
GRID         631        364.5233840.945 -130.0  
GRID         632        333.2032878.291 -130.0  
GRID         633        363.3586849.5472-130.0  
GRID         634        361.7746858.789 -130.0  
GRID         635        342.832 878.3137-130.0  
GRID         636        360.4022868.0717-130.0  
GRID         637        351.6277877.9366-130.0  
GRID         638        359.674 877.4273-130.0  
GRID         639        437.3957467.606 -120.714
GRID         640        437.3957467.606 -111.429
GRID         641        437.3957467.606 -102.143
GRID         642        437.3957467.606 -92.8571
GRID         643        437.3957467.606 -83.5714
GRID         644        437.3957467.606 -74.2857
GRID         645        437.3957467.606 -65.0   
GRID         646        427.4387467.6048-65.0   
GRID         647        417.4816467.6037-65.0   
GRID         648        407.5245467.6025-65.0   
GRID         649        397.5675467.6013-65.0   
GRID         650        387.6104467.6001-65.0   
GRID         651        377.6533467.5989-65.0   
GRID         652        367.6963467.5977-65.0   
GRID         653        357.7392467.5965-65.0   
GRID         654        347.7822467.5953-65.0   
GRID         655        337.8251467.5941-65.0   
GRID         656        327.868 467.5929-65.0   
GRID         657        317.911 467.5917-65.0   
GRID         658        307.9539467.5905-65.0   
GRID         659        297.9968467.5893-65.0   
GRID         660        288.0398467.5881-65.0   
GRID         661        278.0827467.5869-65.0   
GRID         662        268.1257467.5858-65.0   
GRID         663        258.1686467.5846-65.0   
GRID         664        248.2115467.5834-65.0   
GRID         665        238.2545467.5822-65.0   
GRID         666        228.2974467.581 -65.0   
GRID         667        218.3403467.5798-65.0   
GRID         668        208.3833467.5786-65.0   
GRID         669        198.4262467.5774-65.0   
GRID         670        188.4691467.5762-65.0   
GRID         671        178.5121467.575 -65.0   
GRID         672        168.555 467.5738-65.0   
GRID         673        158.598 467.5726-65.0   
GRID         674        148.6409467.5714-65.0   
GRID         675        138.6838467.5702-65.0   
GRID         676        128.7268467.5691-65.0   
GRID         677        118.7697467.5679-65.0   
GRID         678        108.8126467.5667-65.0   
GRID         679        98.85558467.5655-65.0   
GRID         680        88.89852467.5643-65.0   
GRID         681        78.94146467.5631-65.0   
GRID         682        68.98439467.5619-65.0   
GRID         683        59.02733467.5607-65.0   
GRID         684        49.07027467.5595-65.0   
GRID         685        39.11321467.5583-65.0   
GRID         686        29.15614467.5571-65.0   
GRID         687        19.19908467.5559-65.0   
GRID         688        9.242018467.5547-65.0   
GRID         689        -.715045467.5535-65.0   
GRID         690        -10.6721467.5524-65.0   
GRID         691        -20.6292467.5512-65.0   
GRID         692        -30.5862467.55  -65.0   
GRID         693        -40.5433467.5488-65.0   
GRID         694        -50.5004467.5476-65.0   
GRID         695        -60.4574467.5464-65.0   
GRID         696        -70.4145467.5452-65.0   
GRID         697        -80.3715467.544 -65.0   
GRID         698        -90.3286467.5428-65.0   
GRID         699        -100.286467.5416-65.0   
GRID         700        -110.243467.5404-65.0   
GRID         701        -120.2  467.5392-65.0   
GRID         702        -130.157467.538 -65.0   
GRID         703        -140.114467.5368-65.0   
GRID         704        -150.071467.5357-65.0   
GRID         705        -160.028467.5345-65.0   
GRID         706        -169.985467.5333-65.0   
GRID         707        -179.942467.5321-65.0   
GRID         708        -189.899467.5309-65.0   
GRID         709        -199.856467.5297-65.0   
GRID         710        -209.813467.5285-65.0   
GRID         711        -219.77 467.5273-65.0   
GRID         712        -229.727467.5261-65.0   
GRID         713        -239.685467.5249-65.0   
GRID         714        -249.642467.5237-65.0   
GRID         715        -259.599467.5225-65.0   
GRID         716        -269.556467.5213-65.0   
GRID         717        -279.513467.5201-65.0   
GRID         718        -289.47 467.5189-65.0   
GRID         719        -299.427467.5178-65.0   
GRID         720        -309.384467.5166-65.0   
GRID         721        -319.341467.5154-65.0   
GRID         722        -329.298467.5142-65.0   
GRID         723        -339.255467.513 -65.0   
GRID         724        -349.212467.5118-65.0   
GRID         725        -359.169467.5106-65.0   
GRID         726        -369.126467.5094-65.0   
GRID         727        -379.083467.5082-65.0   
GRID         728        -389.04 467.507 -65.0   
GRID         729        -398.998467.5058-65.0   
GRID         730        -408.955467.5046-65.0   
GRID         731        -418.912467.5034-65.0   
GRID         732        -428.869467.5022-65.0   
GRID         733        -438.826467.5011-65.0   
GRID         734        -438.826467.5011-74.2857
GRID         735        -438.826467.5011-83.5714
GRID         736        -438.826467.5011-92.8571
GRID         737        -438.826467.5011-102.143
GRID         738        -438.826467.5011-111.429
GRID         739        -438.826467.5011-120.714
GRID         740        -428.869467.5022-120.714
GRID         741        -428.869467.5022-111.429
GRID         742        -418.912467.5034-120.714
GRID         743        -428.869467.5022-102.143
GRID         744        -418.912467.5034-111.429
GRID         745        -408.955467.5046-120.714
GRID         746        -428.869467.5022-92.8571
GRID         747        -418.912467.5034-102.143
GRID         748        -408.955467.5046-111.429
GRID         749        -398.998467.5058-120.714
GRID         750        -428.869467.5022-83.5714
GRID         751        -418.912467.5034-92.8571
GRID         752        -408.955467.5046-102.143
GRID         753        -398.998467.5058-111.429
GRID         754        -389.04 467.507 -120.714
GRID         755        -428.869467.5022-74.2857
GRID         756        -418.912467.5034-83.5714
GRID         757        -408.955467.5046-92.8571
GRID         758        -398.998467.5058-102.143
GRID         759        -389.04 467.507 -111.429
GRID         760        -379.083467.5082-120.714
GRID         761        -418.912467.5034-74.2857
GRID         762        -408.955467.5046-83.5714
GRID         763        -398.998467.5058-92.8571
GRID         764        -389.04 467.507 -102.143
GRID         765        -379.083467.5082-111.429
GRID         766        -369.126467.5094-120.714
GRID         767        -408.955467.5046-74.2857
GRID         768        -398.998467.5058-83.5714
GRID         769        -389.04 467.507 -92.8571
GRID         770        -379.083467.5082-102.143
GRID         771        -369.126467.5094-111.429
GRID         772        -359.169467.5106-120.714
GRID         773        -398.998467.5058-74.2857
GRID         774        -389.04 467.507 -83.5714
GRID         775        -379.083467.5082-92.8571
GRID         776        -369.126467.5094-102.143
GRID         777        -359.169467.5106-111.429
GRID         778        -349.212467.5118-120.714
GRID         779        -389.04 467.507 -74.2857
GRID         780        -379.083467.5082-83.5714
GRID         781        -369.126467.5094-92.8571
GRID         782        -359.169467.5106-102.143
GRID         783        -349.212467.5118-111.429
GRID         784        -339.255467.513 -120.714
GRID         785        -379.083467.5082-74.2857
GRID         786        -369.126467.5094-83.5714
GRID         787        -359.169467.5106-92.8571
GRID         788        -349.212467.5118-102.143
GRID         789        -339.255467.513 -111.429
GRID         790        -329.298467.5142-120.714
GRID         791        -369.126467.5094-74.2857
GRID         792        -359.169467.5106-83.5714
GRID         793        -349.212467.5118-92.8571
GRID         794        -339.255467.513 -102.143
GRID         795        -329.298467.5142-111.429
GRID         796        -319.341467.5154-120.714
GRID         797        -359.169467.5106-74.2857
GRID         798        -349.212467.5118-83.5714
GRID         799        -339.255467.513 -92.8571
GRID         800        -329.298467.5142-102.143
GRID         801        -319.341467.5154-111.429
GRID         802        -309.384467.5166-120.714
GRID         803        -349.212467.5118-74.2857
GRID         804        -339.255467.513 -83.5714
GRID         805        -329.298467.5142-92.8571
GRID         806        -319.341467.5154-102.143
GRID         807        -309.384467.5166-111.429
GRID         808        -299.427467.5178-120.714
GRID         809        -339.255467.513 -74.2857
GRID         810        -329.298467.5142-83.5714
GRID         811        -319.341467.5154-92.8571
GRID         812        -309.384467.5166-102.143
GRID         813        -299.427467.5178-111.429
GRID         814        -289.47 467.5189-120.714
GRID         815        -329.298467.5142-74.2857
GRID         816        -319.341467.5154-83.5714
GRID         817        -309.384467.5166-92.8571
GRID         818        -299.427467.5178-102.143
GRID         819        -289.47 467.5189-111.429
GRID         820        -279.513467.5201-120.714
GRID         821        -319.341467.5154-74.2857
GRID         822        -309.384467.5166-83.5714
GRID         823        -299.427467.5178-92.8571
GRID         824        -289.47 467.5189-102.143
GRID         825        -279.513467.5201-111.429
GRID         826        -269.556467.5213-120.714
GRID         827        -309.384467.5166-74.2857
GRID         828        -299.427467.5178-83.5714
GRID         829        -289.47 467.5189-92.8571
GRID         830        -279.513467.5201-102.143
GRID         831        -269.556467.5213-111.429
GRID         832        -259.599467.5225-120.714
GRID         833        -299.427467.5178-74.2857
GRID         834        -289.47 467.5189-83.5714
GRID         835        -279.513467.5201-92.8571
GRID         836        -269.556467.5213-102.143
GRID         837        -259.599467.5225-111.429
GRID         838        -249.642467.5237-120.714
GRID         839        -289.47 467.5189-74.2857
GRID         840        -279.513467.5201-83.5714
GRID         841        -269.556467.5213-92.8571
GRID         842        -259.599467.5225-102.143
GRID         843        -249.642467.5237-111.429
GRID         844        -239.685467.5249-120.714
GRID         845        -279.513467.5201-74.2857
GRID         846        -269.556467.5213-83.5714
GRID         847        -259.599467.5225-92.8571
GRID         848        -249.642467.5237-102.143
GRID         849        -239.685467.5249-111.429
GRID         850        -229.727467.5261-120.714
GRID         851        -269.556467.5213-74.2857
GRID         852        -259.599467.5225-83.5714
GRID         853        -249.642467.5237-92.8571
GRID         854        -239.685467.5249-102.143
GRID         855        -229.727467.5261-111.429
GRID         856        -219.77 467.5273-120.714
GRID         857        -259.599467.5225-74.2857
GRID         858        -249.642467.5237-83.5714
GRID         859        -239.685467.5249-92.8571
GRID         860        -229.727467.5261-102.143
GRID         861        -219.77 467.5273-111.429
GRID         862        -209.813467.5285-120.714
GRID         863        -249.642467.5237-74.2857
GRID         864        -239.685467.5249-83.5714
GRID         865        -229.727467.5261-92.8571
GRID         866        -219.77 467.5273-102.143
GRID         867        -209.813467.5285-111.429
GRID         868        -199.856467.5297-120.714
GRID         869        -239.685467.5249-74.2857
GRID         870        -229.727467.5261-83.5714
GRID         871        -219.77 467.5273-92.8571
GRID         872        -209.813467.5285-102.143
GRID         873        -199.856467.5297-111.429
GRID         874        -189.899467.5309-120.714
GRID         875        -229.727467.5261-74.2857
GRID         876        -219.77 467.5273-83.5714
GRID         877        -209.813467.5285-92.8571
GRID         878        -199.856467.5297-102.143
GRID         879        -189.899467.5309-111.429
GRID         880        -179.942467.5321-120.714
GRID         881        -219.77 467.5273-74.2857
GRID         882        -209.813467.5285-83.5714
GRID         883        -199.856467.5297-92.8571
GRID         884        -189.899467.5309-102.143
GRID         885        -179.942467.5321-111.429
GRID         886        -169.985467.5333-120.714
GRID         887        -209.813467.5285-74.2857
GRID         888        -199.856467.5297-83.5714
GRID         889        -189.899467.5309-92.8571
GRID         890        -179.942467.5321-102.143
GRID         891        -169.985467.5333-111.429
GRID         892        -160.028467.5345-120.714
GRID         893        -199.856467.5297-74.2857
GRID         894        -189.899467.5309-83.5714
GRID         895        -179.942467.5321-92.8571
GRID         896        -169.985467.5333-102.143
GRID         897        -160.028467.5345-111.429
GRID         898        -150.071467.5357-120.714
GRID         899        -189.899467.5309-74.2857
GRID         900        -179.942467.5321-83.5714
GRID         901        -169.985467.5333-92.8571
GRID         902        -160.028467.5345-102.143
GRID         903        -150.071467.5357-111.429
GRID         904        -140.114467.5368-120.714
GRID         905        -179.942467.5321-74.2857
GRID         906        -169.985467.5333-83.5714
GRID         907        -160.028467.5345-92.8571
GRID         908        -150.071467.5357-102.143
GRID         909        -140.114467.5368-111.429
GRID         910        -130.157467.538 -120.714
GRID         911        -169.985467.5333-74.2857
GRID         912        -160.028467.5345-83.5714
GRID         913        -150.071467.5357-92.8571
GRID         914        -140.114467.5368-102.143
GRID         915        -130.157467.538 -111.429
GRID         916        -120.2  467.5392-120.714
GRID         917        -160.028467.5345-74.2857
GRID         918        -150.071467.5357-83.5714
GRID         919        -140.114467.5368-92.8571
GRID         920        -130.157467.538 -102.143
GRID         921        -120.2  467.5392-111.429
GRID         922        -110.243467.5404-120.714
GRID         923        -150.071467.5357-74.2857
GRID         924        -140.114467.5368-83.5714
GRID         925        -130.157467.538 -92.8571
GRID         926        -120.2  467.5392-102.143
GRID         927        -110.243467.5404-111.429
GRID         928        -100.286467.5416-120.714
GRID         929        -140.114467.5368-74.2857
GRID         930        -130.157467.538 -83.5714
GRID         931        -120.2  467.5392-92.8571
GRID         932        -110.243467.5404-102.143
GRID         933        -100.286467.5416-111.429
GRID         934        -90.3286467.5428-120.714
GRID         935        -130.157467.538 -74.2857
GRID         936        -120.2  467.5392-83.5714
GRID         937        -110.243467.5404-92.8571
GRID         938        -100.286467.5416-102.143
GRID         939        -90.3286467.5428-111.429
GRID         940        -80.3715467.544 -120.714
GRID         941        -120.2  467.5392-74.2857
GRID         942        -110.243467.5404-83.5714
GRID         943        -100.286467.5416-92.8571
GRID         944        -90.3286467.5428-102.143
GRID         945        -80.3715467.544 -111.429
GRID         946        -70.4145467.5452-120.714
GRID         947        -110.243467.5404-74.2857
GRID         948        -100.286467.5416-83.5714
GRID         949        -90.3286467.5428-92.8571
GRID         950        -80.3715467.544 -102.143
GRID         951        -70.4145467.5452-111.429
GRID         952        -60.4574467.5464-120.714
GRID         953        -100.286467.5416-74.2857
GRID         954        -90.3286467.5428-83.5714
GRID         955        -80.3715467.544 -92.8571
GRID         956        -70.4145467.5452-102.143
GRID         957        -60.4574467.5464-111.429
GRID         958        -50.5004467.5476-120.714
GRID         959        -90.3286467.5428-74.2857
GRID         960        -80.3715467.544 -83.5714
GRID         961        -70.4145467.5452-92.8571
GRID         962        -60.4574467.5464-102.143
GRID         963        -50.5004467.5476-111.429
GRID         964        -40.5433467.5488-120.714
GRID         965        -80.3715467.544 -74.2857
GRID         966        -70.4145467.5452-83.5714
GRID         967        -60.4574467.5464-92.8571
GRID         968        -50.5004467.5476-102.143
GRID         969        -40.5433467.5488-111.429
GRID         970        -30.5862467.55  -120.714
GRID         971        -70.4145467.5452-74.2857
GRID         972        -60.4574467.5464-83.5714
GRID         973        -50.5004467.5476-92.8571
GRID         974        -40.5433467.5488-102.143
GRID         975        -30.5862467.55  -111.429
GRID         976        -20.6292467.5512-120.714
GRID         977        -60.4574467.5464-74.2857
GRID         978        -50.5004467.5476-83.5714
GRID         979        -40.5433467.5488-92.8571
GRID         980        -30.5862467.55  -102.143
GRID         981        -20.6292467.5512-111.429
GRID         982        -10.6721467.5524-120.714
GRID         983        -50.5004467.5476-74.2857
GRID         984        -40.5433467.5488-83.5714
GRID         985        -30.5862467.55  -92.8571
GRID         986        -20.6292467.5512-102.143
GRID         987        -10.6721467.5524-111.429
GRID         988        -.715045467.5535-120.714
GRID         989        -40.5433467.5488-74.2857
GRID         990        -30.5862467.55  -83.5714
GRID         991        -20.6292467.5512-92.8571
GRID         992        -10.6721467.5524-102.143
GRID         993        -.715045467.5535-111.429
GRID         994        9.242018467.5547-120.714
GRID         995        -30.5862467.55  -74.2857
GRID         996        -20.6292467.5512-83.5714
GRID         997        -10.6721467.5524-92.8571
GRID         998        -.715045467.5535-102.143
GRID         999        9.242018467.5547-111.429
GRID        1000        19.19908467.5559-120.714
GRID        1001        -20.6292467.5512-74.2857
GRID        1002        -10.6721467.5524-83.5714
GRID        1003        -.715045467.5535-92.8571
GRID        1004        9.242018467.5547-102.143
GRID        1005        19.19908467.5559-111.429
GRID        1006        29.15614467.5571-120.714
GRID        1007        -10.6721467.5524-74.2857
GRID        1008        -.715045467.5535-83.5714
GRID        1009        9.242018467.5547-92.8571
GRID        1010        19.19908467.5559-102.143
GRID        1011        29.15614467.5571-111.429
GRID        1012        39.11321467.5583-120.714
GRID        1013        -.715045467.5535-74.2857
GRID        1014        9.242018467.5547-83.5714
GRID        1015        19.19908467.5559-92.8571
GRID        1016        29.15614467.5571-102.143
GRID        1017        39.11321467.5583-111.429
GRID        1018        49.07027467.5595-120.714
GRID        1019        9.242018467.5547-74.2857
GRID        1020        19.19908467.5559-83.5714
GRID        1021        29.15614467.5571-92.8571
GRID        1022        39.11321467.5583-102.143
GRID        1023        49.07027467.5595-111.429
GRID        1024        59.02733467.5607-120.714
GRID        1025        19.19908467.5559-74.2857
GRID        1026        29.15614467.5571-83.5714
GRID        1027        39.11321467.5583-92.8571
GRID        1028        49.07027467.5595-102.143
GRID        1029        59.02733467.5607-111.429
GRID        1030        68.98439467.5619-120.714
GRID        1031        29.15614467.5571-74.2857
GRID        1032        39.11321467.5583-83.5714
GRID        1033        49.07027467.5595-92.8571
GRID        1034        59.02733467.5607-102.143
GRID        1035        68.98439467.5619-111.429
GRID        1036        78.94146467.5631-120.714
GRID        1037        39.11321467.5583-74.2857
GRID        1038        49.07027467.5595-83.5714
GRID        1039        59.02733467.5607-92.8571
GRID        1040        68.98439467.5619-102.143
GRID        1041        78.94146467.5631-111.429
GRID        1042        88.89852467.5643-120.714
GRID        1043        49.07027467.5595-74.2857
GRID        1044        59.02733467.5607-83.5714
GRID        1045        68.98439467.5619-92.8571
GRID        1046        78.94146467.5631-102.143
GRID        1047        88.89852467.5643-111.429
GRID        1048        98.85558467.5655-120.714
GRID        1049        59.02733467.5607-74.2857
GRID        1050        68.98439467.5619-83.5714
GRID        1051        78.94146467.5631-92.8571
GRID        1052        88.89852467.5643-102.143
GRID        1053        98.85558467.5655-111.429
GRID        1054        108.8126467.5667-120.714
GRID        1055        68.98439467.5619-74.2857
GRID        1056        78.94146467.5631-83.5714
GRID        1057        88.89852467.5643-92.8571
GRID        1058        98.85558467.5655-102.143
GRID        1059        108.8126467.5667-111.429
GRID        1060        118.7697467.5679-120.714
GRID        1061        78.94146467.5631-74.2857
GRID        1062        88.89852467.5643-83.5714
GRID        1063        98.85558467.5655-92.8571
GRID        1064        108.8126467.5667-102.143
GRID        1065        118.7697467.5679-111.429
GRID        1066        128.7268467.5691-120.714
GRID        1067        88.89852467.5643-74.2857
GRID        1068        98.85558467.5655-83.5714
GRID        1069        108.8126467.5667-92.8571
GRID        1070        118.7697467.5679-102.143
GRID        1071        128.7268467.5691-111.429
GRID        1072        138.6838467.5702-120.714
GRID        1073        98.85558467.5655-74.2857
GRID        1074        108.8126467.5667-83.5714
GRID        1075        118.7697467.5679-92.8571
GRID        1076        128.7268467.5691-102.143
GRID        1077        138.6838467.5702-111.429
GRID        1078        148.6409467.5714-120.714
GRID        1079        108.8126467.5667-74.2857
GRID        1080        118.7697467.5679-83.5714
GRID        1081        128.7268467.5691-92.8571
GRID        1082        138.6838467.5702-102.143
GRID        1083        148.6409467.5714-111.429
GRID        1084        158.598 467.5726-120.714
GRID        1085        118.7697467.5679-74.2857
GRID        1086        128.7268467.5691-83.5714
GRID        1087        138.6838467.5702-92.8571
GRID        1088        148.6409467.5714-102.143
GRID        1089        158.598 467.5726-111.429
GRID        1090        168.555 467.5738-120.714
GRID        1091        128.7268467.5691-74.2857
GRID        1092        138.6838467.5702-83.5714
GRID        1093        148.6409467.5714-92.8571
GRID        1094        158.598 467.5726-102.143
GRID        1095        168.555 467.5738-111.429
GRID        1096        178.5121467.575 -120.714
GRID        1097        138.6838467.5702-74.2857
GRID        1098        148.6409467.5714-83.5714
GRID        1099        158.598 467.5726-92.8571
GRID        1100        168.555 467.5738-102.143
GRID        1101        178.5121467.575 -111.429
GRID        1102        188.4691467.5762-120.714
GRID        1103        148.6409467.5714-74.2857
GRID        1104        158.598 467.5726-83.5714
GRID        1105        168.555 467.5738-92.8571
GRID        1106        178.5121467.575 -102.143
GRID        1107        188.4691467.5762-111.429
GRID        1108        198.4262467.5774-120.714
GRID        1109        158.598 467.5726-74.2857
GRID        1110        168.555 467.5738-83.5714
GRID        1111        178.5121467.575 -92.8571
GRID        1112        188.4691467.5762-102.143
GRID        1113        198.4262467.5774-111.429
GRID        1114        208.3833467.5786-120.714
GRID        1115        168.555 467.5738-74.2857
GRID        1116        178.5121467.575 -83.5714
GRID        1117        188.4691467.5762-92.8571
GRID        1118        198.4262467.5774-102.143
GRID        1119        208.3833467.5786-111.429
GRID        1120        218.3403467.5798-120.714
GRID        1121        178.5121467.575 -74.2857
GRID        1122        188.4691467.5762-83.5714
GRID        1123        198.4262467.5774-92.8571
GRID        1124        208.3833467.5786-102.143
GRID        1125        218.3403467.5798-111.429
GRID        1126        228.2974467.581 -120.714
GRID        1127        188.4691467.5762-74.2857
GRID        1128        198.4262467.5774-83.5714
GRID        1129        208.3833467.5786-92.8571
GRID        1130        218.3403467.5798-102.143
GRID        1131        228.2974467.581 -111.429
GRID        1132        238.2545467.5822-120.714
GRID        1133        198.4262467.5774-74.2857
GRID        1134        208.3833467.5786-83.5714
GRID        1135        218.3403467.5798-92.8571
GRID        1136        228.2974467.581 -102.143
GRID        1137        238.2545467.5822-111.429
GRID        1138        248.2115467.5834-120.714
GRID        1139        208.3833467.5786-74.2857
GRID        1140        218.3403467.5798-83.5714
GRID        1141        228.2974467.581 -92.8571
GRID        1142        238.2545467.5822-102.143
GRID        1143        248.2115467.5834-111.429
GRID        1144        258.1686467.5846-120.714
GRID        1145        218.3403467.5798-74.2857
GRID        1146        228.2974467.581 -83.5714
GRID        1147        238.2545467.5822-92.8571
GRID        1148        248.2115467.5834-102.143
GRID        1149        258.1686467.5846-111.429
GRID        1150        268.1257467.5858-120.714
GRID        1151        228.2974467.581 -74.2857
GRID        1152        238.2545467.5822-83.5714
GRID        1153        248.2115467.5834-92.8571
GRID        1154        258.1686467.5846-102.143
GRID        1155        268.1257467.5858-111.429
GRID        1156        278.0827467.5869-120.714
GRID        1157        238.2545467.5822-74.2857
GRID        1158        248.2115467.5834-83.5714
GRID        1159        258.1686467.5846-92.8571
GRID        1160        268.1257467.5858-102.143
GRID        1161        278.0827467.5869-111.429
GRID        1162        288.0398467.5881-120.714
GRID        1163        248.2115467.5834-74.2857
GRID        1164        258.1686467.5846-83.5714
GRID        1165        268.1257467.5858-92.8571
GRID        1166        278.0827467.5869-102.143
GRID        1167        288.0398467.5881-111.429
GRID        1168        297.9968467.5893-120.714
GRID        1169        258.1686467.5846-74.2857
GRID        1170        268.1257467.5858-83.5714
GRID        1171        278.0827467.5869-92.8571
GRID        1172        288.0398467.5881-102.143
GRID        1173        297.9968467.5893-111.429
GRID        1174        307.9539467.5905-120.714
GRID        1175        268.1257467.5858-74.2857
GRID        1176        278.0827467.5869-83.5714
GRID        1177        288.0398467.5881-92.8571
GRID        1178        297.9968467.5893-102.143
GRID        1179        307.9539467.5905-111.429
GRID        1180        317.911 467.5917-120.714
GRID        1181        278.0827467.5869-74.2857
GRID        1182        288.0398467.5881-83.5714
GRID        1183        297.9968467.5893-92.8571
GRID        1184        307.9539467.5905-102.143
GRID        1185        317.911 467.5917-111.429
GRID        1186        327.868 467.5929-120.714
GRID        1187        288.0398467.5881-74.2857
GRID        1188        297.9968467.5893-83.5714
GRID        1189        307.9539467.5905-92.8571
GRID        1190        317.911 467.5917-102.143
GRID        1191        327.868 467.5929-111.429
GRID        1192        337.8251467.5941-120.714
GRID        1193        297.9968467.5893-74.2857
GRID        1194        307.9539467.5905-83.5714
GRID        1195        317.911 467.5917-92.8571
GRID        1196        327.868 467.5929-102.143
GRID        1197        337.8251467.5941-111.429
GRID        1198        347.7822467.5953-120.714
GRID        1199        307.9539467.5905-74.2857
GRID        1200        317.911 467.5917-83.5714
GRID        1201        327.868 467.5929-92.8571
GRID        1202        337.8251467.5941-102.143
GRID        1203        347.7822467.5953-111.429
GRID        1204        357.7392467.5965-120.714
GRID        1205        317.911 467.5917-74.2857
GRID        1206        327.868 467.5929-83.5714
GRID        1207        337.8251467.5941-92.8571
GRID        1208        347.7822467.5953-102.143
GRID        1209        357.7392467.5965-111.429
GRID        1210        367.6963467.5977-120.714
GRID        1211        327.868 467.5929-74.2857
GRID        1212        337.8251467.5941-83.5714
GRID        1213        347.7822467.5953-92.8571
GRID        1214        357.7392467.5965-102.143
GRID        1215        367.6963467.5977-111.429
GRID        1216        377.6533467.5989-120.714
GRID        1217        337.8251467.5941-74.2857
GRID        1218        347.7822467.5953-83.5714
GRID        1219        357.7392467.5965-92.8571
GRID        1220        367.6963467.5977-102.143
GRID        1221        377.6533467.5989-111.429
GRID        1222        387.6104467.6001-120.714
GRID        1223        347.7822467.5953-74.2857
GRID        1224        357.7392467.5965-83.5714
GRID        1225        367.6963467.5977-92.8571
GRID        1226        377.6533467.5989-102.143
GRID        1227        387.6104467.6001-111.429
GRID        1228        397.5675467.6013-120.714
GRID        1229        357.7392467.5965-74.2857
GRID        1230        367.6963467.5977-83.5714
GRID        1231        377.6533467.5989-92.8571
GRID        1232        387.6104467.6001-102.143
GRID        1233        397.5675467.6013-111.429
GRID        1234        407.5245467.6025-120.714
GRID        1235        367.6963467.5977-74.2857
GRID        1236        377.6533467.5989-83.5714
GRID        1237        387.6104467.6001-92.8571
GRID        1238        397.5675467.6013-102.143
GRID        1239        407.5245467.6025-111.429
GRID        1240        417.4816467.6037-120.714
GRID        1241        377.6533467.5989-74.2857
GRID        1242        387.6104467.6001-83.5714
GRID        1243        397.5675467.6013-92.8571
GRID        1244        407.5245467.6025-102.143
GRID        1245        417.4816467.6037-111.429
GRID        1246        427.4387467.6048-120.714
GRID        1247        387.6104467.6001-74.2857
GRID        1248        397.5675467.6013-83.5714
GRID        1249        407.5245467.6025-92.8571
GRID        1250        417.4816467.6037-102.143
GRID        1251        427.4387467.6048-111.429
GRID        1252        397.5675467.6013-74.2857
GRID        1253        407.5245467.6025-83.5714
GRID        1254        417.4816467.6037-92.8571
GRID        1255        427.4387467.6048-102.143
GRID        1256        407.5245467.6025-74.2857
GRID        1257        417.4816467.6037-83.5714
GRID        1258        427.4387467.6048-92.8571
GRID        1259        417.4816467.6037-74.2857
GRID        1260        427.4387467.6048-83.5714
GRID        1261        427.4387467.6048-74.2857
GRID        1262        -367.491886.57480.0     
GRID        1263        -367.491886.5748-10.0   
GRID        1264        -367.491886.5748-20.0   
GRID        1265        -367.491886.5748-30.0   
GRID        1266        -367.491886.5748-40.0   
GRID        1267        -367.491886.5748-50.0   
GRID        1268        -367.491886.5748-60.0   
GRID        1269        -367.491886.5748-70.0   
GRID        1270        -367.491886.5748-80.0   
GRID        1271        -367.491886.5748-90.0   
GRID        1272        -367.491886.5748-100.0  
GRID        1273        -367.491886.5748-110.0  
GRID        1274        -367.491886.5748-120.0  
GRID        1275        -440.517457.5674-65.0   
GRID        1276        -442.208447.6338-65.0   
GRID        1277        -443.899437.7002-65.0   
GRID        1278        -445.589427.7665-65.0   
GRID        1279        -447.28 417.8329-65.0   
GRID        1280        -448.971407.8993-65.0   
GRID        1281        -450.662397.9657-65.0   
GRID        1282        -452.353388.032 -65.0   
GRID        1283        -454.044378.0984-65.0   
GRID        1284        -455.735368.1648-65.0   
GRID        1285        -457.426358.2312-65.0   
GRID        1286        -459.117348.2975-65.0   
GRID        1287        -460.808338.3639-65.0   
GRID        1288        -462.499328.4303-65.0   
GRID        1289        -464.19 318.4967-65.0   
GRID        1290        -465.88 308.563 -65.0   
GRID        1291        -467.571298.6294-65.0   
GRID        1292        -469.262288.6958-65.0   
GRID        1293        -470.953278.7622-65.0   
GRID        1294        -472.644268.8285-65.0   
GRID        1295        -474.335258.8949-65.0   
GRID        1296        -476.026248.9613-65.0   
GRID        1297        -477.717239.0277-65.0   
GRID        1298        -479.408229.094 -65.0   
GRID        1299        -481.099219.1604-65.0   
GRID        1300        -482.79 209.2268-65.0   
GRID        1301        -484.481199.2931-65.0   
GRID        1302        -486.171189.3595-65.0   
GRID        1303        -487.862179.4259-65.0   
GRID        1304        -489.553169.4923-65.0   
GRID        1305        -491.244159.5586-65.0   
GRID        1306        -492.935149.625 -65.0   
GRID        1307        -494.626139.6914-65.0   
GRID        1308        -496.317129.7578-65.0   
GRID        1309        -498.008119.8241-65.0   
GRID        1310        -499.699109.8905-65.0   
GRID        1311        -501.39 99.95689-65.0   
GRID        1312        -503.08190.02326-65.0   
GRID        1313        -504.77280.08963-65.0   
GRID        1314        -506.46270.15601-65.0   
GRID        1315        -506.46270.15601-55.7143
GRID        1316        -506.46270.15601-46.4286
GRID        1317        -506.46270.15601-37.1429
GRID        1318        -506.46270.15601-27.8571
GRID        1319        -506.46270.15601-18.5714
GRID        1320        -506.46270.15601-9.28571
GRID        1321        -506.46270.156010.0     
GRID        1322        -504.78879.992380.0     
GRID        1323        -503.11489.828750.0     
GRID        1324        -501.43999.665120.0     
GRID        1325        -499.765109.50150.0     
GRID        1326        -498.091119.33790.0     
GRID        1327        -496.416129.17420.0     
GRID        1328        -494.742139.01060.0     
GRID        1329        -493.068148.847 0.0     
GRID        1330        -491.393158.68330.0     
GRID        1331        -489.719168.51970.0     
GRID        1332        -488.044178.35610.0     
GRID        1333        -486.37 188.19250.0     
GRID        1334        -484.696198.02880.0     
GRID        1335        -483.021207.86520.0     
GRID        1336        -481.347217.70160.0     
GRID        1337        -479.673227.53790.0     
GRID        1338        -477.998237.37430.0     
GRID        1339        -476.324247.21070.0     
GRID        1340        -474.65 257.04710.0     
GRID        1341        -472.975266.88340.0     
GRID        1342        -471.301276.71980.0     
GRID        1343        -469.626286.55620.0     
GRID        1344        -467.952296.39250.0     
GRID        1345        -466.278306.22890.0     
GRID        1346        -464.603316.06530.0     
GRID        1347        -462.929325.90170.0     
GRID        1348        -461.255335.738 0.0     
GRID        1349        -459.58 345.57440.0     
GRID        1350        -457.906355.41080.0     
GRID        1351        -456.232365.24710.0     
GRID        1352        -454.557375.08350.0     
GRID        1353        -452.883384.91990.0     
GRID        1354        -451.209394.75630.0     
GRID        1355        -449.534404.59260.0     
GRID        1356        -447.86 414.429 0.0     
GRID        1357        -446.185424.26540.0     
GRID        1358        -444.511434.10170.0     
GRID        1359        -442.837443.93810.0     
GRID        1360        -441.162453.77450.0     
GRID        1361        -439.488463.61090.0     
GRID        1362        -437.814473.44720.0     
GRID        1363        -436.139483.28360.0     
GRID        1364        -434.465493.12  0.0     
GRID        1365        -432.791502.95630.0     
GRID        1366        -431.116512.79270.0     
GRID        1367        -429.442522.62910.0     
GRID        1368        -427.767532.46550.0     
GRID        1369        -426.093542.30180.0     
GRID        1370        -424.419552.13820.0     
GRID        1371        -422.744561.97460.0     
GRID        1372        -421.07 571.81090.0     
GRID        1373        -419.396581.64730.0     
GRID        1374        -417.721591.48370.0     
GRID        1375        -416.047601.32010.0     
GRID        1376        -414.373611.15640.0     
GRID        1377        -412.698620.99280.0     
GRID        1378        -411.024630.82920.0     
GRID        1379        -409.35 640.66550.0     
GRID        1380        -407.675650.50190.0     
GRID        1381        -406.001660.33830.0     
GRID        1382        -404.326670.17470.0     
GRID        1383        -402.652680.011 0.0     
GRID        1384        -400.978689.84740.0     
GRID        1385        -399.303699.68380.0     
GRID        1386        -397.629709.52010.0     
GRID        1387        -395.955719.35650.0     
GRID        1388        -394.28 729.19290.0     
GRID        1389        -392.606739.02930.0     
GRID        1390        -390.932748.86560.0     
GRID        1391        -389.257758.702 0.0     
GRID        1392        -387.583768.53840.0     
GRID        1393        -385.908778.37470.0     
GRID        1394        -384.234788.21110.0     
GRID        1395        -382.56 798.04750.0     
GRID        1396        -380.885807.88390.0     
GRID        1397        -379.211817.72020.0     
GRID        1398        -377.537827.55660.0     
GRID        1399        -375.862837.393 0.0     
GRID        1400        -374.188847.22930.0     
GRID        1401        -372.514857.06570.0     
GRID        1402        -370.839866.90210.0     
GRID        1403        -369.165876.73840.0     
GRID        1404        -504.77480.0755 -55.7184
GRID        1405        -504.77680.06178-46.4344
GRID        1406        -503.08589.99541-55.719 
GRID        1407        -504.77980.04795-37.1491
GRID        1408        -503.09 89.96767-46.4354
GRID        1409        -501.39799.91522-55.7191
GRID        1410        -504.78180.03409-27.8634
GRID        1411        -503.09589.93992-37.1504
GRID        1412        -501.40499.87355-46.4355
GRID        1413        -499.708109.835 -55.7191
GRID        1414        -504.78380.02026-18.5772
GRID        1415        -503.1  89.91214-27.8647
GRID        1416        -501.41199.83188-37.1505
GRID        1417        -499.718109.7794-46.4355
GRID        1418        -504.78680.00653-9.2899 
GRID        1419        -498.02 119.7547-55.7191
GRID        1420        -503.10489.88439-18.5783
GRID        1421        -501.41899.7902 -27.8648
GRID        1422        -499.727109.7238-37.1505
GRID        1423        -498.031119.6853-46.4355
GRID        1424        -503.10989.85664-9.2905 
GRID        1425        -496.331129.6744-55.7191
GRID        1426        -501.42599.74852-18.5784
GRID        1427        -499.737109.6683-27.8648
GRID        1428        -498.043119.6158-37.1505
GRID        1429        -496.345129.5911-46.4355
GRID        1430        -501.43299.70684-9.29056
GRID        1431        -494.643139.5942-55.7191
GRID        1432        -499.746109.6127-18.5784
GRID        1433        -498.055119.5463-27.8648
GRID        1434        -496.359129.5078-37.1505
GRID        1435        -494.659139.497 -46.4355
GRID        1436        -499.756109.5571-9.29057
GRID        1437        -492.954149.5139-55.7191
GRID        1438        -498.067119.4769-18.5784
GRID        1439        -496.374129.4244-27.8648
GRID        1440        -494.676139.3997-37.1505
GRID        1441        -492.973149.4028-46.4355
GRID        1442        -498.079119.4074-9.29057
GRID        1443        -491.265159.4337-55.7191
GRID        1444        -496.388129.341 -18.5784
GRID        1445        -494.692139.3025-27.8648
GRID        1446        -492.992149.2917-37.1505
GRID        1447        -491.287159.3087-46.4355
GRID        1448        -496.402129.2576-9.29057
GRID        1449        -489.577169.3534-55.7191
GRID        1450        -494.709139.2052-18.5784
GRID        1451        -493.011149.1805-27.8648
GRID        1452        -491.308159.1836-37.1505
GRID        1453        -489.601169.2145-46.4355
GRID        1454        -494.725139.1079-9.29057
GRID        1455        -487.888179.2731-55.7191
GRID        1456        -493.03 149.0694-18.5784
GRID        1457        -491.329159.0586-27.8648
GRID        1458        -489.624169.0756-37.1505
GRID        1459        -487.914179.1204-46.4355
GRID        1460        -493.049148.9582-9.29057
GRID        1461        -486.2  189.1929-55.7191
GRID        1462        -491.351158.9335-18.5784
GRID        1463        -489.648168.9366-27.8648
GRID        1464        -487.94 178.9675-37.1505
GRID        1465        -486.228189.0262-46.4355
GRID        1466        -491.372158.8085-9.29057
GRID        1467        -484.511199.1126-55.7191
GRID        1468        -489.671168.7977-18.5784
GRID        1469        -487.966178.8147-27.8648
GRID        1470        -486.257188.8595-37.1505
GRID        1471        -484.542198.9321-46.4355
GRID        1472        -489.695168.6587-9.29057
GRID        1473        -482.823209.0324-55.7191
GRID        1474        -487.992178.6619-18.5784
GRID        1475        -486.285188.6928-27.8648
GRID        1476        -484.573198.7514-37.1505
GRID        1477        -482.856208.8379-46.4355
GRID        1478        -488.018178.509 -9.29057
GRID        1479        -481.134218.9521-55.7191
GRID        1480        -486.313188.526 -18.5784
GRID        1481        -484.603198.5708-27.8648
GRID        1482        -482.889208.6434-37.1505
GRID        1483        -481.17 218.7438-46.4355
GRID        1484        -486.342188.3593-9.29057
GRID        1485        -479.446228.8718-55.7191
GRID        1486        -484.634198.3902-18.5784
GRID        1487        -482.922208.4489-27.8648
GRID        1488        -481.205218.5354-37.1505
GRID        1489        -479.483228.6496-46.4355
GRID        1490        -484.665198.2095-9.29057
GRID        1491        -477.757238.7916-55.7191
GRID        1492        -482.955208.2544-18.5784
GRID        1493        -481.241218.327 -27.8648
GRID        1494        -479.521228.4273-37.1505
GRID        1495        -477.797238.5554-46.4355
GRID        1496        -482.988208.0598-9.29057
GRID        1497        -476.068248.7113-55.7191
GRID        1498        -481.276218.1185-18.5784
GRID        1499        -479.559228.205 -27.8648
GRID        1500        -477.837238.3193-37.1505
GRID        1501        -476.111248.4613-46.4355
GRID        1502        -481.312217.9101-9.29057
GRID        1503        -474.38 258.6311-55.7191
GRID        1504        -479.597227.9827-18.5784
GRID        1505        -477.878238.0831-27.8648
GRID        1506        -476.154248.2112-37.1505
GRID        1507        -474.425258.3671-46.4355
GRID        1508        -479.635227.7604-9.29057
GRID        1509        -472.691268.5508-55.7191
GRID        1510        -477.918237.8469-18.5784
GRID        1511        -476.196247.9611-27.8648
GRID        1512        -474.47 258.1032-37.1505
GRID        1513        -472.739268.273 -46.4355
GRID        1514        -477.958237.6106-9.29057
GRID        1515        -471.003278.4705-55.7191
GRID        1516        -476.239247.711 -18.5784
GRID        1517        -474.515257.8392-27.8648
GRID        1518        -472.786267.9951-37.1505
GRID        1519        -471.052278.1788-46.4355
GRID        1520        -476.281247.4609-9.29057
GRID        1521        -469.314288.3903-55.7191
GRID        1522        -474.56 257.5752-18.5784
GRID        1523        -472.833267.7173-27.8648
GRID        1524        -471.102277.8871-37.1505
GRID        1525        -469.366288.0847-46.4355
GRID        1526        -474.605257.3112-9.29057
GRID        1527        -467.626298.31  -55.7191
GRID        1528        -472.881267.4394-18.5784
GRID        1529        -471.152277.5953-27.8648
GRID        1530        -469.418287.7791-37.1505
GRID        1531        -467.68 297.9905-46.4355
GRID        1532        -472.928267.1614-9.29057
GRID        1533        -465.937308.2298-55.7191
GRID        1534        -471.201277.3036-18.5784
GRID        1535        -469.47 287.4734-27.8648
GRID        1536        -467.735297.671 -37.1505
GRID        1537        -465.994307.8964-46.4355
GRID        1538        -471.251277.0117-9.29057
GRID        1539        -464.249318.1495-55.7191
GRID        1540        -469.522287.1677-18.5784
GRID        1541        -467.789297.3515-27.8648
GRID        1542        -466.051307.563 -37.1505
GRID        1543        -464.308317.8022-46.4355
GRID        1544        -469.574286.862 -9.29057
GRID        1545        -462.56 328.0692-55.7191
GRID        1546        -467.843297.0319-18.5784
GRID        1547        -466.107307.2295-27.8648
GRID        1548        -464.367317.4549-37.1505
GRID        1549        -462.622327.7081-46.4355
GRID        1550        -467.898296.7123-9.29057
GRID        1551        -460.872337.989 -55.7191
GRID        1552        -466.164306.8961-18.5784
GRID        1553        -464.426317.1076-27.8648
GRID        1554        -462.683327.3469-37.1505
GRID        1555        -460.935337.6139-46.4355
GRID        1556        -466.221306.5625-9.29057
GRID        1557        -459.183347.9087-55.7191
GRID        1558        -464.485316.7602-18.5784
GRID        1559        -462.745326.9857-27.8648
GRID        1560        -460.999337.2388-37.1505
GRID        1561        -459.249347.5198-46.4355
GRID        1562        -464.544316.4128-9.29057
GRID        1563        -457.494357.8285-55.7191
GRID        1564        -462.806326.6244-18.5784
GRID        1565        -461.063336.8637-27.8648
GRID        1566        -459.315347.1308-37.1505
GRID        1567        -457.563357.4256-46.4355
GRID        1568        -462.868326.2631-9.29057
GRID        1569        -455.806367.7482-55.7191
GRID        1570        -461.127336.4886-18.5784
GRID        1571        -459.382346.7418-27.8648
GRID        1572        -457.632357.0228-37.1505
GRID        1573        -455.877367.3315-46.4355
GRID        1574        -461.191336.1134-9.29057
GRID        1575        -454.117377.6679-55.7191
GRID        1576        -459.448346.3527-18.5784
GRID        1577        -457.7  356.6198-27.8648
GRID        1578        -455.948366.9147-37.1505
GRID        1579        -454.191377.2373-46.4355
GRID        1580        -459.514345.9636-9.29057
GRID        1581        -452.429387.5876-55.7191
GRID        1582        -457.769356.2169-18.5784
GRID        1583        -456.019366.4979-27.8648
GRID        1584        -454.264376.8067-37.1505
GRID        1585        -452.504387.1431-46.4355
GRID        1586        -457.837355.8139-9.29057
GRID        1587        -450.74 397.5069-55.7193
GRID        1588        -456.09 366.0811-18.5784
GRID        1589        -454.337376.376 -27.8648
GRID        1590        -452.58 386.6986-37.1505
GRID        1591        -450.818397.0486-46.4357
GRID        1592        -456.161365.6642-9.29057
GRID        1593        -449.052407.4256-55.7203
GRID        1594        -454.411375.9452-18.5784
GRID        1595        -452.656386.2541-27.8648
GRID        1596        -450.896396.5905-37.1507
GRID        1597        -449.132406.9536-46.4373
GRID        1598        -454.484375.5144-9.29057
GRID        1599        -447.364417.3436-55.7243
GRID        1600        -452.731385.8095-18.5784
GRID        1601        -450.974396.1324-27.865 
GRID        1602        -437.173477.2083-120.322
GRID        1603        -449.213406.4823-37.1527
GRID        1604        -447.446416.8582-46.444 
GRID        1605        -452.807385.3648-9.29058
GRID        1606        -445.675427.2618-55.7331
GRID        1607        -451.052395.6741-18.5786
GRID        1608        -449.293406.0111-27.8669
GRID        1609        -437.191477.1041-110.623
GRID        1610        -435.531486.857 -120.109
GRID        1611        -447.529416.3743-37.1612
GRID        1612        -445.76 426.7632-46.4592
GRID        1613        -451.13 395.2154-9.29071
GRID        1614        -443.996437.13  -55.751 
GRID        1615        -449.373405.5394-18.5802
GRID        1616        -437.21 476.9951-100.909
GRID        1617        -447.611415.8903-27.8748
GRID        1618        -435.562486.675 -110.197
GRID        1619        -433.887496.5162-120.039
GRID        1620        -445.845426.2666-37.1807
GRID        1621        -444.085436.6031-46.4807
GRID        1622        -449.453405.0668-9.2916 
GRID        1623        -437.228476.8857-91.1823
GRID        1624        -442.324446.9521-55.7763
GRID        1625        -447.694415.4055-18.5867
GRID        1626        -435.594486.4854-100.276
GRID        1627        -445.929425.7699-27.8931
GRID        1628        -433.928496.2754-110.069
GRID        1629        -432.233506.2326-120.02 
GRID        1630        -444.17 436.1063-37.2051
GRID        1631        -442.419446.3936-46.5077
GRID        1632        -447.776414.919 -9.29504
GRID        1633        -437.247476.7749-81.413 
GRID        1634        -435.627486.2951-90.3451
GRID        1635        -440.692456.5361-55.8272
GRID        1636        -446.014425.2722-18.6016
GRID        1637        -433.969496.0307-100.095
GRID        1638        -444.254435.6145-27.9164
GRID        1639        -432.277505.9746-110.038
GRID        1640        -430.576515.9684-120.013
GRID        1641        -442.497445.9363-37.234 
GRID        1642        -437.271476.6362-71.5262
GRID        1643        -440.802455.891 -46.5535
GRID        1644        -446.099424.7718-9.30285
GRID        1645        -435.66 486.0986-80.3837
GRID        1646        -434.011495.7856-90.1153
GRID        1647        -444.338435.1183-18.6209
GRID        1648        -439.101465.8819-55.5143
GRID        1649        -432.321505.7149-100.054
GRID        1650        -442.576445.4706-27.9491
GRID        1651        -430.621515.7043-110.026
GRID        1652        -428.916525.7208-120.009
GRID        1653        -437.348476.1855-61.2845
GRID        1654        -440.85 455.6089-37.3257
GRID        1655        -435.701485.8564-70.3575
GRID        1656        -439.204465.279 -46.7447
GRID        1657        -444.424434.6153-9.31276
GRID        1658        -434.054495.5362-80.1252
GRID        1659        -432.365505.4546-90.0677
GRID        1660        -442.66 444.9783-18.6517
GRID        1661        -430.666515.4397-100.039
GRID        1662        -428.959525.4637-110.019
GRID        1663        -440.915455.2291-28.0767
GRID        1664        -437.609474.6514-50.5248
GRID        1665        -427.255535.4733-120.006
GRID        1666        -435.778485.4079-60.236 
GRID        1667        -439.175465.4511-37.9779
GRID        1668        -434.1  495.2625-70.1152
GRID        1669        -442.746444.4692-9.33003
GRID        1670        -432.41 505.193 -80.0781
GRID        1671        -430.711515.175 -90.0509
GRID        1672        -440.992454.7742-18.753 
GRID        1673        -429.003525.2061-100.03 
GRID        1674        -437.548475.0056-39.6412
GRID        1675        -427.298535.2231-110.014
GRID        1676        -439.24 465.0673-28.5955
GRID        1677        -435.887484.7629-50.1563
GRID        1678        -425.595545.2259-120.004
GRID        1679        -434.158494.9224-60.0943
GRID        1680        -432.455504.9251-70.0808
GRID        1681        -441.073454.2979-9.3814 
GRID        1682        -430.756514.9104-80.061 
GRID        1683        -429.047524.9485-90.0392
GRID        1684        -437.6  474.7004-29.5097
GRID        1685        -439.317464.6161-19.0866
GRID        1686        -427.341534.9726-100.022
GRID        1687        -435.912484.6162-40.0793
GRID        1688        -425.637544.9826-110.009
GRID        1689        -434.222494.546 -50.0874
GRID        1690        -423.935554.9786-120.002
GRID        1691        -432.504504.6426-60.0795
GRID        1692        -430.801514.6458-70.066 
GRID        1693        -439.396464.1497-9.54232
GRID        1694        -429.091524.6909-80.048 
GRID        1695        -437.666474.3153-19.62  
GRID        1696        -427.383534.7221-90.0294
GRID        1697        -435.951484.3906-29.9687
GRID        1698        -425.678544.7392-100.015
GRID        1699        -434.267494.2833-40.0802
GRID        1700        -423.976554.7422-110.005
GRID        1701        -432.553504.3525-50.0752
GRID        1702        -422.275564.7312-120.0  
GRID        1703        -430.846514.3811-60.0681
GRID        1704        -429.135524.4332-70.0525
GRID        1705        -437.734473.9167-9.79587
GRID        1706        -427.426534.4715-80.0365
GRID        1707        -436.008484.0533-19.9402
GRID        1708        -425.72 544.4956-90.0208
GRID        1709        -434.31 494.0275-30.0548
GRID        1710        -424.016554.5057-100.009
GRID        1711        -432.599504.0791-40.068 
GRID        1712        -422.314564.5017-110.001
GRID        1713        -430.891514.1162-50.0636
GRID        1714        -420.615574.4838-119.998
GRID        1715        -429.179524.1753-60.0546
GRID        1716        -427.469534.2207-70.0403
GRID        1717        -436.07 483.6898-9.95574
GRID        1718        -425.761544.252 -80.0261
GRID        1719        -434.359493.74  -20.0265
GRID        1720        -424.056554.2691-90.0125
GRID        1721        -432.646503.8069-30.0524
GRID        1722        -422.353564.2721-100.003
GRID        1723        -430.936513.8511-40.0556
GRID        1724        -420.653574.2612-109.998
GRID        1725        -429.223523.9173-50.0506
GRID        1726        -418.955584.2363-119.998
GRID        1727        -427.511533.9696-60.0421
GRID        1728        -425.803544.0081-70.029 
GRID        1729        -434.411493.4373-10.0072
GRID        1730        -424.096554.0324-80.016 
GRID        1731        -432.693503.5271-20.0337
GRID        1732        -422.392564.0425-90.0048
GRID        1733        -430.981513.5858-30.0432
GRID        1734        -420.691574.0385-99.9984
GRID        1735        -429.267523.6592-40.044 
GRID        1736        -418.992584.0206-109.997
GRID        1737        -427.554533.7184-50.0389
GRID        1738        -417.295593.989 -119.997
GRID        1739        -425.844543.7639-60.0303
GRID        1740        -424.137553.7955-70.018 
GRID        1741        -432.742503.2428-10.0148
GRID        1742        -422.432563.8128-80.0067
GRID        1743        -431.026513.3205-20.029 
GRID        1744        -420.729573.8158-89.9991
GRID        1745        -429.31 523.401 -30.0335
GRID        1746        -419.028583.8049-99.9964
GRID        1747        -427.597533.4673-40.0336
GRID        1748        -417.33 593.7802-109.996
GRID        1749        -425.886543.5196-50.0279
GRID        1750        -415.635603.7418-119.997
GRID        1751        -424.177553.5582-60.0189
GRID        1752        -422.471563.5828-70.0077
GRID        1753        -431.071513.0557-10.0141
GRID        1754        -420.767573.593 -79.9998
GRID        1755        -429.354523.1429-20.0221
GRID        1756        -419.065583.5892-89.9964
GRID        1757        -427.64 533.2163-30.0252
GRID        1758        -417.366593.5715-99.9959
GRID        1759        -425.927543.2755-40.024 
GRID        1760        -415.669603.54  -109.996
GRID        1761        -424.217553.321 -50.0172
GRID        1762        -413.975613.4947-119.997
GRID        1763        -422.51 563.3526-60.0082
GRID        1764        -420.805573.3701-70.0001
GRID        1765        -429.398522.8852-10.0105
GRID        1766        -419.102583.3734-79.9966
GRID        1767        -427.682532.9653-20.0163
GRID        1768        -417.401593.3627-89.9958
GRID        1769        -425.969543.0316-30.0177
GRID        1770        -415.703603.3382-99.9958
GRID        1771        -424.258553.0839-40.0146
GRID        1772        -414.008613.2998-109.996
GRID        1773        -422.549563.1224-50.0073
GRID        1774        -412.314623.2475-119.997
GRID        1775        -420.843573.1471-60.0003
GRID        1776        -419.139583.1575-69.9967
GRID        1777        -427.725532.7148-10.0075
GRID        1778        -417.437593.1539-79.9958
GRID        1779        -426.01 542.7878-20.0112
GRID        1780        -415.738603.1363-89.9957
GRID        1781        -424.298552.847 -30.0104
GRID        1782        -414.041613.1049-99.9958
GRID        1783        -422.588562.8924-40.0059
GRID        1784        -412.346623.0596-109.996
GRID        1785        -420.881572.924 -50.0   
GRID        1786        -410.654633.0004-119.997
GRID        1787        -419.175582.9416-59.9967
GRID        1788        -417.473592.9451-69.9958
GRID        1789        -426.052542.5443-10.0049
GRID        1790        -415.772602.9345-79.9957
GRID        1791        -424.338552.6102-20.0062
GRID        1792        -414.074612.9101-89.9957
GRID        1793        -422.627562.6626-30.0037
GRID        1794        -412.378622.8717-99.9958
GRID        1795        -420.919572.7011-39.9995
GRID        1796        -410.685632.8194-109.996
GRID        1797        -419.212582.7257-49.9966
GRID        1798        -408.994642.7533-119.997
GRID        1799        -417.508592.7362-59.9958
GRID        1800        -415.806602.7327-69.9957
GRID        1801        -424.379552.3737-10.0024
GRID        1802        -414.107612.7152-79.9957
GRID        1803        -422.666562.4328-20.0016
GRID        1804        -412.41 622.6838-89.9957
GRID        1805        -420.956572.4783-29.9987
GRID        1806        -410.716632.6385-99.9958
GRID        1807        -419.249582.5099-39.9965
GRID        1808        -409.024642.5793-109.996
GRID        1809        -417.544592.5274-49.9958
GRID        1810        -407.334652.5061-119.997
GRID        1811        -415.841602.5309-59.9957
GRID        1812        -414.14 612.5203-69.9957
GRID        1813        -422.705562.2033-10.0001
GRID        1814        -412.442622.4959-79.9957
GRID        1815        -420.994572.2556-19.9982
GRID        1816        -410.747632.4575-89.9957
GRID        1817        -419.286582.2941-29.9965
GRID        1818        -409.053642.4053-99.9958
GRID        1819        -417.579592.3186-39.9958
GRID        1820        -407.362652.3391-109.996
GRID        1821        -415.875602.329 -49.9957
GRID        1822        -405.674662.259 -119.997
GRID        1823        -414.174612.3255-59.9957
GRID        1824        -412.474622.308 -69.9957
GRID        1825        -421.032572.033 -9.9984 
GRID        1826        -410.777632.2766-79.9957
GRID        1827        -419.322582.0784-19.9967
GRID        1828        -409.083642.2313-89.9957
GRID        1829        -417.615592.1098-29.9959
GRID        1830        -407.391652.1721-99.9958
GRID        1831        -415.91 602.1272-39.9957
GRID        1832        -405.701662.0989-109.996
GRID        1833        -414.207612.1306-49.9957
GRID        1834        -404.014672.0118-119.997
GRID        1835        -412.506622.1201-59.9957
GRID        1836        -410.808632.0957-69.9957
GRID        1837        -419.359581.8627-9.99762
GRID        1838        -409.113642.0573-79.9957
GRID        1839        -417.65 591.901 -19.9963
GRID        1840        -407.419652.005 -89.9957
GRID        1841        -415.944601.9254-29.9958
GRID        1842        -405.728661.9388-99.9958
GRID        1843        -414.24 611.9358-39.9957
GRID        1844        -404.04 671.8587-109.996
GRID        1845        -412.538621.9322-49.9957
GRID        1846        -402.354681.7647-119.997
GRID        1847        -410.839631.9147-59.9957
GRID        1848        -409.142641.8833-69.9957
GRID        1849        -417.686591.6923-9.99741
GRID        1850        -407.448651.838 -79.9957
GRID        1851        -415.978601.7236-19.9962
GRID        1852        -405.756661.7788-89.9957
GRID        1853        -414.273611.7409-29.9958
GRID        1854        -404.066671.7056-99.9958
GRID        1855        -412.57 621.7443-39.9957
GRID        1856        -402.378681.6185-109.996
GRID        1857        -400.693691.5176-119.997
GRID        1858        -410.87 631.7338-49.9957
GRID        1859        -409.172641.7093-59.9957
GRID        1860        -407.476651.671 -69.9957
GRID        1861        -416.013601.5218-9.99738
GRID        1862        -405.783661.6187-79.9957
GRID        1863        -414.306611.5461-19.9962
GRID        1864        -404.092671.5525-89.9957
GRID        1865        -412.602621.5564-29.9958
GRID        1866        -402.403681.4724-99.9958
GRID        1867        -410.901631.5528-39.9957
GRID        1868        -400.717691.3784-109.996
GRID        1869        -399.033701.2704-119.997
GRID        1870        -409.201641.5354-49.9957
GRID        1871        -407.505651.504 -59.9957
GRID        1872        -405.81 661.4586-69.9957
GRID        1873        -414.339611.3512-9.99737
GRID        1874        -404.118671.3994-79.9957
GRID        1875        -412.634621.3685-19.9962
GRID        1876        -402.428681.3263-89.9957
GRID        1877        -410.931631.3719-29.9958
GRID        1878        -400.741691.2392-99.9958
GRID        1879        -399.056701.1382-109.996
GRID        1880        -409.231641.3614-39.9957
GRID        1881        -397.373711.0233-119.997
GRID        1882        -407.533651.3369-49.9957
GRID        1883        -405.837661.2986-59.9957
GRID        1884        -404.144671.2463-69.9957
GRID        1885        -412.666621.1806-9.99737
GRID        1886        -402.453681.1801-79.9957
GRID        1887        -410.962631.191 -19.9962
GRID        1888        -400.764691.1   -89.9957
GRID        1889        -409.261641.1874-29.9958
GRID        1890        -399.078701.006 -99.9958
GRID        1891        -397.394710.898 -109.996
GRID        1892        -407.561651.1699-39.9957
GRID        1893        -395.713720.7762-119.997
GRID        1894        -405.865661.1385-49.9957
GRID        1895        -404.17 671.0932-59.9957
GRID        1896        -402.478681.034 -69.9957
GRID        1897        -410.993631.0101-9.99737
GRID        1898        -400.788690.9608-79.9957
GRID        1899        -409.29 641.0134-19.9962
GRID        1900        -399.101700.8737-89.9957
GRID        1901        -397.416710.7727-99.9958
GRID        1902        -407.59 651.0029-29.9958
GRID        1903        -395.733720.6578-109.996
GRID        1904        -405.892660.9785-39.9957
GRID        1905        -394.053730.529 -119.997
GRID        1906        -404.196670.9401-49.9957
GRID        1907        -402.503680.8878-59.9957
GRID        1908        -400.812690.8216-69.9957
GRID        1909        -409.32 640.8395-9.99737
GRID        1910        -399.123700.7415-79.9957
GRID        1911        -397.437710.6475-89.9957
GRID        1912        -407.618650.8359-19.9962
GRID        1913        -395.753720.5395-99.9958
GRID        1914        -405.919660.8184-29.9958
GRID        1915        -394.072730.4177-109.996
GRID        1916        -404.222670.787 -39.9957
GRID        1917        -392.393740.2819-119.997
GRID        1918        -402.528680.7417-49.9957
GRID        1919        -400.836690.6824-59.9957
GRID        1920        -399.146700.6093-69.9957
GRID        1921        -407.647650.6689-9.99737
GRID        1922        -397.458710.5222-79.9957
GRID        1923        -395.773720.4212-89.9957
GRID        1924        -405.946660.6583-19.9962
GRID        1925        -394.091730.3063-99.9958
GRID        1926        -404.248670.6339-29.9958
GRID        1927        -392.41 740.1775-109.996
GRID        1928        -402.553680.5955-39.9957
GRID        1929        -390.733750.0347-119.997
GRID        1930        -400.859690.5433-49.9957
GRID        1931        -399.168700.4771-59.9957
GRID        1932        -397.48 710.3969-69.9957
GRID        1933        -395.794720.3029-79.9957
GRID        1934        -405.974660.4983-9.99737
GRID        1935        -394.11 730.195 -89.9957
GRID        1936        -404.274670.4808-19.9962
GRID        1937        -392.428740.0731-99.9958
GRID        1938        -402.577680.4494-29.9958
GRID        1939        -390.749749.9373-109.996
GRID        1940        -400.883690.4041-39.9957
GRID        1941        -389.072759.7876-119.997
GRID        1942        -399.191700.3448-49.9957
GRID        1943        -397.501710.2717-59.9957
GRID        1944        -395.814720.1846-69.9957
GRID        1945        -394.129730.0836-79.9957
GRID        1946        -404.3  670.3277-9.99737
GRID        1947        -392.446739.9687-89.9957
GRID        1948        -402.602680.3033-19.9962
GRID        1949        -390.766749.8399-99.9958
GRID        1950        -400.907690.2649-29.9958
GRID        1951        -389.088759.6971-109.996
GRID        1952        -399.213700.2126-39.9957
GRID        1953        -387.412769.5405-119.997
GRID        1954        -397.522710.1464-49.9957
GRID        1955        -395.834720.0663-59.9957
GRID        1956        -394.148729.9723-69.9957
GRID        1957        -392.464739.8643-79.9957
GRID        1958        -402.627680.1571-9.99737
GRID        1959        -390.782749.7424-89.9957
GRID        1960        -400.93 690.1257-19.9962
GRID        1961        -389.103759.6067-99.9958
GRID        1962        -399.236700.0804-29.9958
GRID        1963        -387.426769.4569-109.996
GRID        1964        -397.544710.0211-39.9957
GRID        1965        -385.752779.2933-119.997
GRID        1966        -395.854719.948 -49.9957
GRID        1967        -394.167729.8609-59.9957
GRID        1968        -392.482739.7599-69.9957
GRID        1969        -390.799749.645 -79.9957
GRID        1970        -400.954689.9865-9.99737
GRID        1971        -389.119759.5162-89.9957
GRID        1972        -399.258699.9482-19.9962
GRID        1973        -387.441769.3734-99.9958
GRID        1974        -397.565709.8959-29.9958
GRID        1975        -385.765779.2168-109.996
GRID        1976        -395.874719.8297-39.9957
GRID        1977        -384.092789.0462-119.997
GRID        1978        -394.186729.7496-49.9957
GRID        1979        -392.499739.6555-59.9957
GRID        1980        -390.815749.5476-69.9957
GRID        1981        -389.134759.4257-79.9957
GRID        1982        -399.281699.816 -9.99737
GRID        1983        -387.455769.2899-89.9957
GRID        1984        -397.586709.7706-19.9962
GRID        1985        -385.778779.1402-99.9958
GRID        1986        -395.894719.7114-29.9958
GRID        1987        -384.104788.9766-109.996
GRID        1988        -394.204729.6382-39.9957
GRID        1989        -382.432798.7991-119.997
GRID        1990        -392.517739.5511-49.9957
GRID        1991        -390.832749.4502-59.9957
GRID        1992        -389.149759.3352-69.9957
GRID        1993        -387.469769.2064-79.9957
GRID        1994        -397.608709.6454-9.99737
GRID        1995        -385.791779.0637-89.9957
GRID        1996        -395.914719.5931-19.9962
GRID        1997        -384.116788.907 -99.9958
GRID        1998        -394.223729.5269-29.9958
GRID        1999        -382.442798.7364-109.996
GRID        2000        -392.535739.4468-39.9957
GRID        2001        -380.772808.5519-119.997
GRID        2002        -390.849749.3527-49.9957
GRID        2003        -389.165759.2448-59.9957
GRID        2004        -387.483769.1229-69.9957
GRID        2005        -385.804778.9871-79.9957
GRID        2006        -395.935719.4748-9.99737
GRID        2007        -384.128788.8374-89.9957
GRID        2008        -394.242729.4155-19.9962
GRID        2009        -382.453798.6738-99.9958
GRID        2010        -392.553739.3424-29.9958
GRID        2011        -380.781808.4962-109.996
GRID        2012        -390.865749.2553-39.9957
GRID        2013        -379.112818.3048-119.997
GRID        2014        -389.18 759.1543-49.9957
GRID        2015        -387.498769.0394-59.9957
GRID        2016        -385.817778.9106-69.9957
GRID        2017        -384.139788.7678-79.9957
GRID        2018        -394.261729.3042-9.99737
GRID        2019        -382.464798.6111-89.9957
GRID        2020        -392.57 739.238 -19.9962
GRID        2021        -380.791808.4406-99.9958
GRID        2022        -390.882749.1579-29.9958
GRID        2023        -379.12 818.2561-109.996
GRID        2024        -389.196759.0638-39.9957
GRID        2025        -377.451828.0576-119.997
GRID        2026        -387.512768.9559-49.9957
GRID        2027        -385.83 778.834 -59.9957
GRID        2028        -384.151788.6982-69.9957
GRID        2029        -382.474798.5485-79.9957
GRID        2030        -392.588739.1336-9.99737
GRID        2031        -380.8  808.3849-89.9957
GRID        2032        -390.898749.0604-19.9962
GRID        2033        -379.128818.2073-99.9958
GRID        2034        -389.211758.9734-29.9958
GRID        2035        -377.458828.0159-109.996
GRID        2036        -387.526768.8724-39.9957
GRID        2037        -375.791837.8105-119.997
GRID        2038        -385.843778.7575-49.9957
GRID        2039        -384.163788.6286-59.9957
GRID        2040        -382.485798.4859-69.9957
GRID        2041        -380.81 808.3292-79.9957
GRID        2042        -390.915748.963 -9.99737
GRID        2043        -379.136818.1586-89.9957
GRID        2044        -389.226758.8829-19.9962
GRID        2045        -377.466827.9741-99.9958
GRID        2046        -387.54 768.7889-29.9958
GRID        2047        -375.797837.7757-109.996
GRID        2048        -385.856778.6809-39.9957
GRID        2049        -374.131847.5634-119.997
GRID        2050        -384.175788.559 -49.9957
GRID        2051        -382.496798.4232-59.9957
GRID        2052        -380.819808.2735-69.9957
GRID        2053        -379.145818.1099-79.9957
GRID        2054        -389.242758.7924-9.99737
GRID        2055        -377.473827.9324-89.9957
GRID        2056        -387.554768.7054-19.9962
GRID        2057        -375.803837.7409-99.9958
GRID        2058        -385.869778.6044-29.9958
GRID        2059        -374.136847.5355-109.996
GRID        2060        -384.187788.4894-39.9957
GRID        2061        -372.471857.3162-119.997
GRID        2062        -382.506798.3606-49.9957
GRID        2063        -380.829808.2179-59.9957
GRID        2064        -379.153818.0612-69.9957
GRID        2065        -377.48 827.8906-79.9957
GRID        2066        -387.569768.6219-9.99737
GRID        2067        -375.809837.7061-89.9957
GRID        2068        -385.882778.5278-19.9962
GRID        2069        -374.141847.5077-99.9958
GRID        2070        -384.199788.4199-29.9958
GRID        2071        -372.475857.2953-109.996
GRID        2072        -382.517798.298 -39.9957
GRID        2073        -370.811867.0691-119.997
GRID        2074        -380.838808.1622-49.9957
GRID        2075        -379.161818.0125-59.9957
GRID        2076        -377.487827.8489-69.9957
GRID        2077        -375.815837.6713-79.9957
GRID        2078        -385.895778.4513-9.99737
GRID        2079        -374.145847.4799-89.9957
GRID        2080        -384.21 788.3503-19.9962
GRID        2081        -372.478857.2745-99.9958
GRID        2082        -382.528798.2354-29.9958
GRID        2083        -370.813867.0552-109.996
GRID        2084        -380.847808.1065-39.9957
GRID        2085        -369.151876.8218-119.998
GRID        2086        -379.17 817.9638-49.9957
GRID        2087        -377.494827.8071-59.9957
GRID        2088        -375.821837.6365-69.9957
GRID        2089        -374.15 847.452 -79.9957
GRID        2090        -384.222788.2807-9.99737
GRID        2091        -372.482857.2536-89.9957
GRID        2092        -382.538798.1727-19.9962
GRID        2093        -370.816867.0413-99.9959
GRID        2094        -380.857808.0508-29.9958
GRID        2095        -369.152876.815 -109.997
GRID        2096        -379.178817.9151-39.9957
GRID        2097        -377.501827.7654-49.9957
GRID        2098        -375.827837.6017-59.9957
GRID        2099        -374.155847.4242-69.9957
GRID        2100        -372.485857.2327-79.9957
GRID        2101        -382.549798.1101-9.99737
GRID        2102        -370.818867.0273-89.9958
GRID        2103        -380.866807.9952-19.9962
GRID        2104        -369.153876.808 -99.9966
GRID        2105        -379.186817.8663-29.9958
GRID        2106        -377.508827.7236-39.9957
GRID        2107        -375.833837.5669-49.9957
GRID        2108        -374.16 847.3963-59.9957
GRID        2109        -372.489857.2118-69.9957
GRID        2110        -370.82 867.0134-79.9958
GRID        2111        -380.876807.9395-9.99737
GRID        2112        -369.154876.8011-89.9965
GRID        2113        -379.194817.8176-19.9962
GRID        2114        -377.515827.6818-29.9958
GRID        2115        -375.839837.5321-39.9957
GRID        2116        -374.164847.3685-49.9957
GRID        2117        -372.492857.191 -59.9957
GRID        2118        -370.823866.9995-69.9958
GRID        2119        -369.155876.7941-79.9965
GRID        2120        -379.203817.7689-9.99737
GRID        2121        -377.522827.6401-19.9962
GRID        2122        -375.845837.4973-29.9958
GRID        2123        -374.169847.3407-39.9957
GRID        2124        -372.496857.1701-49.9957
GRID        2125        -370.825866.9856-59.9958
GRID        2126        -369.157876.7872-69.9965
GRID        2127        -377.53 827.5983-9.99737
GRID        2128        -375.85 837.4625-19.9962
GRID        2129        -374.174847.3128-29.9958
GRID        2130        -372.499857.1492-39.9957
GRID        2131        -370.827866.9717-49.9958
GRID        2132        -369.158876.7802-59.9965
GRID        2133        -375.856837.4278-9.99737
GRID        2134        -374.178847.285 -19.9962
GRID        2135        -372.503857.1283-29.9958
GRID        2136        -370.83 866.9577-39.9958
GRID        2137        -369.159876.7732-49.9965
GRID        2138        -374.183847.2572-9.99737
GRID        2139        -372.506857.1075-19.9962
GRID        2140        -370.832866.9438-29.9959
GRID        2141        -369.16 876.7663-39.9965
GRID        2142        -372.51 857.0866-9.99738
GRID        2143        -370.834866.9299-19.9963
GRID        2144        -369.161876.7593-29.9966
GRID        2145        -370.837866.916 -9.99741
GRID        2146        -369.162876.7524-19.9969
GRID        2147        -369.164876.7455-9.99773
GRID        2148        -357.444886.58320.0     
GRID        2149        -347.397886.59150.0     
GRID        2150        -337.35 886.59990.0     
GRID        2151        -327.303886.60820.0     
GRID        2152        -317.256886.61660.0     
GRID        2153        -307.209886.62490.0     
GRID        2154        -297.162886.63320.0     
GRID        2155        -287.116886.64160.0     
GRID        2156        -277.069886.64990.0     
GRID        2157        -267.022886.65830.0     
GRID        2158        -256.975886.66660.0     
GRID        2159        -246.928886.675 0.0     
GRID        2160        -236.881886.68330.0     
GRID        2161        -226.834886.69170.0     
GRID        2162        -216.787886.7   0.0     
GRID        2163        -206.741886.70840.0     
GRID        2164        -196.694886.71670.0     
GRID        2165        -186.647886.72510.0     
GRID        2166        -176.6  886.73340.0     
GRID        2167        -166.553886.74170.0     
GRID        2168        -156.506886.75010.0     
GRID        2169        -146.459886.75840.0     
GRID        2170        -136.412886.76680.0     
GRID        2171        -126.366886.77510.0     
GRID        2172        -116.319886.78350.0     
GRID        2173        -106.272886.79180.0     
GRID        2174        -96.225 886.80020.0     
GRID        2175        -86.1781886.80850.0     
GRID        2176        -76.1313886.81690.0     
GRID        2177        -66.0844886.82520.0     
GRID        2178        -56.0375886.83360.0     
GRID        2179        -45.9906886.84190.0     
GRID        2180        -35.9438886.85020.0     
GRID        2181        -25.8969886.85860.0     
GRID        2182        -15.85  886.86690.0     
GRID        2183        -5.80316886.87530.0     
GRID        2184        4.243706886.88360.0     
GRID        2185        14.29058886.892 0.0     
GRID        2186        24.33745886.90030.0     
GRID        2187        34.38432886.90870.0     
GRID        2188        44.43119886.917 0.0     
GRID        2189        54.47806886.92540.0     
GRID        2190        64.52493886.93370.0     
GRID        2191        74.5718 886.94210.0     
GRID        2192        84.61867886.95040.0     
GRID        2193        94.66554886.95870.0     
GRID        2194        104.7124886.96710.0     
GRID        2195        114.7593886.97540.0     
GRID        2196        124.8062886.98380.0     
GRID        2197        134.853 886.99210.0     
GRID        2198        144.8999887.00050.0     
GRID        2199        154.9468887.00880.0     
GRID        2200        164.9936887.01720.0     
GRID        2201        175.0405887.02550.0     
GRID        2202        185.0874887.03390.0     
GRID        2203        195.1342887.04220.0     
GRID        2204        205.1811887.05060.0     
GRID        2205        215.228 887.05890.0     
GRID        2206        225.2749887.06720.0     
GRID        2207        235.3217887.07560.0     
GRID        2208        245.3686887.08390.0     
GRID        2209        255.4155887.09230.0     
GRID        2210        265.4623887.10060.0     
GRID        2211        275.5092887.109 0.0     
GRID        2212        285.5561887.11730.0     
GRID        2213        295.603 887.12570.0     
GRID        2214        305.6498887.134 0.0     
GRID        2215        315.6967887.14240.0     
GRID        2216        325.7436887.15070.0     
GRID        2217        335.7904887.15910.0     
GRID        2218        345.8373887.16740.0     
GRID        2219        355.8842887.17570.0     
GRID        2220        365.9311887.18410.0     
GRID        2221        365.9311887.1841-10.0   
GRID        2222        365.9311887.1841-20.0   
GRID        2223        365.9311887.1841-30.0   
GRID        2224        365.9311887.1841-40.0   
GRID        2225        365.9311887.1841-50.0   
GRID        2226        365.9311887.1841-60.0   
GRID        2227        365.9311887.1841-70.0   
GRID        2228        365.9311887.1841-80.0   
GRID        2229        365.9311887.1841-90.0   
GRID        2230        365.9311887.1841-100.0  
GRID        2231        365.9311887.1841-110.0  
GRID        2232        365.9311887.1841-120.0  
GRID        2233        -357.444886.5832-120.0  
GRID        2234        -357.444886.5832-110.0  
GRID        2235        -347.397886.5915-120.0  
GRID        2236        -357.444886.5832-100.0  
GRID        2237        -347.397886.5915-110.0  
GRID        2238        -337.35 886.5999-120.0  
GRID        2239        -357.444886.5832-90.0   
GRID        2240        -347.397886.5915-100.0  
GRID        2241        -337.35 886.5999-110.0  
GRID        2242        -327.303886.6082-120.0  
GRID        2243        -357.444886.5832-80.0   
GRID        2244        -347.397886.5915-90.0   
GRID        2245        -337.35 886.5999-100.0  
GRID        2246        -327.303886.6082-110.0  
GRID        2247        -317.256886.6166-120.0  
GRID        2248        -357.444886.5832-70.0   
GRID        2249        -347.397886.5915-80.0   
GRID        2250        -337.35 886.5999-90.0   
GRID        2251        -327.303886.6082-100.0  
GRID        2252        -317.256886.6166-110.0  
GRID        2253        -307.209886.6249-120.0  
GRID        2254        -357.444886.5832-60.0   
GRID        2255        -347.397886.5915-70.0   
GRID        2256        -337.35 886.5999-80.0   
GRID        2257        -327.303886.6082-90.0   
GRID        2258        -317.256886.6166-100.0  
GRID        2259        -307.209886.6249-110.0  
GRID        2260        -297.162886.6332-120.0  
GRID        2261        -357.444886.5832-50.0   
GRID        2262        -347.397886.5915-60.0   
GRID        2263        -337.35 886.5999-70.0   
GRID        2264        -327.303886.6082-80.0   
GRID        2265        -317.256886.6166-90.0   
GRID        2266        -307.209886.6249-100.0  
GRID        2267        -297.162886.6332-110.0  
GRID        2268        -287.116886.6416-120.0  
GRID        2269        -357.444886.5832-40.0   
GRID        2270        -347.397886.5915-50.0   
GRID        2271        -337.35 886.5999-60.0   
GRID        2272        -327.303886.6082-70.0   
GRID        2273        -317.256886.6166-80.0   
GRID        2274        -307.209886.6249-90.0   
GRID        2275        -297.162886.6332-100.0  
GRID        2276        -287.116886.6416-110.0  
GRID        2277        -277.069886.6499-120.0  
GRID        2278        -357.444886.5832-30.0   
GRID        2279        -347.397886.5915-40.0   
GRID        2280        -337.35 886.5999-50.0   
GRID        2281        -327.303886.6082-60.0   
GRID        2282        -317.256886.6166-70.0   
GRID        2283        -307.209886.6249-80.0   
GRID        2284        -297.162886.6332-90.0   
GRID        2285        -287.116886.6416-100.0  
GRID        2286        -277.069886.6499-110.0  
GRID        2287        -267.022886.6583-120.0  
GRID        2288        -357.444886.5832-20.0   
GRID        2289        -347.397886.5915-30.0   
GRID        2290        -337.35 886.5999-40.0   
GRID        2291        -327.303886.6082-50.0   
GRID        2292        -317.256886.6166-60.0   
GRID        2293        -307.209886.6249-70.0   
GRID        2294        -297.162886.6332-80.0   
GRID        2295        -287.116886.6416-90.0   
GRID        2296        -277.069886.6499-100.0  
GRID        2297        -267.022886.6583-110.0  
GRID        2298        -256.975886.6666-120.0  
GRID        2299        -357.444886.5832-10.0   
GRID        2300        -347.397886.5915-20.0   
GRID        2301        -337.35 886.5999-30.0   
GRID        2302        -327.303886.6082-40.0   
GRID        2303        -317.256886.6166-50.0   
GRID        2304        -307.209886.6249-60.0   
GRID        2305        -297.162886.6332-70.0   
GRID        2306        -287.116886.6416-80.0   
GRID        2307        -277.069886.6499-90.0   
GRID        2308        -267.022886.6583-100.0  
GRID        2309        -256.975886.6666-110.0  
GRID        2310        -246.928886.675 -120.0  
GRID        2311        -347.397886.5915-10.0   
GRID        2312        -337.35 886.5999-20.0   
GRID        2313        -327.303886.6082-30.0   
GRID        2314        -317.256886.6166-40.0   
GRID        2315        -307.209886.6249-50.0   
GRID        2316        -297.162886.6332-60.0   
GRID        2317        -287.116886.6416-70.0   
GRID        2318        -277.069886.6499-80.0   
GRID        2319        -267.022886.6583-90.0   
GRID        2320        -256.975886.6666-100.0  
GRID        2321        -246.928886.675 -110.0  
GRID        2322        -236.881886.6833-120.0  
GRID        2323        -337.35 886.5999-10.0   
GRID        2324        -327.303886.6082-20.0   
GRID        2325        -317.256886.6166-30.0   
GRID        2326        -307.209886.6249-40.0   
GRID        2327        -297.162886.6332-50.0   
GRID        2328        -287.116886.6416-60.0   
GRID        2329        -277.069886.6499-70.0   
GRID        2330        -267.022886.6583-80.0   
GRID        2331        -256.975886.6666-90.0   
GRID        2332        -246.928886.675 -100.0  
GRID        2333        -236.881886.6833-110.0  
GRID        2334        -226.834886.6917-120.0  
GRID        2335        -327.303886.6082-10.0   
GRID        2336        -317.256886.6166-20.0   
GRID        2337        -307.209886.6249-30.0   
GRID        2338        -297.162886.6332-40.0   
GRID        2339        -287.116886.6416-50.0   
GRID        2340        -277.069886.6499-60.0   
GRID        2341        -267.022886.6583-70.0   
GRID        2342        -256.975886.6666-80.0   
GRID        2343        -246.928886.675 -90.0   
GRID        2344        -236.881886.6833-100.0  
GRID        2345        -226.834886.6917-110.0  
GRID        2346        -216.787886.7   -120.0  
GRID        2347        -317.256886.6166-10.0   
GRID        2348        -307.209886.6249-20.0   
GRID        2349        -297.162886.6332-30.0   
GRID        2350        -287.116886.6416-40.0   
GRID        2351        -277.069886.6499-50.0   
GRID        2352        -267.022886.6583-60.0   
GRID        2353        -256.975886.6666-70.0   
GRID        2354        -246.928886.675 -80.0   
GRID        2355        -236.881886.6833-90.0   
GRID        2356        -226.834886.6917-100.0  
GRID        2357        -216.787886.7   -110.0  
GRID        2358        -206.741886.7084-120.0  
GRID        2359        -307.209886.6249-10.0   
GRID        2360        -297.162886.6332-20.0   
GRID        2361        -287.116886.6416-30.0   
GRID        2362        -277.069886.6499-40.0   
GRID        2363        -267.022886.6583-50.0   
GRID        2364        -256.975886.6666-60.0   
GRID        2365        -246.928886.675 -70.0   
GRID        2366        -236.881886.6833-80.0   
GRID        2367        -226.834886.6917-90.0   
GRID        2368        -216.787886.7   -100.0  
GRID        2369        -206.741886.7084-110.0  
GRID        2370        -196.694886.7167-120.0  
GRID        2371        -297.162886.6332-10.0   
GRID        2372        -287.116886.6416-20.0   
GRID        2373        -277.069886.6499-30.0   
GRID        2374        -267.022886.6583-40.0   
GRID        2375        -256.975886.6666-50.0   
GRID        2376        -246.928886.675 -60.0   
GRID        2377        -236.881886.6833-70.0   
GRID        2378        -226.834886.6917-80.0   
GRID        2379        -216.787886.7   -90.0   
GRID        2380        -206.741886.7084-100.0  
GRID        2381        -196.694886.7167-110.0  
GRID        2382        -186.647886.7251-120.0  
GRID        2383        -287.116886.6416-10.0   
GRID        2384        -277.069886.6499-20.0   
GRID        2385        -267.022886.6583-30.0   
GRID        2386        -256.975886.6666-40.0   
GRID        2387        -246.928886.675 -50.0   
GRID        2388        -236.881886.6833-60.0   
GRID        2389        -226.834886.6917-70.0   
GRID        2390        -216.787886.7   -80.0   
GRID        2391        -206.741886.7084-90.0   
GRID        2392        -196.694886.7167-100.0  
GRID        2393        -186.647886.7251-110.0  
GRID        2394        -176.6  886.7334-120.0  
GRID        2395        -277.069886.6499-10.0   
GRID        2396        -267.022886.6583-20.0   
GRID        2397        -256.975886.6666-30.0   
GRID        2398        -246.928886.675 -40.0   
GRID        2399        -236.881886.6833-50.0   
GRID        2400        -226.834886.6917-60.0   
GRID        2401        -216.787886.7   -70.0   
GRID        2402        -206.741886.7084-80.0   
GRID        2403        -196.694886.7167-90.0   
GRID        2404        -186.647886.7251-100.0  
GRID        2405        -176.6  886.7334-110.0  
GRID        2406        -166.553886.7417-120.0  
GRID        2407        -267.022886.6583-10.0   
GRID        2408        -256.975886.6666-20.0   
GRID        2409        -246.928886.675 -30.0   
GRID        2410        -236.881886.6833-40.0   
GRID        2411        -226.834886.6917-50.0   
GRID        2412        -216.787886.7   -60.0   
GRID        2413        -206.741886.7084-70.0   
GRID        2414        -196.694886.7167-80.0   
GRID        2415        -186.647886.7251-90.0   
GRID        2416        -176.6  886.7334-100.0  
GRID        2417        -166.553886.7417-110.0  
GRID        2418        -156.506886.7501-120.0  
GRID        2419        -256.975886.6666-10.0   
GRID        2420        -246.928886.675 -20.0   
GRID        2421        -236.881886.6833-30.0   
GRID        2422        -226.834886.6917-40.0   
GRID        2423        -216.787886.7   -50.0   
GRID        2424        -206.741886.7084-60.0   
GRID        2425        -196.694886.7167-70.0   
GRID        2426        -186.647886.7251-80.0   
GRID        2427        -176.6  886.7334-90.0   
GRID        2428        -166.553886.7417-100.0  
GRID        2429        -156.506886.7501-110.0  
GRID        2430        -146.459886.7584-120.0  
GRID        2431        -246.928886.675 -10.0   
GRID        2432        -236.881886.6833-20.0   
GRID        2433        -226.834886.6917-30.0   
GRID        2434        -216.787886.7   -40.0   
GRID        2435        -206.741886.7084-50.0   
GRID        2436        -196.694886.7167-60.0   
GRID        2437        -186.647886.7251-70.0   
GRID        2438        -176.6  886.7334-80.0   
GRID        2439        -166.553886.7417-90.0   
GRID        2440        -156.506886.7501-100.0  
GRID        2441        -146.459886.7584-110.0  
GRID        2442        -136.412886.7668-120.0  
GRID        2443        -236.881886.6833-10.0   
GRID        2444        -226.834886.6917-20.0   
GRID        2445        -216.787886.7   -30.0   
GRID        2446        -206.741886.7084-40.0   
GRID        2447        -196.694886.7167-50.0   
GRID        2448        -186.647886.7251-60.0   
GRID        2449        -176.6  886.7334-70.0   
GRID        2450        -166.553886.7417-80.0   
GRID        2451        -156.506886.7501-90.0   
GRID        2452        -146.459886.7584-100.0  
GRID        2453        -136.412886.7668-110.0  
GRID        2454        -126.366886.7751-120.0  
GRID        2455        -226.834886.6917-10.0   
GRID        2456        -216.787886.7   -20.0   
GRID        2457        -206.741886.7084-30.0   
GRID        2458        -196.694886.7167-40.0   
GRID        2459        -186.647886.7251-50.0   
GRID        2460        -176.6  886.7334-60.0   
GRID        2461        -166.553886.7417-70.0   
GRID        2462        -156.506886.7501-80.0   
GRID        2463        -146.459886.7584-90.0   
GRID        2464        -136.412886.7668-100.0  
GRID        2465        -126.366886.7751-110.0  
GRID        2466        -116.319886.7835-120.0  
GRID        2467        -216.787886.7   -10.0   
GRID        2468        -206.741886.7084-20.0   
GRID        2469        -196.694886.7167-30.0   
GRID        2470        -186.647886.7251-40.0   
GRID        2471        -176.6  886.7334-50.0   
GRID        2472        -166.553886.7417-60.0   
GRID        2473        -156.506886.7501-70.0   
GRID        2474        -146.459886.7584-80.0   
GRID        2475        -136.412886.7668-90.0   
GRID        2476        -126.366886.7751-100.0  
GRID        2477        -116.319886.7835-110.0  
GRID        2478        -106.272886.7918-120.0  
GRID        2479        -206.741886.7084-10.0   
GRID        2480        -196.694886.7167-20.0   
GRID        2481        -186.647886.7251-30.0   
GRID        2482        -176.6  886.7334-40.0   
GRID        2483        -166.553886.7417-50.0   
GRID        2484        -156.506886.7501-60.0   
GRID        2485        -146.459886.7584-70.0   
GRID        2486        -136.412886.7668-80.0   
GRID        2487        -126.366886.7751-90.0   
GRID        2488        -116.319886.7835-100.0  
GRID        2489        -106.272886.7918-110.0  
GRID        2490        -96.225 886.8002-120.0  
GRID        2491        -196.694886.7167-10.0   
GRID        2492        -186.647886.7251-20.0   
GRID        2493        -176.6  886.7334-30.0   
GRID        2494        -166.553886.7417-40.0   
GRID        2495        -156.506886.7501-50.0   
GRID        2496        -146.459886.7584-60.0   
GRID        2497        -136.412886.7668-70.0   
GRID        2498        -126.366886.7751-80.0   
GRID        2499        -116.319886.7835-90.0   
GRID        2500        -106.272886.7918-100.0  
GRID        2501        -96.225 886.8002-110.0  
GRID        2502        -86.1781886.8085-120.0  
GRID        2503        -186.647886.7251-10.0   
GRID        2504        -176.6  886.7334-20.0   
GRID        2505        -166.553886.7417-30.0   
GRID        2506        -156.506886.7501-40.0   
GRID        2507        -146.459886.7584-50.0   
GRID        2508        -136.412886.7668-60.0   
GRID        2509        -126.366886.7751-70.0   
GRID        2510        -116.319886.7835-80.0   
GRID        2511        -106.272886.7918-90.0   
GRID        2512        -96.225 886.8002-100.0  
GRID        2513        -86.1781886.8085-110.0  
GRID        2514        -76.1313886.8169-120.0  
GRID        2515        -176.6  886.7334-10.0   
GRID        2516        -166.553886.7417-20.0   
GRID        2517        -156.506886.7501-30.0   
GRID        2518        -146.459886.7584-40.0   
GRID        2519        -136.412886.7668-50.0   
GRID        2520        -126.366886.7751-60.0   
GRID        2521        -116.319886.7835-70.0   
GRID        2522        -106.272886.7918-80.0   
GRID        2523        -96.225 886.8002-90.0   
GRID        2524        -86.1781886.8085-100.0  
GRID        2525        -76.1313886.8169-110.0  
GRID        2526        -66.0844886.8252-120.0  
GRID        2527        -166.553886.7417-10.0   
GRID        2528        -156.506886.7501-20.0   
GRID        2529        -146.459886.7584-30.0   
GRID        2530        -136.412886.7668-40.0   
GRID        2531        -126.366886.7751-50.0   
GRID        2532        -116.319886.7835-60.0   
GRID        2533        -106.272886.7918-70.0   
GRID        2534        -96.225 886.8002-80.0   
GRID        2535        -86.1781886.8085-90.0   
GRID        2536        -76.1313886.8169-100.0  
GRID        2537        -66.0844886.8252-110.0  
GRID        2538        -56.0375886.8336-120.0  
GRID        2539        -156.506886.7501-10.0   
GRID        2540        -146.459886.7584-20.0   
GRID        2541        -136.412886.7668-30.0   
GRID        2542        -126.366886.7751-40.0   
GRID        2543        -116.319886.7835-50.0   
GRID        2544        -106.272886.7918-60.0   
GRID        2545        -96.225 886.8002-70.0   
GRID        2546        -86.1781886.8085-80.0   
GRID        2547        -76.1313886.8169-90.0   
GRID        2548        -66.0844886.8252-100.0  
GRID        2549        -56.0375886.8336-110.0  
GRID        2550        -45.9906886.8419-120.0  
GRID        2551        -146.459886.7584-10.0   
GRID        2552        -136.412886.7668-20.0   
GRID        2553        -126.366886.7751-30.0   
GRID        2554        -116.319886.7835-40.0   
GRID        2555        -106.272886.7918-50.0   
GRID        2556        -96.225 886.8002-60.0   
GRID        2557        -86.1781886.8085-70.0   
GRID        2558        -76.1313886.8169-80.0   
GRID        2559        -66.0844886.8252-90.0   
GRID        2560        -56.0375886.8336-100.0  
GRID        2561        -45.9906886.8419-110.0  
GRID        2562        -35.9438886.8502-120.0  
GRID        2563        -136.412886.7668-10.0   
GRID        2564        -126.366886.7751-20.0   
GRID        2565        -116.319886.7835-30.0   
GRID        2566        -106.272886.7918-40.0   
GRID        2567        -96.225 886.8002-50.0   
GRID        2568        -86.1781886.8085-60.0   
GRID        2569        -76.1313886.8169-70.0   
GRID        2570        -66.0844886.8252-80.0   
GRID        2571        -56.0375886.8336-90.0   
GRID        2572        -45.9906886.8419-100.0  
GRID        2573        -35.9438886.8502-110.0  
GRID        2574        -25.8969886.8586-120.0  
GRID        2575        -126.366886.7751-10.0   
GRID        2576        -116.319886.7835-20.0   
GRID        2577        -106.272886.7918-30.0   
GRID        2578        -96.225 886.8002-40.0   
GRID        2579        -86.1781886.8085-50.0   
GRID        2580        -76.1313886.8169-60.0   
GRID        2581        -66.0844886.8252-70.0   
GRID        2582        -56.0375886.8336-80.0   
GRID        2583        -45.9906886.8419-90.0   
GRID        2584        -35.9438886.8502-100.0  
GRID        2585        -25.8969886.8586-110.0  
GRID        2586        -15.85  886.8669-120.0  
GRID        2587        -116.319886.7835-10.0   
GRID        2588        -106.272886.7918-20.0   
GRID        2589        -96.225 886.8002-30.0   
GRID        2590        -86.1781886.8085-40.0   
GRID        2591        -76.1313886.8169-50.0   
GRID        2592        -66.0844886.8252-60.0   
GRID        2593        -56.0375886.8336-70.0   
GRID        2594        -45.9906886.8419-80.0   
GRID        2595        -35.9438886.8502-90.0   
GRID        2596        -25.8969886.8586-100.0  
GRID        2597        -15.85  886.8669-110.0  
GRID        2598        -5.80316886.8753-120.0  
GRID        2599        -106.272886.7918-10.0   
GRID        2600        -96.225 886.8002-20.0   
GRID        2601        -86.1781886.8085-30.0   
GRID        2602        -76.1313886.8169-40.0   
GRID        2603        -66.0844886.8252-50.0   
GRID        2604        -56.0375886.8336-60.0   
GRID        2605        -45.9906886.8419-70.0   
GRID        2606        -35.9438886.8502-80.0   
GRID        2607        -25.8969886.8586-90.0   
GRID        2608        -15.85  886.8669-100.0  
GRID        2609        -5.80316886.8753-110.0  
GRID        2610        4.243706886.8836-120.0  
GRID        2611        -96.225 886.8002-10.0   
GRID        2612        -86.1781886.8085-20.0   
GRID        2613        -76.1313886.8169-30.0   
GRID        2614        -66.0844886.8252-40.0   
GRID        2615        -56.0375886.8336-50.0   
GRID        2616        -45.9906886.8419-60.0   
GRID        2617        -35.9438886.8502-70.0   
GRID        2618        -25.8969886.8586-80.0   
GRID        2619        -15.85  886.8669-90.0   
GRID        2620        -5.80316886.8753-100.0  
GRID        2621        4.243706886.8836-110.0  
GRID        2622        14.29058886.892 -120.0  
GRID        2623        -86.1781886.8085-10.0   
GRID        2624        -76.1313886.8169-20.0   
GRID        2625        -66.0844886.8252-30.0   
GRID        2626        -56.0375886.8336-40.0   
GRID        2627        -45.9906886.8419-50.0   
GRID        2628        -35.9438886.8502-60.0   
GRID        2629        -25.8969886.8586-70.0   
GRID        2630        -15.85  886.8669-80.0   
GRID        2631        -5.80316886.8753-90.0   
GRID        2632        4.243706886.8836-100.0  
GRID        2633        14.29058886.892 -110.0  
GRID        2634        24.33745886.9003-120.0  
GRID        2635        -76.1313886.8169-10.0   
GRID        2636        -66.0844886.8252-20.0   
GRID        2637        -56.0375886.8336-30.0   
GRID        2638        -45.9906886.8419-40.0   
GRID        2639        -35.9438886.8502-50.0   
GRID        2640        -25.8969886.8586-60.0   
GRID        2641        -15.85  886.8669-70.0   
GRID        2642        -5.80316886.8753-80.0   
GRID        2643        4.243706886.8836-90.0   
GRID        2644        14.29058886.892 -100.0  
GRID        2645        24.33745886.9003-110.0  
GRID        2646        34.38432886.9087-120.0  
GRID        2647        -66.0844886.8252-10.0   
GRID        2648        -56.0375886.8336-20.0   
GRID        2649        -45.9906886.8419-30.0   
GRID        2650        -35.9438886.8502-40.0   
GRID        2651        -25.8969886.8586-50.0   
GRID        2652        -15.85  886.8669-60.0   
GRID        2653        -5.80316886.8753-70.0   
GRID        2654        4.243706886.8836-80.0   
GRID        2655        14.29058886.892 -90.0   
GRID        2656        24.33745886.9003-100.0  
GRID        2657        34.38432886.9087-110.0  
GRID        2658        44.43119886.917 -120.0  
GRID        2659        -56.0375886.8336-10.0   
GRID        2660        -45.9906886.8419-20.0   
GRID        2661        -35.9438886.8502-30.0   
GRID        2662        -25.8969886.8586-40.0   
GRID        2663        -15.85  886.8669-50.0   
GRID        2664        -5.80316886.8753-60.0   
GRID        2665        4.243706886.8836-70.0   
GRID        2666        14.29058886.892 -80.0   
GRID        2667        24.33745886.9003-90.0   
GRID        2668        34.38432886.9087-100.0  
GRID        2669        44.43119886.917 -110.0  
GRID        2670        54.47806886.9254-120.0  
GRID        2671        -45.9906886.8419-10.0   
GRID        2672        -35.9438886.8502-20.0   
GRID        2673        -25.8969886.8586-30.0   
GRID        2674        -15.85  886.8669-40.0   
GRID        2675        -5.80316886.8753-50.0   
GRID        2676        4.243706886.8836-60.0   
GRID        2677        14.29058886.892 -70.0   
GRID        2678        24.33745886.9003-80.0   
GRID        2679        34.38432886.9087-90.0   
GRID        2680        44.43119886.917 -100.0  
GRID        2681        54.47806886.9254-110.0  
GRID        2682        64.52493886.9337-120.0  
GRID        2683        -35.9438886.8502-10.0   
GRID        2684        -25.8969886.8586-20.0   
GRID        2685        -15.85  886.8669-30.0   
GRID        2686        -5.80316886.8753-40.0   
GRID        2687        4.243706886.8836-50.0   
GRID        2688        14.29058886.892 -60.0   
GRID        2689        24.33745886.9003-70.0   
GRID        2690        34.38432886.9087-80.0   
GRID        2691        44.43119886.917 -90.0   
GRID        2692        54.47806886.9254-100.0  
GRID        2693        64.52493886.9337-110.0  
GRID        2694        74.5718 886.9421-120.0  
GRID        2695        -25.8969886.8586-10.0   
GRID        2696        -15.85  886.8669-20.0   
GRID        2697        -5.80316886.8753-30.0   
GRID        2698        4.243706886.8836-40.0   
GRID        2699        14.29058886.892 -50.0   
GRID        2700        24.33745886.9003-60.0   
GRID        2701        34.38432886.9087-70.0   
GRID        2702        44.43119886.917 -80.0   
GRID        2703        54.47806886.9254-90.0   
GRID        2704        64.52493886.9337-100.0  
GRID        2705        74.5718 886.9421-110.0  
GRID        2706        84.61867886.9504-120.0  
GRID        2707        -15.85  886.8669-10.0   
GRID        2708        -5.80316886.8753-20.0   
GRID        2709        4.243706886.8836-30.0   
GRID        2710        14.29058886.892 -40.0   
GRID        2711        24.33745886.9003-50.0   
GRID        2712        34.38432886.9087-60.0   
GRID        2713        44.43119886.917 -70.0   
GRID        2714        54.47806886.9254-80.0   
GRID        2715        64.52493886.9337-90.0   
GRID        2716        74.5718 886.9421-100.0  
GRID        2717        84.61867886.9504-110.0  
GRID        2718        94.66554886.9587-120.0  
GRID        2719        -5.80316886.8753-10.0   
GRID        2720        4.243706886.8836-20.0   
GRID        2721        14.29058886.892 -30.0   
GRID        2722        24.33745886.9003-40.0   
GRID        2723        34.38432886.9087-50.0   
GRID        2724        44.43119886.917 -60.0   
GRID        2725        54.47806886.9254-70.0   
GRID        2726        64.52493886.9337-80.0   
GRID        2727        74.5718 886.9421-90.0   
GRID        2728        84.61867886.9504-100.0  
GRID        2729        94.66554886.9587-110.0  
GRID        2730        104.7124886.9671-120.0  
GRID        2731        4.243706886.8836-10.0   
GRID        2732        14.29058886.892 -20.0   
GRID        2733        24.33745886.9003-30.0   
GRID        2734        34.38432886.9087-40.0   
GRID        2735        44.43119886.917 -50.0   
GRID        2736        54.47806886.9254-60.0   
GRID        2737        64.52493886.9337-70.0   
GRID        2738        74.5718 886.9421-80.0   
GRID        2739        84.61867886.9504-90.0   
GRID        2740        94.66554886.9587-100.0  
GRID        2741        104.7124886.9671-110.0  
GRID        2742        114.7593886.9754-120.0  
GRID        2743        14.29058886.892 -10.0   
GRID        2744        24.33745886.9003-20.0   
GRID        2745        34.38432886.9087-30.0   
GRID        2746        44.43119886.917 -40.0   
GRID        2747        54.47806886.9254-50.0   
GRID        2748        64.52493886.9337-60.0   
GRID        2749        74.5718 886.9421-70.0   
GRID        2750        84.61867886.9504-80.0   
GRID        2751        94.66554886.9587-90.0   
GRID        2752        104.7124886.9671-100.0  
GRID        2753        114.7593886.9754-110.0  
GRID        2754        124.8062886.9838-120.0  
GRID        2755        24.33745886.9003-10.0   
GRID        2756        34.38432886.9087-20.0   
GRID        2757        44.43119886.917 -30.0   
GRID        2758        54.47806886.9254-40.0   
GRID        2759        64.52493886.9337-50.0   
GRID        2760        74.5718 886.9421-60.0   
GRID        2761        84.61867886.9504-70.0   
GRID        2762        94.66554886.9587-80.0   
GRID        2763        104.7124886.9671-90.0   
GRID        2764        114.7593886.9754-100.0  
GRID        2765        124.8062886.9838-110.0  
GRID        2766        134.853 886.9921-120.0  
GRID        2767        34.38432886.9087-10.0   
GRID        2768        44.43119886.917 -20.0   
GRID        2769        54.47806886.9254-30.0   
GRID        2770        64.52493886.9337-40.0   
GRID        2771        74.5718 886.9421-50.0   
GRID        2772        84.61867886.9504-60.0   
GRID        2773        94.66554886.9587-70.0   
GRID        2774        104.7124886.9671-80.0   
GRID        2775        114.7593886.9754-90.0   
GRID        2776        124.8062886.9838-100.0  
GRID        2777        134.853 886.9921-110.0  
GRID        2778        144.8999887.0005-120.0  
GRID        2779        44.43119886.917 -10.0   
GRID        2780        54.47806886.9254-20.0   
GRID        2781        64.52493886.9337-30.0   
GRID        2782        74.5718 886.9421-40.0   
GRID        2783        84.61867886.9504-50.0   
GRID        2784        94.66554886.9587-60.0   
GRID        2785        104.7124886.9671-70.0   
GRID        2786        114.7593886.9754-80.0   
GRID        2787        124.8062886.9838-90.0   
GRID        2788        134.853 886.9921-100.0  
GRID        2789        144.8999887.0005-110.0  
GRID        2790        154.9468887.0088-120.0  
GRID        2791        54.47806886.9254-10.0   
GRID        2792        64.52493886.9337-20.0   
GRID        2793        74.5718 886.9421-30.0   
GRID        2794        84.61867886.9504-40.0   
GRID        2795        94.66554886.9587-50.0   
GRID        2796        104.7124886.9671-60.0   
GRID        2797        114.7593886.9754-70.0   
GRID        2798        124.8062886.9838-80.0   
GRID        2799        134.853 886.9921-90.0   
GRID        2800        144.8999887.0005-100.0  
GRID        2801        154.9468887.0088-110.0  
GRID        2802        164.9936887.0172-120.0  
GRID        2803        64.52493886.9337-10.0   
GRID        2804        74.5718 886.9421-20.0   
GRID        2805        84.61867886.9504-30.0   
GRID        2806        94.66554886.9587-40.0   
GRID        2807        104.7124886.9671-50.0   
GRID        2808        114.7593886.9754-60.0   
GRID        2809        124.8062886.9838-70.0   
GRID        2810        134.853 886.9921-80.0   
GRID        2811        144.8999887.0005-90.0   
GRID        2812        154.9468887.0088-100.0  
GRID        2813        164.9936887.0172-110.0  
GRID        2814        175.0405887.0255-120.0  
GRID        2815        74.5718 886.9421-10.0   
GRID        2816        84.61867886.9504-20.0   
GRID        2817        94.66554886.9587-30.0   
GRID        2818        104.7124886.9671-40.0   
GRID        2819        114.7593886.9754-50.0   
GRID        2820        124.8062886.9838-60.0   
GRID        2821        134.853 886.9921-70.0   
GRID        2822        144.8999887.0005-80.0   
GRID        2823        154.9468887.0088-90.0   
GRID        2824        164.9936887.0172-100.0  
GRID        2825        175.0405887.0255-110.0  
GRID        2826        185.0874887.0339-120.0  
GRID        2827        84.61867886.9504-10.0   
GRID        2828        94.66554886.9587-20.0   
GRID        2829        104.7124886.9671-30.0   
GRID        2830        114.7593886.9754-40.0   
GRID        2831        124.8062886.9838-50.0   
GRID        2832        134.853 886.9921-60.0   
GRID        2833        144.8999887.0005-70.0   
GRID        2834        154.9468887.0088-80.0   
GRID        2835        164.9936887.0172-90.0   
GRID        2836        175.0405887.0255-100.0  
GRID        2837        185.0874887.0339-110.0  
GRID        2838        195.1342887.0422-120.0  
GRID        2839        94.66554886.9587-10.0   
GRID        2840        104.7124886.9671-20.0   
GRID        2841        114.7593886.9754-30.0   
GRID        2842        124.8062886.9838-40.0   
GRID        2843        134.853 886.9921-50.0   
GRID        2844        144.8999887.0005-60.0   
GRID        2845        154.9468887.0088-70.0   
GRID        2846        164.9936887.0172-80.0   
GRID        2847        175.0405887.0255-90.0   
GRID        2848        185.0874887.0339-100.0  
GRID        2849        195.1342887.0422-110.0  
GRID        2850        205.1811887.0506-120.0  
GRID        2851        104.7124886.9671-10.0   
GRID        2852        114.7593886.9754-20.0   
GRID        2853        124.8062886.9838-30.0   
GRID        2854        134.853 886.9921-40.0   
GRID        2855        144.8999887.0005-50.0   
GRID        2856        154.9468887.0088-60.0   
GRID        2857        164.9936887.0172-70.0   
GRID        2858        175.0405887.0255-80.0   
GRID        2859        185.0874887.0339-90.0   
GRID        2860        195.1342887.0422-100.0  
GRID        2861        205.1811887.0506-110.0  
GRID        2862        215.228 887.0589-120.0  
GRID        2863        114.7593886.9754-10.0   
GRID        2864        124.8062886.9838-20.0   
GRID        2865        134.853 886.9921-30.0   
GRID        2866        144.8999887.0005-40.0   
GRID        2867        154.9468887.0088-50.0   
GRID        2868        164.9936887.0172-60.0   
GRID        2869        175.0405887.0255-70.0   
GRID        2870        185.0874887.0339-80.0   
GRID        2871        195.1342887.0422-90.0   
GRID        2872        205.1811887.0506-100.0  
GRID        2873        215.228 887.0589-110.0  
GRID        2874        225.2749887.0672-120.0  
GRID        2875        124.8062886.9838-10.0   
GRID        2876        134.853 886.9921-20.0   
GRID        2877        144.8999887.0005-30.0   
GRID        2878        154.9468887.0088-40.0   
GRID        2879        164.9936887.0172-50.0   
GRID        2880        175.0405887.0255-60.0   
GRID        2881        185.0874887.0339-70.0   
GRID        2882        195.1342887.0422-80.0   
GRID        2883        205.1811887.0506-90.0   
GRID        2884        215.228 887.0589-100.0  
GRID        2885        225.2749887.0672-110.0  
GRID        2886        235.3217887.0756-120.0  
GRID        2887        134.853 886.9921-10.0   
GRID        2888        144.8999887.0005-20.0   
GRID        2889        154.9468887.0088-30.0   
GRID        2890        164.9936887.0172-40.0   
GRID        2891        175.0405887.0255-50.0   
GRID        2892        185.0874887.0339-60.0   
GRID        2893        195.1342887.0422-70.0   
GRID        2894        205.1811887.0506-80.0   
GRID        2895        215.228 887.0589-90.0   
GRID        2896        225.2749887.0672-100.0  
GRID        2897        235.3217887.0756-110.0  
GRID        2898        245.3686887.0839-120.0  
GRID        2899        144.8999887.0005-10.0   
GRID        2900        154.9468887.0088-20.0   
GRID        2901        164.9936887.0172-30.0   
GRID        2902        175.0405887.0255-40.0   
GRID        2903        185.0874887.0339-50.0   
GRID        2904        195.1342887.0422-60.0   
GRID        2905        205.1811887.0506-70.0   
GRID        2906        215.228 887.0589-80.0   
GRID        2907        225.2749887.0672-90.0   
GRID        2908        235.3217887.0756-100.0  
GRID        2909        245.3686887.0839-110.0  
GRID        2910        255.4155887.0923-120.0  
GRID        2911        154.9468887.0088-10.0   
GRID        2912        164.9936887.0172-20.0   
GRID        2913        175.0405887.0255-30.0   
GRID        2914        185.0874887.0339-40.0   
GRID        2915        195.1342887.0422-50.0   
GRID        2916        205.1811887.0506-60.0   
GRID        2917        215.228 887.0589-70.0   
GRID        2918        225.2749887.0672-80.0   
GRID        2919        235.3217887.0756-90.0   
GRID        2920        245.3686887.0839-100.0  
GRID        2921        255.4155887.0923-110.0  
GRID        2922        265.4623887.1006-120.0  
GRID        2923        164.9936887.0172-10.0   
GRID        2924        175.0405887.0255-20.0   
GRID        2925        185.0874887.0339-30.0   
GRID        2926        195.1342887.0422-40.0   
GRID        2927        205.1811887.0506-50.0   
GRID        2928        215.228 887.0589-60.0   
GRID        2929        225.2749887.0672-70.0   
GRID        2930        235.3217887.0756-80.0   
GRID        2931        245.3686887.0839-90.0   
GRID        2932        255.4155887.0923-100.0  
GRID        2933        265.4623887.1006-110.0  
GRID        2934        275.5092887.109 -120.0  
GRID        2935        175.0405887.0255-10.0   
GRID        2936        185.0874887.0339-20.0   
GRID        2937        195.1342887.0422-30.0   
GRID        2938        205.1811887.0506-40.0   
GRID        2939        215.228 887.0589-50.0   
GRID        2940        225.2749887.0672-60.0   
GRID        2941        235.3217887.0756-70.0   
GRID        2942        245.3686887.0839-80.0   
GRID        2943        255.4155887.0923-90.0   
GRID        2944        265.4623887.1006-100.0  
GRID        2945        275.5092887.109 -110.0  
GRID        2946        285.5561887.1173-120.0  
GRID        2947        185.0874887.0339-10.0   
GRID        2948        195.1342887.0422-20.0   
GRID        2949        205.1811887.0506-30.0   
GRID        2950        215.228 887.0589-40.0   
GRID        2951        225.2749887.0672-50.0   
GRID        2952        235.3217887.0756-60.0   
GRID        2953        245.3686887.0839-70.0   
GRID        2954        255.4155887.0923-80.0   
GRID        2955        265.4623887.1006-90.0   
GRID        2956        275.5092887.109 -100.0  
GRID        2957        285.5561887.1173-110.0  
GRID        2958        295.603 887.1257-120.0  
GRID        2959        195.1342887.0422-10.0   
GRID        2960        205.1811887.0506-20.0   
GRID        2961        215.228 887.0589-30.0   
GRID        2962        225.2749887.0672-40.0   
GRID        2963        235.3217887.0756-50.0   
GRID        2964        245.3686887.0839-60.0   
GRID        2965        255.4155887.0923-70.0   
GRID        2966        265.4623887.1006-80.0   
GRID        2967        275.5092887.109 -90.0   
GRID        2968        285.5561887.1173-100.0  
GRID        2969        295.603 887.1257-110.0  
GRID        2970        305.6498887.134 -120.0  
GRID        2971        205.1811887.0506-10.0   
GRID        2972        215.228 887.0589-20.0   
GRID        2973        225.2749887.0672-30.0   
GRID        2974        235.3217887.0756-40.0   
GRID        2975        245.3686887.0839-50.0   
GRID        2976        255.4155887.0923-60.0   
GRID        2977        265.4623887.1006-70.0   
GRID        2978        275.5092887.109 -80.0   
GRID        2979        285.5561887.1173-90.0   
GRID        2980        295.603 887.1257-100.0  
GRID        2981        305.6498887.134 -110.0  
GRID        2982        315.6967887.1424-120.0  
GRID        2983        215.228 887.0589-10.0   
GRID        2984        225.2749887.0672-20.0   
GRID        2985        235.3217887.0756-30.0   
GRID        2986        245.3686887.0839-40.0   
GRID        2987        255.4155887.0923-50.0   
GRID        2988        265.4623887.1006-60.0   
GRID        2989        275.5092887.109 -70.0   
GRID        2990        285.5561887.1173-80.0   
GRID        2991        295.603 887.1257-90.0   
GRID        2992        305.6498887.134 -100.0  
GRID        2993        315.6967887.1424-110.0  
GRID        2994        325.7436887.1507-120.0  
GRID        2995        225.2749887.0672-10.0   
GRID        2996        235.3217887.0756-20.0   
GRID        2997        245.3686887.0839-30.0   
GRID        2998        255.4155887.0923-40.0   
GRID        2999        265.4623887.1006-50.0   
GRID        3000        275.5092887.109 -60.0   
GRID        3001        285.5561887.1173-70.0   
GRID        3002        295.603 887.1257-80.0   
GRID        3003        305.6498887.134 -90.0   
GRID        3004        315.6967887.1424-100.0  
GRID        3005        325.7436887.1507-110.0  
GRID        3006        335.7904887.1591-120.0  
GRID        3007        235.3217887.0756-10.0   
GRID        3008        245.3686887.0839-20.0   
GRID        3009        255.4155887.0923-30.0   
GRID        3010        265.4623887.1006-40.0   
GRID        3011        275.5092887.109 -50.0   
GRID        3012        285.5561887.1173-60.0   
GRID        3013        295.603 887.1257-70.0   
GRID        3014        305.6498887.134 -80.0   
GRID        3015        315.6967887.1424-90.0   
GRID        3016        325.7436887.1507-100.0  
GRID        3017        335.7904887.1591-110.0  
GRID        3018        345.8373887.1674-120.0  
GRID        3019        245.3686887.0839-10.0   
GRID        3020        255.4155887.0923-20.0   
GRID        3021        265.4623887.1006-30.0   
GRID        3022        275.5092887.109 -40.0   
GRID        3023        285.5561887.1173-50.0   
GRID        3024        295.603 887.1257-60.0   
GRID        3025        305.6498887.134 -70.0   
GRID        3026        315.6967887.1424-80.0   
GRID        3027        325.7436887.1507-90.0   
GRID        3028        335.7904887.1591-100.0  
GRID        3029        345.8373887.1674-110.0  
GRID        3030        355.8842887.1757-120.0  
GRID        3031        255.4155887.0923-10.0   
GRID        3032        265.4623887.1006-20.0   
GRID        3033        275.5092887.109 -30.0   
GRID        3034        285.5561887.1173-40.0   
GRID        3035        295.603 887.1257-50.0   
GRID        3036        305.6498887.134 -60.0   
GRID        3037        315.6967887.1424-70.0   
GRID        3038        325.7436887.1507-80.0   
GRID        3039        335.7904887.1591-90.0   
GRID        3040        345.8373887.1674-100.0  
GRID        3041        355.8842887.1757-110.0  
GRID        3042        265.4623887.1006-10.0   
GRID        3043        275.5092887.109 -20.0   
GRID        3044        285.5561887.1173-30.0   
GRID        3045        295.603 887.1257-40.0   
GRID        3046        305.6498887.134 -50.0   
GRID        3047        315.6967887.1424-60.0   
GRID        3048        325.7436887.1507-70.0   
GRID        3049        335.7904887.1591-80.0   
GRID        3050        345.8373887.1674-90.0   
GRID        3051        355.8842887.1757-100.0  
GRID        3052        275.5092887.109 -10.0   
GRID        3053        285.5561887.1173-20.0   
GRID        3054        295.603 887.1257-30.0   
GRID        3055        305.6498887.134 -40.0   
GRID        3056        315.6967887.1424-50.0   
GRID        3057        325.7436887.1507-60.0   
GRID        3058        335.7904887.1591-70.0   
GRID        3059        345.8373887.1674-80.0   
GRID        3060        355.8842887.1757-90.0   
GRID        3061        285.5561887.1173-10.0   
GRID        3062        295.603 887.1257-20.0   
GRID        3063        305.6498887.134 -30.0   
GRID        3064        315.6967887.1424-40.0   
GRID        3065        325.7436887.1507-50.0   
GRID        3066        335.7904887.1591-60.0   
GRID        3067        345.8373887.1674-70.0   
GRID        3068        355.8842887.1757-80.0   
GRID        3069        295.603 887.1257-10.0   
GRID        3070        305.6498887.134 -20.0   
GRID        3071        315.6967887.1424-30.0   
GRID        3072        325.7436887.1507-40.0   
GRID        3073        335.7904887.1591-50.0   
GRID        3074        345.8373887.1674-60.0   
GRID        3075        355.8842887.1757-70.0   
GRID        3076        305.6498887.134 -10.0   
GRID        3077        315.6967887.1424-20.0   
GRID        3078        325.7436887.1507-30.0   
GRID        3079        335.7904887.1591-40.0   
GRID        3080        345.8373887.1674-50.0   
GRID        3081        355.8842887.1757-60.0   
GRID        3082        315.6967887.1424-10.0   
GRID        3083        325.7436887.1507-20.0   
GRID        3084        335.7904887.1591-30.0   
GRID        3085        345.8373887.1674-40.0   
GRID        3086        355.8842887.1757-50.0   
GRID        3087        325.7436887.1507-10.0   
GRID        3088        335.7904887.1591-20.0   
GRID        3089        345.8373887.1674-30.0   
GRID        3090        355.8842887.1757-40.0   
GRID        3091        335.7904887.1591-10.0   
GRID        3092        345.8373887.1674-20.0   
GRID        3093        355.8842887.1757-30.0   
GRID        3094        345.8373887.1674-10.0   
GRID        3095        355.8842887.1757-20.0   
GRID        3096        355.8842887.1757-10.0   
GRID        3097        367.6166877.28790.0     
GRID        3098        369.3022867.39160.0     
GRID        3099        370.9878857.49540.0     
GRID        3100        372.6734847.59920.0     
GRID        3101        374.3589837.703 0.0     
GRID        3102        376.0445827.80670.0     
GRID        3103        377.7301817.91050.0     
GRID        3104        379.4157808.01430.0     
GRID        3105        381.1012798.11810.0     
GRID        3106        382.7868788.22180.0     
GRID        3107        384.4724778.32560.0     
GRID        3108        386.158 768.42940.0     
GRID        3109        387.8435758.53320.0     
GRID        3110        389.5291748.63690.0     
GRID        3111        391.2147738.74070.0     
GRID        3112        392.9003728.84450.0     
GRID        3113        394.5858718.94830.0     
GRID        3114        396.2714709.052 0.0     
GRID        3115        397.957 699.15580.0     
GRID        3116        399.6426689.25960.0     
GRID        3117        401.3281679.36340.0     
GRID        3118        403.0137669.46710.0     
GRID        3119        404.6993659.57090.0     
GRID        3120        406.3849649.67470.0     
GRID        3121        408.0704639.77850.0     
GRID        3122        409.756 629.88220.0     
GRID        3123        411.4416619.986 0.0     
GRID        3124        413.1272610.08980.0     
GRID        3125        414.8127600.19360.0     
GRID        3126        416.4983590.29730.0     
GRID        3127        418.1839580.40110.0     
GRID        3128        419.8695570.50490.0     
GRID        3129        421.555 560.60870.0     
GRID        3130        423.2406550.71240.0     
GRID        3131        424.9262540.81620.0     
GRID        3132        426.6118530.92  0.0     
GRID        3133        428.2973521.02380.0     
GRID        3134        429.9829511.12750.0     
GRID        3135        431.6685501.23130.0     
GRID        3136        433.3541491.33510.0     
GRID        3137        435.0396481.43890.0     
GRID        3138        436.7252471.54260.0     
GRID        3139        438.4108461.64640.0     
GRID        3140        440.0964451.75020.0     
GRID        3141        441.7819441.854 0.0     
GRID        3142        443.4675431.95770.0     
GRID        3143        445.1531422.06150.0     
GRID        3144        446.8387412.16530.0     
GRID        3145        448.5242402.26910.0     
GRID        3146        450.2098392.37290.0     
GRID        3147        451.8954382.47660.0     
GRID        3148        453.581 372.58040.0     
GRID        3149        455.2665362.68420.0     
GRID        3150        456.9521352.788 0.0     
GRID        3151        458.6377342.89170.0     
GRID        3152        460.3233332.99550.0     
GRID        3153        462.0088323.09930.0     
GRID        3154        463.6944313.20310.0     
GRID        3155        465.38  303.30680.0     
GRID        3156        467.0656293.41060.0     
GRID        3157        468.7511283.51440.0     
GRID        3158        470.4367273.61820.0     
GRID        3159        472.1223263.72190.0     
GRID        3160        473.8079253.82570.0     
GRID        3161        475.4935243.92950.0     
GRID        3162        477.179 234.03330.0     
GRID        3163        478.8646224.137 0.0     
GRID        3164        480.5502214.24080.0     
GRID        3165        482.2358204.34460.0     
GRID        3166        483.9213194.44840.0     
GRID        3167        485.6069184.55210.0     
GRID        3168        487.2925174.65590.0     
GRID        3169        488.9781164.75970.0     
GRID        3170        490.6636154.86350.0     
GRID        3171        492.3492144.96720.0     
GRID        3172        494.0348135.071 0.0     
GRID        3173        495.7204125.17480.0     
GRID        3174        497.4059115.27860.0     
GRID        3175        499.0915105.38230.0     
GRID        3176        500.777195.486110.0     
GRID        3177        502.462785.589880.0     
GRID        3178        504.148275.693660.0     
GRID        3179        505.833865.797430.0     
GRID        3180        505.833865.79743-9.28571
GRID        3181        505.833865.79743-18.5714
GRID        3182        505.833865.79743-27.8571
GRID        3183        505.833865.79743-37.1429
GRID        3184        505.833865.79743-46.4286
GRID        3185        505.833865.79743-55.7143
GRID        3186        505.833865.79743-65.0   
GRID        3187        504.164675.59764-65.0   
GRID        3188        502.495485.39785-65.0   
GRID        3189        500.826195.19806-65.0   
GRID        3190        499.1569104.9983-65.0   
GRID        3191        497.4877114.7985-65.0   
GRID        3192        495.8185124.5987-65.0   
GRID        3193        494.1493134.3989-65.0   
GRID        3194        492.48  144.1991-65.0   
GRID        3195        490.8108153.9993-65.0   
GRID        3196        489.1416163.7995-65.0   
GRID        3197        487.4724173.5997-65.0   
GRID        3198        485.8031183.3999-65.0   
GRID        3199        484.1339193.2002-65.0   
GRID        3200        482.4647203.0004-65.0   
GRID        3201        480.7955212.8006-65.0   
GRID        3202        479.1263222.6008-65.0   
GRID        3203        477.457 232.401 -65.0   
GRID        3204        475.7878242.2012-65.0   
GRID        3205        474.1186252.0014-65.0   
GRID        3206        472.4494261.8016-65.0   
GRID        3207        470.7802271.6018-65.0   
GRID        3208        469.1109281.402 -65.0   
GRID        3209        467.4417291.2023-65.0   
GRID        3210        465.7725301.0025-65.0   
GRID        3211        464.1033310.8027-65.0   
GRID        3212        462.434 320.6029-65.0   
GRID        3213        460.7648330.4031-65.0   
GRID        3214        459.0956340.2033-65.0   
GRID        3215        457.4264350.0035-65.0   
GRID        3216        455.7572359.8037-65.0   
GRID        3217        454.0879369.6039-65.0   
GRID        3218        452.4187379.4041-65.0   
GRID        3219        450.7495389.2044-65.0   
GRID        3220        449.0803399.0046-65.0   
GRID        3221        447.4111408.8048-65.0   
GRID        3222        445.7418418.605 -65.0   
GRID        3223        444.0726428.4052-65.0   
GRID        3224        442.4034438.2054-65.0   
GRID        3225        440.7342448.0056-65.0   
GRID        3226        439.0649457.8058-65.0   
GRID        3227        504.162275.61161-55.7101
GRID        3228        502.490785.42538-55.7095
GRID        3229        504.159975.62517-46.4228
GRID        3230        500.819195.23924-55.7095
GRID        3231        502.486 85.45278-46.4217
GRID        3232        504.157675.63882-37.1366
GRID        3233        499.1476105.0532-55.7095
GRID        3234        500.812195.2804 -46.4216
GRID        3235        502.481385.48018-37.1354
GRID        3236        504.155275.6525 -27.8509
GRID        3237        497.476 114.8671-55.7095
GRID        3238        499.1382105.108 -46.4216
GRID        3239        500.805195.32154-37.1352
GRID        3240        502.476785.5076 -27.8497
GRID        3241        504.152975.66615-18.5657
GRID        3242        495.8045124.681 -55.7095
GRID        3243        497.4643114.9357-46.4216
GRID        3244        499.1289105.1629-37.1352
GRID        3245        500.798195.36269-27.8495
GRID        3246        502.472 85.535  -18.5646
GRID        3247        504.150675.6797 -9.28159
GRID        3248        494.1329134.495 -55.7095
GRID        3249        495.7904124.7633-46.4216
GRID        3250        497.4526115.0043-37.1352
GRID        3251        499.1195105.2178-27.8495
GRID        3252        500.791195.40383-18.5645
GRID        3253        502.467385.56238-9.281  
GRID        3254        492.4613144.3089-55.7095
GRID        3255        494.1165134.591 -46.4216
GRID        3256        495.7764124.8457-37.1352
GRID        3257        497.441 115.0729-27.8495
GRID        3258        499.1102105.2726-18.5645
GRID        3259        500.784195.44496-9.28094
GRID        3260        490.7898154.1228-55.7095
GRID        3261        492.4426144.4187-46.4216
GRID        3262        494.1002134.687 -37.1352
GRID        3263        495.7624124.928 -27.8495
GRID        3264        497.4293115.1414-18.5645
GRID        3265        499.1008105.3275-9.28093
GRID        3266        489.1182163.9368-55.7095
GRID        3267        490.7687154.2463-46.4216
GRID        3268        492.4239144.5284-37.1352
GRID        3269        494.0838134.783 -27.8495
GRID        3270        495.7484125.0102-18.5645
GRID        3271        497.4176115.21  -9.28093
GRID        3272        487.4467173.7507-55.7095
GRID        3273        489.0948164.074 -46.4216
GRID        3274        490.7477154.3698-37.1352
GRID        3275        492.4053144.6381-27.8495
GRID        3276        494.0675134.879 -18.5645
GRID        3277        495.7344125.0925-9.28093
GRID        3278        485.7751183.5646-55.7095
GRID        3279        487.421 173.9016-46.4216
GRID        3280        489.0715164.2111-37.1352
GRID        3281        490.7267154.4932-27.8495
GRID        3282        492.3866144.7478-18.5645
GRID        3283        494.0511134.975 -9.28093
GRID        3284        484.1035193.3785-55.7095
GRID        3285        485.7471183.7293-46.4216
GRID        3286        487.3953174.0525-37.1352
GRID        3287        489.0481164.3483-27.8495
GRID        3288        490.7057154.6167-18.5645
GRID        3289        492.3679144.8576-9.28093
GRID        3290        482.432 203.1924-55.7095
GRID        3291        484.0732193.5569-46.4216
GRID        3292        485.719 183.8939-37.1352
GRID        3293        487.3696174.2034-27.8495
GRID        3294        489.0248164.4855-18.5645
GRID        3295        490.6846154.7401-9.28093
GRID        3296        480.7605213.006 -55.7098
GRID        3297        482.3993203.3844-46.4217
GRID        3298        484.0428193.7352-37.1352
GRID        3299        485.691 184.0585-27.8495
GRID        3300        487.3439174.3543-18.5645
GRID        3301        489.0014164.6226-9.28093
GRID        3302        479.089 222.8193-55.7109
GRID        3303        480.7255213.2117-46.4222
GRID        3304        482.3666203.5765-37.1353
GRID        3305        484.0124193.9136-27.8495
GRID        3306        485.663 184.2231-18.5645
GRID        3307        487.3182174.5051-9.28093
GRID        3308        477.4176232.6325-55.7134
GRID        3309        479.0517223.0388-46.4243
GRID        3310        480.6904213.4177-37.1359
GRID        3311        482.3338203.7687-27.8496
GRID        3312        483.982 194.0919-18.5645
GRID        3313        485.6349184.3876-9.28093
GRID        3314        475.7462242.4458-55.7172
GRID        3315        477.3779232.8658-46.4291
GRID        3316        479.0142223.2588-37.1385
GRID        3317        480.6553213.6238-27.8502
GRID        3318        482.3011203.9608-18.5646
GRID        3319        483.9517194.2702-9.28094
GRID        3320        474.0746252.2596-55.7218
GRID        3321        475.7041242.6929-46.4362
GRID        3322        477.338 233.0998-37.1444
GRID        3323        478.9767223.479 -27.853 
GRID        3324        480.6202213.8299-18.5651
GRID        3325        482.2684204.1528-9.28098
GRID        3326        472.4029262.0743-55.7264
GRID        3327        474.0302252.5205-46.4447
GRID        3328        475.6618242.941 -37.153 
GRID        3329        477.2981233.3341-27.8593
GRID        3330        478.9392223.6991-18.5672
GRID        3331        480.5851214.0357-9.28131
GRID        3332        470.7311271.89  -55.7287
GRID        3333        472.3562262.3489-46.4531
GRID        3334        473.9856252.7823-37.1634
GRID        3335        475.6195243.1892-27.8682
GRID        3336        477.2582233.5684-18.5722
GRID        3337        478.9018223.9188-9.2826 
GRID        3338        469.0592281.706 -55.7268
GRID        3339        470.682 272.1781-46.4572
GRID        3340        472.3093262.6241-37.1737
GRID        3341        473.941 253.0442-27.8788
GRID        3342        475.5773243.4374-18.5792
GRID        3343        477.2184233.8019-9.28547
GRID        3344        467.3873291.5215-55.7228
GRID        3345        469.0077282.008 -46.454 
GRID        3346        470.6329272.4663-37.1789
GRID        3347        472.2624262.8993-27.889 
GRID        3348        473.8964253.3061-18.5874
GRID        3349        475.5351243.6847-9.28946
GRID        3350        465.7156301.3363-55.7187
GRID        3351        467.3335291.8377-46.4467
GRID        3352        468.9564282.3094-37.1747
GRID        3353        470.5838272.7545-27.8941
GRID        3354        472.2155263.1745-18.5956
GRID        3355        473.8519253.5672-9.29403
GRID        3356        464.044 311.1509-55.7153
GRID        3357        465.6593301.6672-46.4392
GRID        3358        467.2798292.1527-37.1658
GRID        3359        468.9051282.6105-27.8901
GRID        3360        470.5348273.0426-18.5996
GRID        3361        472.1688263.4491-9.29848
GRID        3362        462.3723320.9654-55.7125
GRID        3363        463.9851311.4964-46.4328
GRID        3364        465.6032301.9963-37.1569
GRID        3365        467.2263292.467 -27.8815
GRID        3366        468.8539282.9114-18.5963
GRID        3367        470.4857273.3305-9.30071
GRID        3368        460.7007330.7798-55.7105
GRID        3369        462.311 321.3254-46.4275
GRID        3370        463.9266311.8398-37.1492
GRID        3371        465.5474302.3242-27.8726
GRID        3372        467.1728292.781 -18.5895
GRID        3373        468.8026283.2123-9.299  
GRID        3374        459.029 340.5942-55.7095
GRID        3375        460.6369331.1543-46.4236
GRID        3376        462.25  321.6832-37.1426
GRID        3377        463.8684312.1815-27.8646
GRID        3378        465.4916302.6514-18.5827
GRID        3379        467.1193293.095 -9.29539
GRID        3380        457.3574350.4088-55.7093
GRID        3381        458.9628340.9831-46.4219
GRID        3382        460.5735331.5264-37.1378
GRID        3383        462.1895322.0389-27.8576
GRID        3384        463.8104312.522 -18.5765
GRID        3385        465.4359302.9783-9.29162
GRID        3386        455.6857360.2235-55.7093
GRID        3387        457.2887350.812 -46.4215
GRID        3388        458.897 341.3695-37.1357
GRID        3389        460.5105331.8961-27.8525
GRID        3390        462.1292322.3929-18.571 
GRID        3391        463.7525312.862 -9.28807
GRID        3392        454.014 370.0383-55.7093
GRID        3393        455.6145360.6411-46.4214
GRID        3394        457.2204351.2126-37.1352
GRID        3395        458.8316341.7532-27.8502
GRID        3396        460.4479332.2637-18.567 
GRID        3397        462.0691322.7458-9.28488
GRID        3398        452.3422379.8531-55.7093
GRID        3399        453.9404370.4703-46.4214
GRID        3400        455.5439361.0558-37.1352
GRID        3401        457.1527351.6103-27.8497
GRID        3402        458.7667342.1345-18.5652
GRID        3403        460.3856332.6297-9.28252
GRID        3404        450.6705389.6679-55.7093
GRID        3405        452.2662380.2995-46.4214
GRID        3406        453.8673370.8991-37.1352
GRID        3407        455.4738361.4673-27.8496
GRID        3408        457.0855352.0051-18.5648
GRID        3409        458.7021342.5137-9.28146
GRID        3410        435.7461477.2913-120.45 
GRID        3411        448.9978399.4887-55.7081
GRID        3412        450.592 390.1288-46.4214
GRID        3413        452.1908380.7423-37.1352
GRID        3414        453.7949371.3243-27.8496
GRID        3415        455.4043361.8755-18.5647
GRID        3416        457.0186352.3974-9.28119
GRID        3417        434.1058486.9215-120.216
GRID        3418        447.3248409.3112-55.7069
GRID        3419        435.7691477.156 -110.874
GRID        3420        448.9158399.9703-46.4202
GRID        3421        450.5142390.5856-37.1352
GRID        3422        452.116 381.1813-27.8496
GRID        3423        453.7231371.7459-18.5647
GRID        3424        455.3352362.2809-9.28116
GRID        3425        432.4614496.5762-120.092
GRID        3426        445.6485419.1532-55.7149
GRID        3427        434.1502486.6612-110.405
GRID        3428        447.2383409.8192-46.4194
GRID        3429        435.7934477.0133-101.279
GRID        3430        448.8345400.4474-37.1343
GRID        3431        450.4371391.0383-27.8496
GRID        3432        452.0419381.6163-18.5647
GRID        3433        453.6518372.1643-9.28115
GRID        3434        430.8113506.2641-120.046
GRID        3435        443.9786428.957 -55.7735
GRID        3436        432.5187496.2396-110.166
GRID        3437        445.5524419.7173-46.4398
GRID        3438        434.1962486.391 -100.576
GRID        3439        447.1523410.3239-37.1356
GRID        3440        435.8178476.8702-91.6474
GRID        3441        448.7545400.917 -27.8498
GRID        3442        450.3608391.4866-18.5647
GRID        3443        451.9685382.0477-9.28115
GRID        3444        429.1522516.0049-120.03 
GRID        3445        442.3126438.7384-55.92  
GRID        3446        430.877 505.8781-110.085
GRID        3447        443.8742429.57  -46.5508
GRID        3448        432.5772495.896 -100.229
GRID        3449        445.4567420.2793-37.1671
GRID        3450        434.2428486.1173-90.7145
GRID        3451        447.0685410.8158-27.855 
GRID        3452        435.8428476.7233-82.0002
GRID        3453        448.6763401.3762-18.5661
GRID        3454        450.2851391.9311-9.28115
GRID        3455        427.4905525.761 -120.021
GRID        3456        440.6736448.3614-56.1317
GRID        3457        429.2194515.6104-110.058
GRID        3458        442.1991439.4048-46.8132
GRID        3459        430.9434505.4887-100.119
GRID        3460        443.7648430.2124-37.31  
GRID        3461        432.6363495.5492-90.2763
GRID        3462        445.3663420.8095-27.8988
GRID        3463        434.2899485.8406-80.8395
GRID        3464        446.9885411.2859-18.5739
GRID        3465        435.8685476.5726-72.2511
GRID        3466        448.5997401.8261-9.2831 
GRID        3467        425.8268535.5287-120.016
GRID        3468        439.0527457.8778-56.305 
GRID        3469        440.5742448.9448-47.1621
GRID        3470        427.5575525.3676-110.044
GRID        3471        429.2868515.2145-100.085
GRID        3472        442.0679440.1753-37.6285
GRID        3473        431.0099505.0979-90.1451
GRID        3474        443.661 430.8219-28.0655
GRID        3475        432.696 495.1984-80.3141
GRID        3476        437.4764467.1325-55.5463
GRID        3477        445.2861421.2809-18.6169
GRID        3478        434.3391485.5521-70.8836
GRID        3479        435.9026476.3726-62.482 
GRID        3480        446.9119411.7354-9.29043
GRID        3481        424.1631545.2965-120.011
GRID        3482        439.0012458.1803-47.415 
GRID        3483        425.892 535.1458-110.034
GRID        3484        440.416 449.8739-38.0136
GRID        3485        427.6246524.9733-100.066
GRID        3486        429.3543514.818 -90.1065
GRID        3487        441.9405440.923 -28.4163
GRID        3488        431.0768504.7054-80.1629
GRID        3489        437.5164466.8973-47.0438
GRID        3490        443.5774431.3128-18.7625
GRID        3491        432.7573494.8389-70.3207
GRID        3492        445.215 421.698 -9.32174
GRID        3493        422.4994555.0644-120.007
GRID        3494        434.3904485.2509-60.944 
GRID        3495        424.2265544.9242-110.025
GRID        3496        438.8041459.3371-38.2958
GRID        3497        425.9573534.7622-100.051
GRID        3498        435.9556476.0613-52.5257
GRID        3499        440.2367450.9261-28.8255
GRID        3500        427.6918524.5788-90.0848
GRID        3501        429.422 514.4207-80.1204
GRID        3502        441.8535441.4338-19.0562
GRID        3503        437.2805468.2823-38.3442
GRID        3504        431.144 504.3105-70.17  
GRID        3505        420.8356564.8324-120.004
GRID        3506        443.5132431.6898-9.41496
GRID        3507        432.8193494.4747-60.3308
GRID        3508        422.561 554.7026-110.017
GRID        3509        434.4514484.8923-50.9295
GRID        3510        424.29  544.5513-100.038
GRID        3511        438.5282460.957 -29.1414
GRID        3512        436.0088475.7488-42.0225
GRID        3513        426.0227534.3784-90.0671
GRID        3514        427.7591524.1841-80.097 
GRID        3515        440.133 451.5354-19.398 
GRID        3516        429.49  514.0217-70.1278
GRID        3517        419.1719574.6002-120.0  
GRID        3518        441.8036441.7271-9.59388
GRID        3519        431.2111503.9169-60.1675
GRID        3520        420.8955564.4811-110.009
GRID        3521        432.8836494.0974-50.2946
GRID        3522        422.6227554.3404-100.027
GRID        3523        434.5135484.5277-41.122 
GRID        3524        436.8093471.0493-29.6311
GRID        3525        424.3536544.1782-90.0512
GRID        3526        438.4027461.6942-19.6939
GRID        3527        426.0881533.9943-80.0772
GRID        3528        427.8263523.7895-70.104 
GRID        3529        440.097 451.7466-9.80117
GRID        3530        417.5082584.3679-119.998
GRID        3531        429.5584513.6201-60.1239
GRID        3532        419.23  574.2594-110.002
GRID        3533        431.2805503.5093-50.1379
GRID        3534        420.9554564.1295-100.016
GRID        3535        432.9913493.4651-40.2015
GRID        3536        422.6844553.978 -90.0365
GRID        3537        435.0477481.3918-31.2854
GRID        3538        424.4172543.8047-80.0593
GRID        3539        436.6745471.8403-20.0474
GRID        3540        426.1536533.6101-70.0832
GRID        3541        438.3891461.7738-9.97415
GRID        3542        415.8445594.1357-119.996
GRID        3543        427.8936523.3944-60.1007
GRID        3544        417.5645584.0376-109.997
GRID        3545        429.6281513.2107-50.1117
GRID        3546        419.2881573.9183-100.006
GRID        3547        431.3656503.0094-40.0972
GRID        3548        421.0153563.7776-90.0223
GRID        3549        433.2024492.2254-30.2015
GRID        3550        422.7462553.615 -80.0426
GRID        3551        434.9577481.9203-20.4954
GRID        3552        424.4809543.4309-70.0642
GRID        3553        414.1808603.9037-119.996
GRID        3554        436.6872471.7658-10.1023
GRID        3555        426.2191533.2255-60.0801
GRID        3556        415.899 593.8159-109.995
GRID        3557        427.9609522.9992-50.0931
GRID        3558        417.6208583.7071-99.998 
GRID        3559        429.7017512.7783-40.0901
GRID        3560        419.3462573.5771-90.009 
GRID        3561        431.4696502.3992-30.0805
GRID        3562        421.0753563.4253-80.0263
GRID        3563        433.2562491.91  -20.2501
GRID        3564        422.8081553.2517-70.0463
GRID        3565        412.517 613.6719-119.996
GRID        3566        434.9891481.7355-10.1787
GRID        3567        424.5446543.0567-60.0615
GRID        3568        414.2335603.5945-109.994
GRID        3569        426.2846532.8409-50.0732
GRID        3570        415.9535593.4961-99.9946
GRID        3571        428.0283522.6034-40.0777
GRID        3572        417.6771583.3766-89.9992
GRID        3573        429.7779512.3314-30.0714
GRID        3574        419.4044573.2355-80.0112
GRID        3575        431.5421501.9731-20.0836
GRID        3576        421.1354563.0726-70.0288
GRID        3577        410.8533623.4401-119.996
GRID        3578        433.2973491.6687-10.1135
GRID        3579        422.87  552.8882-60.0442
GRID        3580        412.5679613.3733-109.994
GRID        3581        424.6083542.6828-50.0558
GRID        3582        414.2861603.2853-99.9937
GRID        3583        426.3501532.4561-40.0599
GRID        3584        416.008 593.1762-89.9947
GRID        3585        428.0957522.2074-30.0603
GRID        3586        417.7334583.0457-79.9999
GRID        3587        429.8488511.9149-20.053 
GRID        3588        419.4626572.8936-70.0125
GRID        3589        409.1895633.2084-119.996
GRID        3590        431.6045501.6069-10.0513
GRID        3591        421.1955562.7198-60.0274
GRID        3592        410.9023623.1522-109.994
GRID        3593        422.9319552.5249-50.0398
GRID        3594        412.6187613.0748-99.9936
GRID        3595        424.672 542.3089-40.0449
GRID        3596        414.3388602.9761-89.9936
GRID        3597        426.4157532.0711-30.0453
GRID        3598        416.0625592.8562-79.9948
GRID        3599        428.1632521.8113-20.0396
GRID        3600        407.5257642.9767-119.996
GRID        3601        417.7898582.7147-70.0004
GRID        3602        429.9163511.5185-10.0284
GRID        3603        419.5209572.5516-60.0118
GRID        3604        409.2367632.9312-109.994
GRID        3605        421.2555562.3672-50.0245
GRID        3606        410.9513622.8644-99.9936
GRID        3607        422.9938552.1618-40.0317
GRID        3608        412.6696612.7763-89.9935
GRID        3609        424.7356541.9349-30.0333
GRID        3610        414.3915602.6669-79.9936
GRID        3611        426.4813531.6861-20.029 
GRID        3612        405.8619652.745 -119.996
GRID        3613        416.117 592.5361-69.995 
GRID        3614        428.2305521.4161-10.0193
GRID        3615        417.8462582.3837-60.0002
GRID        3616        407.5711642.7101-109.994
GRID        3617        419.5791572.2099-50.0103
GRID        3618        409.2839632.654 -99.9936
GRID        3619        421.3155562.015 -40.0191
GRID        3620        411.0004622.5765-89.9934
GRID        3621        423.0556551.7988-30.023 
GRID        3622        412.7204612.4777-79.9935
GRID        3623        424.7993541.5611-20.0207
GRID        3624        404.1981662.5133-119.996
GRID        3625        414.4441602.3576-69.9936
GRID        3626        426.5467531.3019-10.0137
GRID        3627        416.1715592.216 -59.9949
GRID        3628        405.9055652.4891-109.994
GRID        3629        417.9026582.0528-49.9996
GRID        3630        407.6165642.4436-99.9936
GRID        3631        419.6372571.8684-40.0073
GRID        3632        409.3311632.3768-89.9934
GRID        3633        421.3755561.6628-30.0133
GRID        3634        411.0494622.2887-79.9935
GRID        3635        423.1174551.436 -20.0138
GRID        3636        402.5343672.2816-119.996
GRID        3637        412.7713612.1792-69.9935
GRID        3638        424.8629541.1877-10.0093
GRID        3639        404.2399662.2681-109.994
GRID        3640        414.4968602.0484-59.9936
GRID        3641        416.226 591.896 -49.9948
GRID        3642        405.9491652.2332-99.9936
GRID        3643        417.9589581.7222-39.9986
GRID        3644        407.6619642.1771-89.9934
GRID        3645        419.6954571.5271-30.0043
GRID        3646        409.3783632.0996-79.9935
GRID        3647        421.4354561.3108-20.0073
GRID        3648        400.8706682.0499-119.996
GRID        3649        411.0984622.0008-69.9935
GRID        3650        423.1791551.0735-10.0058
GRID        3651        402.5743672.047 -109.994
GRID        3652        412.8221611.8807-59.9935
GRID        3653        414.5495601.7391-49.9936
GRID        3654        404.2817662.0228-99.9936
GRID        3655        416.2805591.5761-39.9946
GRID        3656        405.9927651.9773-89.9934
GRID        3657        418.0152581.3916-29.9976
GRID        3658        407.7073641.9105-79.9935
GRID        3659        419.7535571.1858-20.0013
GRID        3660        399.2068691.8182-119.996
GRID        3661        409.4256631.8224-69.9935
GRID        3662        421.4954560.9591-10.0026
GRID        3663        400.9087681.826 -109.994
GRID        3664        411.1474621.7129-59.9935
GRID        3665        402.6142671.8125-99.9936
GRID        3666        412.873 611.5821-49.9935
GRID        3667        414.6022601.4299-39.9936
GRID        3668        404.3234661.7776-89.9934
GRID        3669        416.335 591.2562-29.9945
GRID        3670        406.0362651.7215-79.9935
GRID        3671        397.543 701.5865-119.996
GRID        3672        418.0715581.0611-19.9969
GRID        3673        407.7527641.644 -69.9935
GRID        3674        419.8116570.8448-9.99957
GRID        3675        399.2431691.6049-109.994
GRID        3676        409.4728631.5452-59.9935
GRID        3677        400.9468681.6021-99.9936
GRID        3678        411.1965621.4251-49.9935
GRID        3679        412.9238611.2836-39.9935
GRID        3680        402.6542671.5779-89.9934
GRID        3681        414.6548601.1208-29.9937
GRID        3682        404.3652661.5324-79.9935
GRID        3683        395.8792711.3548-119.996
GRID        3684        416.3895590.9364-19.9948
GRID        3685        406.0798651.4656-69.9935
GRID        3686        418.1277580.7307-9.99735
GRID        3687        397.5775701.3839-109.994
GRID        3688        407.7981641.3775-59.9935
GRID        3689        399.2794691.3917-99.9936
GRID        3690        409.52  631.268 -49.9935
GRID        3691        400.985 681.3782-89.9934
GRID        3692        411.2455621.1372-39.9935
GRID        3693        412.9747610.9851-29.9936
GRID        3694        402.6941671.3434-79.9935
GRID        3695        394.2154721.1231-119.996
GRID        3696        414.7075600.8116-19.9943
GRID        3697        404.407 661.2872-69.9935
GRID        3698        416.4439590.6167-9.99632
GRID        3699        395.9119711.1629-109.994
GRID        3700        406.1234651.2097-59.9935
GRID        3701        397.612 701.1813-99.9936
GRID        3702        407.8435641.1109-49.9935
GRID        3703        399.3157691.1785-89.9934
GRID        3704        409.5672630.9908-39.9935
GRID        3705        411.2945620.8494-29.9936
GRID        3706        401.0231681.1543-79.9935
GRID        3707        392.5516730.8914-119.996
GRID        3708        413.0255610.6866-19.9942
GRID        3709        402.7341671.1088-69.9935
GRID        3710        394.2463720.9418-109.994
GRID        3711        414.7601600.5025-9.99605
GRID        3712        404.4487661.042 -59.9935
GRID        3713        395.9446710.9709-99.9936
GRID        3714        406.167 650.9539-49.9935
GRID        3715        397.6465700.9788-89.9934
GRID        3716        407.8889640.8444-39.9935
GRID        3717        399.352 690.9652-79.9935
GRID        3718        409.6144630.7136-29.9936
GRID        3719        390.8878740.6597-119.996
GRID        3720        411.3436620.5616-19.9942
GRID        3721        401.0612680.9304-69.9935
GRID        3722        392.5807730.7208-109.994
GRID        3723        413.0763610.3882-9.996  
GRID        3724        402.774 670.8743-59.9935
GRID        3725        394.2772720.7606-99.9936
GRID        3726        404.4905660.7968-49.9935
GRID        3727        395.9773710.779 -89.9934
GRID        3728        406.2106650.698 -39.9935
GRID        3729        397.681 700.7762-79.9935
GRID        3730        407.9343640.5779-29.9936
GRID        3731        389.2241750.428 -119.996
GRID        3732        409.6616630.4365-19.9942
GRID        3733        399.3884690.752 -69.9935
GRID        3734        390.9151740.4997-109.994
GRID        3735        411.3926620.2738-9.996  
GRID        3736        401.0994680.7065-59.9935
GRID        3737        392.6097730.5502-99.9936
GRID        3738        402.814 670.6397-49.9935
GRID        3739        394.308 720.5793-89.9934
GRID        3740        404.5323660.5516-39.9935
GRID        3741        396.0099710.5871-79.9935
GRID        3742        406.2541650.4421-29.9936
GRID        3743        387.5603760.1963-119.996
GRID        3744        397.7155700.5736-69.9935
GRID        3745        407.9797640.3114-19.9942
GRID        3746        389.2495750.2787-109.994
GRID        3747        409.7088630.1593-9.996  
GRID        3748        399.4247690.5388-59.9935
GRID        3749        390.9423740.3398-99.9936
GRID        3750        401.1375680.4827-49.9935
GRID        3751        392.6388730.3796-89.9934
GRID        3752        402.8539670.4052-39.9935
GRID        3753        394.3389720.3981-79.9935
GRID        3754        404.574 660.3064-29.9936
GRID        3755        385.8965769.9646-119.996
GRID        3756        396.0426710.3952-69.9935
GRID        3757        406.2977650.1863-19.9942
GRID        3758        387.5839760.0576-109.994
GRID        3759        408.0251640.0449-9.996  
GRID        3760        397.75  700.3711-59.9935
GRID        3761        389.2749750.1294-99.9936
GRID        3762        399.461 690.3256-49.9935
GRID        3763        390.9696740.1799-89.9934
GRID        3764        401.1756680.2588-39.9935
GRID        3765        392.6678730.209 -79.9935
GRID        3766        402.8939670.1706-29.9936
GRID        3767        384.2327779.7329-119.996
GRID        3768        394.3698720.2168-69.9935
GRID        3769        404.6158660.0612-19.9942
GRID        3770        385.9183769.8366-109.994
GRID        3771        406.3413649.9305-9.996  
GRID        3772        396.0753710.2033-59.9935
GRID        3773        387.6075759.919 -99.9936
GRID        3774        397.7845700.1685-49.9935
GRID        3775        389.3003749.9802-89.9934
GRID        3776        399.4973690.1124-39.9935
GRID        3777        390.9968740.02  -79.9935
GRID        3778        401.2138680.0349-29.9936
GRID        3779        382.5689789.5011-119.996
GRID        3780        392.6969730.0384-69.9935
GRID        3781        402.9338669.9361-19.9942
GRID        3782        384.2527779.6156-109.994
GRID        3783        394.4006720.0356-59.9935
GRID        3784        404.6575659.816 -9.996  
GRID        3785        385.9401769.7087-99.9936
GRID        3786        396.108 710.0114-49.9935
GRID        3787        387.6311759.7804-89.9934
GRID        3788        397.819 699.9659-39.9935
GRID        3789        389.3257749.8309-79.9935
GRID        3790        399.5336689.8991-29.9936
GRID        3791        380.9051799.2694-119.996
GRID        3792        391.024 739.86  -69.9935
GRID        3793        401.2519679.811 -19.9942
GRID        3794        382.5871789.3945-109.994
GRID        3795        392.726 729.8679-59.9935
GRID        3796        402.9738669.7016-9.996  
GRID        3797        384.2726779.4983-99.9936
GRID        3798        394.4315719.8544-49.9935
GRID        3799        385.9619769.5807-89.9934
GRID        3800        396.1407709.8195-39.9935
GRID        3801        387.6547759.6418-79.9935
GRID        3802        397.8535699.7634-29.9936
GRID        3803        379.2413809.0377-119.996
GRID        3804        389.3512749.6816-69.9935
GRID        3805        399.5699689.6859-19.9942
GRID        3806        380.9215799.1735-109.994
GRID        3807        391.0513739.7001-59.9935
GRID        3808        401.29  679.5872-9.996  
GRID        3809        382.6052789.2879-99.9936
GRID        3810        392.755 729.6973-49.9935
GRID        3811        384.2926779.381 -89.9934
GRID        3812        394.4624719.6731-39.9935
GRID        3813        385.9836769.4528-79.9935
GRID        3814        396.1734709.6276-29.9936
GRID        3815        377.5776818.806 -119.996
GRID        3816        387.6783759.5032-69.9935
GRID        3817        397.888 699.5608-19.9942
GRID        3818        379.2559808.9524-109.994
GRID        3819        389.3766749.5324-59.9935
GRID        3820        399.6063689.4727-9.996  
GRID        3821        380.9378799.0775-99.9936
GRID        3822        391.0785739.5402-49.9935
GRID        3823        382.6234789.1813-89.9934
GRID        3824        392.7841729.5267-39.9935
GRID        3825        384.3126779.2637-79.9935
GRID        3826        394.4932719.4919-29.9936
GRID        3827        375.9138828.5743-119.996
GRID        3828        386.0054769.3249-69.9935
GRID        3829        396.2061709.4357-19.9942
GRID        3830        377.5903818.7314-109.994
GRID        3831        387.7019759.3647-59.9935
GRID        3832        397.9225699.3583-9.996  
GRID        3833        379.2704808.8671-99.9936
GRID        3834        389.402 749.3831-49.9935
GRID        3835        380.9542798.9816-89.9934
GRID        3836        391.1057739.3803-39.9935
GRID        3837        382.6415789.0747-79.9935
GRID        3838        392.8131729.3561-29.9936
GRID        3839        374.25  838.3426-119.996
GRID        3840        384.3326779.1465-69.9935
GRID        3841        394.5241719.3106-19.9942
GRID        3842        375.9247828.5103-109.994
GRID        3843        386.0272769.1969-59.9935
GRID        3844        396.2387709.2439-9.996  
GRID        3845        377.603 818.6568-99.9936
GRID        3846        387.7255759.2261-49.9935
GRID        3847        379.2849808.7818-89.9934
GRID        3848        389.4274749.2339-39.9935
GRID        3849        380.9705798.8856-79.9935
GRID        3850        391.133 739.2204-29.9936
GRID        3851        372.5862848.1109-119.996
GRID        3852        382.6597788.9681-69.9935
GRID        3853        392.8422729.1856-19.9942
GRID        3854        374.2591838.2893-109.994
GRID        3855        384.3525779.0292-59.9935
GRID        3856        394.555 719.1294-9.996  
GRID        3857        375.9356828.4464-99.9936
GRID        3858        386.049 769.069 -49.9935
GRID        3859        377.6157818.5821-89.9934
GRID        3860        387.7491759.0875-39.9935
GRID        3861        379.2994808.6966-79.9935
GRID        3862        389.4529749.0846-29.9936
GRID        3863        370.9224857.8792-119.996
GRID        3864        380.9868798.7897-69.9935
GRID        3865        391.1602739.0605-19.9942
GRID        3866        372.5935848.0683-109.994
GRID        3867        382.6779788.8614-59.9935
GRID        3868        392.8712729.015 -9.996  
GRID        3869        374.2681838.236 -99.9936
GRID        3870        384.3725778.9119-49.9935
GRID        3871        375.9465828.3824-89.9934
GRID        3872        386.0708768.941 -39.9935
GRID        3873        377.6284818.5075-79.9935
GRID        3874        387.7727758.9489-29.9936
GRID        3875        369.2586867.6474-119.996
GRID        3876        379.314 808.6113-69.9935
GRID        3877        389.4783748.9354-19.9942
GRID        3878        370.9279857.8472-109.994
GRID        3879        381.0032798.6937-59.9935
GRID        3880        391.1875738.9006-9.996  
GRID        3881        372.6007848.0256-99.9936
GRID        3882        382.696 788.7548-49.9935
GRID        3883        374.2772838.1827-89.9934
GRID        3884        384.3925778.7946-39.9935
GRID        3885        375.9573828.3184-79.9935
GRID        3886        386.0926768.8131-29.9936
GRID        3887        367.5949877.4156-119.997
GRID        3888        377.6411818.4329-69.9935
GRID        3889        387.7963758.8103-19.9942
GRID        3890        369.2623867.6261-109.994
GRID        3891        379.3285808.526 -59.9935
GRID        3892        389.5037748.7861-9.996  
GRID        3893        370.9333857.8152-99.9936
GRID        3894        381.0195798.5978-49.9935
GRID        3895        372.608 847.983 -89.9934
GRID        3896        382.7142788.6482-39.9935
GRID        3897        374.2863838.1294-79.9935
GRID        3898        384.4125778.6774-29.9936
GRID        3899        375.9682828.2545-69.9935
GRID        3900        386.1144768.6852-19.9942
GRID        3901        367.5967877.4051-109.995
GRID        3902        377.6538818.3582-59.9935
GRID        3903        387.8199758.6717-9.996  
GRID        3904        369.2659867.6048-99.9937
GRID        3905        379.343 808.4407-49.9935
GRID        3906        370.9388857.7832-89.9935
GRID        3907        381.0359798.5018-39.9935
GRID        3908        372.6153847.9403-79.9935
GRID        3909        382.7323788.5416-29.9936
GRID        3910        374.2954838.0761-69.9935
GRID        3911        384.4324778.5601-19.9942
GRID        3912        375.9791828.1905-59.9935
GRID        3913        386.1362768.5573-9.996  
GRID        3914        367.5985877.3945-99.9947
GRID        3915        377.6665818.2836-49.9935
GRID        3916        369.2695867.5835-89.9936
GRID        3917        379.3576808.3554-39.9935
GRID        3918        370.9442857.7513-79.9935
GRID        3919        381.0522798.4059-29.9936
GRID        3920        372.6225847.8977-69.9935
GRID        3921        382.7505788.435 -19.9942
GRID        3922        374.3045838.0228-59.9935
GRID        3923        384.4524778.4428-9.996  
GRID        3924        375.99  828.1265-49.9935
GRID        3925        367.6003877.3838-89.9947
GRID        3926        377.6792818.209 -39.9935
GRID        3927        369.2732867.5622-79.9936
GRID        3928        379.3721808.2701-29.9936
GRID        3929        370.9496857.7193-69.9935
GRID        3930        381.0686798.3099-19.9942
GRID        3931        372.6298847.855 -59.9935
GRID        3932        382.7687788.3284-9.996  
GRID        3933        374.3135837.9695-49.9935
GRID        3934        376.0009828.0626-39.9935
GRID        3935        367.6021877.3732-79.9947
GRID        3936        377.692 818.1344-29.9936
GRID        3937        369.2768867.5409-69.9936
GRID        3938        379.3866808.1848-19.9942
GRID        3939        370.9551857.6873-59.9935
GRID        3940        381.0849798.214 -9.996  
GRID        3941        372.637 847.8124-49.9935
GRID        3942        374.3226837.9162-39.9935
GRID        3943        376.0118827.9986-29.9936
GRID        3944        367.6039877.3625-69.9947
GRID        3945        377.7047818.0597-19.9942
GRID        3946        369.2804867.5196-59.9936
GRID        3947        379.4011808.0995-9.996  
GRID        3948        370.9605857.6553-49.9935
GRID        3949        372.6443847.7697-39.9935
GRID        3950        374.3317837.8629-29.9936
GRID        3951        376.0227827.9346-19.9942
GRID        3952        367.6057877.3518-59.9947
GRID        3953        377.7174817.9851-9.996  
GRID        3954        369.284 867.4982-49.9936
GRID        3955        370.966 857.6233-39.9935
GRID        3956        372.6516847.7271-29.9936
GRID        3957        374.3408837.8095-19.9942
GRID        3958        376.0336827.8707-9.996  
GRID        3959        367.6075877.3412-49.9947
GRID        3960        369.2877867.4769-39.9936
GRID        3961        370.9714857.5913-29.9936
GRID        3962        372.6588847.6845-19.9942
GRID        3963        374.3499837.7563-9.996  
GRID        3964        367.6094877.3305-39.9947
GRID        3965        369.2913867.4556-29.9938
GRID        3966        370.9769857.5594-19.9942
GRID        3967        372.6661847.6418-9.996  
GRID        3968        367.6112877.3199-29.9948
GRID        3969        369.2949867.4343-19.9943
GRID        3970        370.9823857.5274-9.996  
GRID        3971        367.613 877.3092-19.9952
GRID        3972        369.2986867.413 -9.99605
GRID        3973        367.6148877.2987-9.99655
GRID        3974        -419.975473.1195-10.0   
GRID        3975        -409.991473.1219-10.0   
GRID        3976        -400.006473.1242-10.0   
GRID        3977        -390.022473.1266-10.0   
GRID        3978        -380.037473.129 -10.0   
GRID        3979        -370.053473.1313-10.0   
GRID        3980        -360.068473.1337-10.0   
GRID        3981        -350.084473.1361-10.0   
GRID        3982        -340.099473.1385-10.0   
GRID        3983        -330.115473.1408-10.0   
GRID        3984        -320.13 473.1432-10.0   
GRID        3985        -310.146473.1456-10.0   
GRID        3986        -300.161473.148 -10.0   
GRID        3987        -290.177473.1503-10.0   
GRID        3988        -280.192473.1527-10.0   
GRID        3989        -270.208473.1551-10.0   
GRID        3990        -260.223473.1575-10.0   
GRID        3991        -250.239473.1598-10.0   
GRID        3992        -240.254473.1622-10.0   
GRID        3993        -230.27 473.1646-10.0   
GRID        3994        -220.285473.167 -10.0   
GRID        3995        -210.301473.1693-10.0   
GRID        3996        -200.316473.1717-10.0   
GRID        3997        -190.332473.1741-10.0   
GRID        3998        -180.347473.1765-10.0   
GRID        3999        -170.363473.1788-10.0   
GRID        4000        -160.378473.1812-10.0   
GRID        4001        -150.394473.1836-10.0   
GRID        4002        -140.409473.186 -10.0   
GRID        4003        -130.425473.1883-10.0   
GRID        4004        -120.44 473.1907-10.0   
GRID        4005        -110.456473.1931-10.0   
GRID        4006        -100.471473.1954-10.0   
GRID        4007        -90.4867473.1978-10.0   
GRID        4008        -80.5022473.2002-10.0   
GRID        4009        -70.5177473.2026-10.0   
GRID        4010        -60.5332473.2049-10.0   
GRID        4011        -50.5487473.2073-10.0   
GRID        4012        -40.5642473.2097-10.0   
GRID        4013        -30.5797473.2121-10.0   
GRID        4014        -20.5952473.2144-10.0   
GRID        4015        -10.6107473.2168-10.0   
GRID        4016        -0.6262 473.2192-10.0   
GRID        4017        9.358302473.2216-10.0   
GRID        4018        19.3428 473.2239-10.0   
GRID        4019        29.3273 473.2263-10.0   
GRID        4020        39.31181473.2287-10.0   
GRID        4021        49.29631473.2311-10.0   
GRID        4022        59.28081473.2334-10.0   
GRID        4023        69.26531473.2358-10.0   
GRID        4024        79.24981473.2382-10.0   
GRID        4025        89.23431473.2406-10.0   
GRID        4026        99.21882473.2429-10.0   
GRID        4027        109.2033473.2453-10.0   
GRID        4028        119.1878473.2477-10.0   
GRID        4029        129.1723473.2501-10.0   
GRID        4030        139.1568473.2524-10.0   
GRID        4031        149.1413473.2548-10.0   
GRID        4032        159.1258473.2572-10.0   
GRID        4033        169.1103473.2595-10.0   
GRID        4034        179.0948473.2619-10.0   
GRID        4035        189.0793473.2643-10.0   
GRID        4036        199.0638473.2667-10.0   
GRID        4037        209.0483473.269 -10.0   
GRID        4038        219.0328473.2714-10.0   
GRID        4039        229.0173473.2738-10.0   
GRID        4040        239.0018473.2762-10.0   
GRID        4041        248.9863473.2785-10.0   
GRID        4042        258.9708473.2809-10.0   
GRID        4043        268.9553473.2833-10.0   
GRID        4044        278.9398473.2857-10.0   
GRID        4045        288.9243473.288 -10.0   
GRID        4046        298.9088473.2904-10.0   
GRID        4047        308.8933473.2928-10.0   
GRID        4048        318.8779473.2952-10.0   
GRID        4049        328.8624473.2975-10.0   
GRID        4050        338.8469473.2999-10.0   
GRID        4051        348.8314473.3023-10.0   
GRID        4052        358.8159473.3047-10.0   
GRID        4053        368.8004473.307 -10.0   
GRID        4054        378.7849473.3094-10.0   
GRID        4055        388.7694473.3118-10.0   
GRID        4056        398.7539473.3141-10.0   
GRID        4057        408.7384473.3165-10.0   
GRID        4058        418.7229473.3189-10.0   
GRID        4059        418.7229473.3189-20.0   
GRID        4060        418.7229473.3189-30.0   
GRID        4061        418.7229473.3189-40.0   
GRID        4062        418.7229473.3189-50.0   
GRID        4063        418.7229473.3189-60.0   
GRID        4064        418.7229473.3189-70.0   
GRID        4065        418.7229473.3189-80.0   
GRID        4066        418.7229473.3189-90.0   
GRID        4067        418.7229473.3189-100.0  
GRID        4068        418.7229473.3189-110.0  
GRID        4069        418.7229473.3189-120.0  
GRID        4070        -419.975473.1195-120.0  
GRID        4071        -419.975473.1195-110.0  
GRID        4072        -419.975473.1195-100.0  
GRID        4073        -419.975473.1195-90.0   
GRID        4074        -419.975473.1195-80.0   
GRID        4075        -419.975473.1195-70.0   
GRID        4076        -419.975473.1195-60.0   
GRID        4077        -419.975473.1195-50.0   
GRID        4078        -419.975473.1195-40.0   
GRID        4079        -419.975473.1195-30.0   
GRID        4080        -419.975473.1195-20.0   
GRID        4081        -409.991473.1219-120.0  
GRID        4082        -400.006473.1242-120.0  
GRID        4083        -409.991473.1219-110.0  
GRID        4084        -390.022473.1266-120.0  
GRID        4085        -400.006473.1242-110.0  
GRID        4086        -409.991473.1219-100.0  
GRID        4087        -380.037473.129 -120.0  
GRID        4088        -390.022473.1266-110.0  
GRID        4089        -400.006473.1242-100.0  
GRID        4090        -409.991473.1219-90.0   
GRID        4091        -370.053473.1313-120.0  
GRID        4092        -380.037473.129 -110.0  
GRID        4093        -390.022473.1266-100.0  
GRID        4094        -400.006473.1242-90.0   
GRID        4095        -409.991473.1219-80.0   
GRID        4096        -360.068473.1337-120.0  
GRID        4097        -370.053473.1313-110.0  
GRID        4098        -380.037473.129 -100.0  
GRID        4099        -390.022473.1266-90.0   
GRID        4100        -400.006473.1242-80.0   
GRID        4101        -409.991473.1219-70.0   
GRID        4102        -350.084473.1361-120.0  
GRID        4103        -360.068473.1337-110.0  
GRID        4104        -370.053473.1313-100.0  
GRID        4105        -380.037473.129 -90.0   
GRID        4106        -390.022473.1266-80.0   
GRID        4107        -400.006473.1242-70.0   
GRID        4108        -409.991473.1219-60.0   
GRID        4109        -340.099473.1385-120.0  
GRID        4110        -350.084473.1361-110.0  
GRID        4111        -360.068473.1337-100.0  
GRID        4112        -370.053473.1313-90.0   
GRID        4113        -380.037473.129 -80.0   
GRID        4114        -390.022473.1266-70.0   
GRID        4115        -400.006473.1242-60.0   
GRID        4116        -409.991473.1219-50.0   
GRID        4117        -330.115473.1408-120.0  
GRID        4118        -340.099473.1385-110.0  
GRID        4119        -350.084473.1361-100.0  
GRID        4120        -360.068473.1337-90.0   
GRID        4121        -370.053473.1313-80.0   
GRID        4122        -380.037473.129 -70.0   
GRID        4123        -390.022473.1266-60.0   
GRID        4124        -400.006473.1242-50.0   
GRID        4125        -409.991473.1219-40.0   
GRID        4126        -320.13 473.1432-120.0  
GRID        4127        -330.115473.1408-110.0  
GRID        4128        -340.099473.1385-100.0  
GRID        4129        -350.084473.1361-90.0   
GRID        4130        -360.068473.1337-80.0   
GRID        4131        -370.053473.1313-70.0   
GRID        4132        -380.037473.129 -60.0   
GRID        4133        -390.022473.1266-50.0   
GRID        4134        -400.006473.1242-40.0   
GRID        4135        -409.991473.1219-30.0   
GRID        4136        -310.146473.1456-120.0  
GRID        4137        -320.13 473.1432-110.0  
GRID        4138        -330.115473.1408-100.0  
GRID        4139        -340.099473.1385-90.0   
GRID        4140        -350.084473.1361-80.0   
GRID        4141        -360.068473.1337-70.0   
GRID        4142        -370.053473.1313-60.0   
GRID        4143        -380.037473.129 -50.0   
GRID        4144        -390.022473.1266-40.0   
GRID        4145        -400.006473.1242-30.0   
GRID        4146        -409.991473.1219-20.0   
GRID        4147        -300.161473.148 -120.0  
GRID        4148        -310.146473.1456-110.0  
GRID        4149        -320.13 473.1432-100.0  
GRID        4150        -330.115473.1408-90.0   
GRID        4151        -340.099473.1385-80.0   
GRID        4152        -350.084473.1361-70.0   
GRID        4153        -360.068473.1337-60.0   
GRID        4154        -370.053473.1313-50.0   
GRID        4155        -380.037473.129 -40.0   
GRID        4156        -390.022473.1266-30.0   
GRID        4157        -400.006473.1242-20.0   
GRID        4158        -290.177473.1503-120.0  
GRID        4159        -300.161473.148 -110.0  
GRID        4160        -310.146473.1456-100.0  
GRID        4161        -320.13 473.1432-90.0   
GRID        4162        -330.115473.1408-80.0   
GRID        4163        -340.099473.1385-70.0   
GRID        4164        -350.084473.1361-60.0   
GRID        4165        -360.068473.1337-50.0   
GRID        4166        -370.053473.1313-40.0   
GRID        4167        -380.037473.129 -30.0   
GRID        4168        -390.022473.1266-20.0   
GRID        4169        -280.192473.1527-120.0  
GRID        4170        -290.177473.1503-110.0  
GRID        4171        -300.161473.148 -100.0  
GRID        4172        -310.146473.1456-90.0   
GRID        4173        -320.13 473.1432-80.0   
GRID        4174        -330.115473.1408-70.0   
GRID        4175        -340.099473.1385-60.0   
GRID        4176        -350.084473.1361-50.0   
GRID        4177        -360.068473.1337-40.0   
GRID        4178        -370.053473.1313-30.0   
GRID        4179        -380.037473.129 -20.0   
GRID        4180        -270.208473.1551-120.0  
GRID        4181        -280.192473.1527-110.0  
GRID        4182        -290.177473.1503-100.0  
GRID        4183        -300.161473.148 -90.0   
GRID        4184        -310.146473.1456-80.0   
GRID        4185        -320.13 473.1432-70.0   
GRID        4186        -330.115473.1408-60.0   
GRID        4187        -340.099473.1385-50.0   
GRID        4188        -350.084473.1361-40.0   
GRID        4189        -360.068473.1337-30.0   
GRID        4190        -370.053473.1313-20.0   
GRID        4191        -260.223473.1575-120.0  
GRID        4192        -270.208473.1551-110.0  
GRID        4193        -280.192473.1527-100.0  
GRID        4194        -290.177473.1503-90.0   
GRID        4195        -300.161473.148 -80.0   
GRID        4196        -310.146473.1456-70.0   
GRID        4197        -320.13 473.1432-60.0   
GRID        4198        -330.115473.1408-50.0   
GRID        4199        -340.099473.1385-40.0   
GRID        4200        -350.084473.1361-30.0   
GRID        4201        -360.068473.1337-20.0   
GRID        4202        -250.239473.1598-120.0  
GRID        4203        -260.223473.1575-110.0  
GRID        4204        -270.208473.1551-100.0  
GRID        4205        -280.192473.1527-90.0   
GRID        4206        -290.177473.1503-80.0   
GRID        4207        -300.161473.148 -70.0   
GRID        4208        -310.146473.1456-60.0   
GRID        4209        -320.13 473.1432-50.0   
GRID        4210        -330.115473.1408-40.0   
GRID        4211        -340.099473.1385-30.0   
GRID        4212        -350.084473.1361-20.0   
GRID        4213        -240.254473.1622-120.0  
GRID        4214        -250.239473.1598-110.0  
GRID        4215        -260.223473.1575-100.0  
GRID        4216        -270.208473.1551-90.0   
GRID        4217        -280.192473.1527-80.0   
GRID        4218        -290.177473.1503-70.0   
GRID        4219        -300.161473.148 -60.0   
GRID        4220        -310.146473.1456-50.0   
GRID        4221        -320.13 473.1432-40.0   
GRID        4222        -330.115473.1408-30.0   
GRID        4223        -340.099473.1385-20.0   
GRID        4224        -230.27 473.1646-120.0  
GRID        4225        -240.254473.1622-110.0  
GRID        4226        -250.239473.1598-100.0  
GRID        4227        -260.223473.1575-90.0   
GRID        4228        -270.208473.1551-80.0   
GRID        4229        -280.192473.1527-70.0   
GRID        4230        -290.177473.1503-60.0   
GRID        4231        -300.161473.148 -50.0   
GRID        4232        -310.146473.1456-40.0   
GRID        4233        -320.13 473.1432-30.0   
GRID        4234        -330.115473.1408-20.0   
GRID        4235        -220.285473.167 -120.0  
GRID        4236        -230.27 473.1646-110.0  
GRID        4237        -240.254473.1622-100.0  
GRID        4238        -250.239473.1598-90.0   
GRID        4239        -260.223473.1575-80.0   
GRID        4240        -270.208473.1551-70.0   
GRID        4241        -280.192473.1527-60.0   
GRID        4242        -290.177473.1503-50.0   
GRID        4243        -300.161473.148 -40.0   
GRID        4244        -310.146473.1456-30.0   
GRID        4245        -320.13 473.1432-20.0   
GRID        4246        -210.301473.1693-120.0  
GRID        4247        -220.285473.167 -110.0  
GRID        4248        -230.27 473.1646-100.0  
GRID        4249        -240.254473.1622-90.0   
GRID        4250        -250.239473.1598-80.0   
GRID        4251        -260.223473.1575-70.0   
GRID        4252        -270.208473.1551-60.0   
GRID        4253        -280.192473.1527-50.0   
GRID        4254        -290.177473.1503-40.0   
GRID        4255        -300.161473.148 -30.0   
GRID        4256        -310.146473.1456-20.0   
GRID        4257        -200.316473.1717-120.0  
GRID        4258        -210.301473.1693-110.0  
GRID        4259        -220.285473.167 -100.0  
GRID        4260        -230.27 473.1646-90.0   
GRID        4261        -240.254473.1622-80.0   
GRID        4262        -250.239473.1598-70.0   
GRID        4263        -260.223473.1575-60.0   
GRID        4264        -270.208473.1551-50.0   
GRID        4265        -280.192473.1527-40.0   
GRID        4266        -290.177473.1503-30.0   
GRID        4267        -300.161473.148 -20.0   
GRID        4268        -190.332473.1741-120.0  
GRID        4269        -200.316473.1717-110.0  
GRID        4270        -210.301473.1693-100.0  
GRID        4271        -220.285473.167 -90.0   
GRID        4272        -230.27 473.1646-80.0   
GRID        4273        -240.254473.1622-70.0   
GRID        4274        -250.239473.1598-60.0   
GRID        4275        -260.223473.1575-50.0   
GRID        4276        -270.208473.1551-40.0   
GRID        4277        -280.192473.1527-30.0   
GRID        4278        -290.177473.1503-20.0   
GRID        4279        -180.347473.1765-120.0  
GRID        4280        -190.332473.1741-110.0  
GRID        4281        -200.316473.1717-100.0  
GRID        4282        -210.301473.1693-90.0   
GRID        4283        -220.285473.167 -80.0   
GRID        4284        -230.27 473.1646-70.0   
GRID        4285        -240.254473.1622-60.0   
GRID        4286        -250.239473.1598-50.0   
GRID        4287        -260.223473.1575-40.0   
GRID        4288        -270.208473.1551-30.0   
GRID        4289        -280.192473.1527-20.0   
GRID        4290        -170.363473.1788-120.0  
GRID        4291        -180.347473.1765-110.0  
GRID        4292        -190.332473.1741-100.0  
GRID        4293        -200.316473.1717-90.0   
GRID        4294        -210.301473.1693-80.0   
GRID        4295        -220.285473.167 -70.0   
GRID        4296        -230.27 473.1646-60.0   
GRID        4297        -240.254473.1622-50.0   
GRID        4298        -250.239473.1598-40.0   
GRID        4299        -260.223473.1575-30.0   
GRID        4300        -270.208473.1551-20.0   
GRID        4301        -160.378473.1812-120.0  
GRID        4302        -170.363473.1788-110.0  
GRID        4303        -180.347473.1765-100.0  
GRID        4304        -190.332473.1741-90.0   
GRID        4305        -200.316473.1717-80.0   
GRID        4306        -210.301473.1693-70.0   
GRID        4307        -220.285473.167 -60.0   
GRID        4308        -230.27 473.1646-50.0   
GRID        4309        -240.254473.1622-40.0   
GRID        4310        -250.239473.1598-30.0   
GRID        4311        -260.223473.1575-20.0   
GRID        4312        -150.394473.1836-120.0  
GRID        4313        -160.378473.1812-110.0  
GRID        4314        -170.363473.1788-100.0  
GRID        4315        -180.347473.1765-90.0   
GRID        4316        -190.332473.1741-80.0   
GRID        4317        -200.316473.1717-70.0   
GRID        4318        -210.301473.1693-60.0   
GRID        4319        -220.285473.167 -50.0   
GRID        4320        -230.27 473.1646-40.0   
GRID        4321        -240.254473.1622-30.0   
GRID        4322        -250.239473.1598-20.0   
GRID        4323        -140.409473.186 -120.0  
GRID        4324        -150.394473.1836-110.0  
GRID        4325        -160.378473.1812-100.0  
GRID        4326        -170.363473.1788-90.0   
GRID        4327        -180.347473.1765-80.0   
GRID        4328        -190.332473.1741-70.0   
GRID        4329        -200.316473.1717-60.0   
GRID        4330        -210.301473.1693-50.0   
GRID        4331        -220.285473.167 -40.0   
GRID        4332        -230.27 473.1646-30.0   
GRID        4333        -240.254473.1622-20.0   
GRID        4334        -130.425473.1883-120.0  
GRID        4335        -140.409473.186 -110.0  
GRID        4336        -150.394473.1836-100.0  
GRID        4337        -160.378473.1812-90.0   
GRID        4338        -170.363473.1788-80.0   
GRID        4339        -180.347473.1765-70.0   
GRID        4340        -190.332473.1741-60.0   
GRID        4341        -200.316473.1717-50.0   
GRID        4342        -210.301473.1693-40.0   
GRID        4343        -220.285473.167 -30.0   
GRID        4344        -230.27 473.1646-20.0   
GRID        4345        -120.44 473.1907-120.0  
GRID        4346        -130.425473.1883-110.0  
GRID        4347        -140.409473.186 -100.0  
GRID        4348        -150.394473.1836-90.0   
GRID        4349        -160.378473.1812-80.0   
GRID        4350        -170.363473.1788-70.0   
GRID        4351        -180.347473.1765-60.0   
GRID        4352        -190.332473.1741-50.0   
GRID        4353        -200.316473.1717-40.0   
GRID        4354        -210.301473.1693-30.0   
GRID        4355        -220.285473.167 -20.0   
GRID        4356        -110.456473.1931-120.0  
GRID        4357        -120.44 473.1907-110.0  
GRID        4358        -130.425473.1883-100.0  
GRID        4359        -140.409473.186 -90.0   
GRID        4360        -150.394473.1836-80.0   
GRID        4361        -160.378473.1812-70.0   
GRID        4362        -170.363473.1788-60.0   
GRID        4363        -180.347473.1765-50.0   
GRID        4364        -190.332473.1741-40.0   
GRID        4365        -200.316473.1717-30.0   
GRID        4366        -210.301473.1693-20.0   
GRID        4367        -100.471473.1954-120.0  
GRID        4368        -110.456473.1931-110.0  
GRID        4369        -120.44 473.1907-100.0  
GRID        4370        -130.425473.1883-90.0   
GRID        4371        -140.409473.186 -80.0   
GRID        4372        -150.394473.1836-70.0   
GRID        4373        -160.378473.1812-60.0   
GRID        4374        -170.363473.1788-50.0   
GRID        4375        -180.347473.1765-40.0   
GRID        4376        -190.332473.1741-30.0   
GRID        4377        -200.316473.1717-20.0   
GRID        4378        -90.4867473.1978-120.0  
GRID        4379        -100.471473.1954-110.0  
GRID        4380        -110.456473.1931-100.0  
GRID        4381        -120.44 473.1907-90.0   
GRID        4382        -130.425473.1883-80.0   
GRID        4383        -140.409473.186 -70.0   
GRID        4384        -150.394473.1836-60.0   
GRID        4385        -160.378473.1812-50.0   
GRID        4386        -170.363473.1788-40.0   
GRID        4387        -180.347473.1765-30.0   
GRID        4388        -190.332473.1741-20.0   
GRID        4389        -80.5022473.2002-120.0  
GRID        4390        -90.4867473.1978-110.0  
GRID        4391        -100.471473.1954-100.0  
GRID        4392        -110.456473.1931-90.0   
GRID        4393        -120.44 473.1907-80.0   
GRID        4394        -130.425473.1883-70.0   
GRID        4395        -140.409473.186 -60.0   
GRID        4396        -150.394473.1836-50.0   
GRID        4397        -160.378473.1812-40.0   
GRID        4398        -170.363473.1788-30.0   
GRID        4399        -180.347473.1765-20.0   
GRID        4400        -70.5177473.2026-120.0  
GRID        4401        -80.5022473.2002-110.0  
GRID        4402        -90.4867473.1978-100.0  
GRID        4403        -100.471473.1954-90.0   
GRID        4404        -110.456473.1931-80.0   
GRID        4405        -120.44 473.1907-70.0   
GRID        4406        -130.425473.1883-60.0   
GRID        4407        -140.409473.186 -50.0   
GRID        4408        -150.394473.1836-40.0   
GRID        4409        -160.378473.1812-30.0   
GRID        4410        -170.363473.1788-20.0   
GRID        4411        -60.5332473.2049-120.0  
GRID        4412        -70.5177473.2026-110.0  
GRID        4413        -80.5022473.2002-100.0  
GRID        4414        -90.4867473.1978-90.0   
GRID        4415        -100.471473.1954-80.0   
GRID        4416        -110.456473.1931-70.0   
GRID        4417        -120.44 473.1907-60.0   
GRID        4418        -130.425473.1883-50.0   
GRID        4419        -140.409473.186 -40.0   
GRID        4420        -150.394473.1836-30.0   
GRID        4421        -160.378473.1812-20.0   
GRID        4422        -50.5487473.2073-120.0  
GRID        4423        -60.5332473.2049-110.0  
GRID        4424        -70.5177473.2026-100.0  
GRID        4425        -80.5022473.2002-90.0   
GRID        4426        -90.4867473.1978-80.0   
GRID        4427        -100.471473.1954-70.0   
GRID        4428        -110.456473.1931-60.0   
GRID        4429        -120.44 473.1907-50.0   
GRID        4430        -130.425473.1883-40.0   
GRID        4431        -140.409473.186 -30.0   
GRID        4432        -150.394473.1836-20.0   
GRID        4433        -40.5642473.2097-120.0  
GRID        4434        -50.5487473.2073-110.0  
GRID        4435        -60.5332473.2049-100.0  
GRID        4436        -70.5177473.2026-90.0   
GRID        4437        -80.5022473.2002-80.0   
GRID        4438        -90.4867473.1978-70.0   
GRID        4439        -100.471473.1954-60.0   
GRID        4440        -110.456473.1931-50.0   
GRID        4441        -120.44 473.1907-40.0   
GRID        4442        -130.425473.1883-30.0   
GRID        4443        -140.409473.186 -20.0   
GRID        4444        -30.5797473.2121-120.0  
GRID        4445        -40.5642473.2097-110.0  
GRID        4446        -50.5487473.2073-100.0  
GRID        4447        -60.5332473.2049-90.0   
GRID        4448        -70.5177473.2026-80.0   
GRID        4449        -80.5022473.2002-70.0   
GRID        4450        -90.4867473.1978-60.0   
GRID        4451        -100.471473.1954-50.0   
GRID        4452        -110.456473.1931-40.0   
GRID        4453        -120.44 473.1907-30.0   
GRID        4454        -130.425473.1883-20.0   
GRID        4455        -20.5952473.2144-120.0  
GRID        4456        -30.5797473.2121-110.0  
GRID        4457        -40.5642473.2097-100.0  
GRID        4458        -50.5487473.2073-90.0   
GRID        4459        -60.5332473.2049-80.0   
GRID        4460        -70.5177473.2026-70.0   
GRID        4461        -80.5022473.2002-60.0   
GRID        4462        -90.4867473.1978-50.0   
GRID        4463        -100.471473.1954-40.0   
GRID        4464        -110.456473.1931-30.0   
GRID        4465        -120.44 473.1907-20.0   
GRID        4466        -10.6107473.2168-120.0  
GRID        4467        -20.5952473.2144-110.0  
GRID        4468        -30.5797473.2121-100.0  
GRID        4469        -40.5642473.2097-90.0   
GRID        4470        -50.5487473.2073-80.0   
GRID        4471        -60.5332473.2049-70.0   
GRID        4472        -70.5177473.2026-60.0   
GRID        4473        -80.5022473.2002-50.0   
GRID        4474        -90.4867473.1978-40.0   
GRID        4475        -100.471473.1954-30.0   
GRID        4476        -110.456473.1931-20.0   
GRID        4477        -0.6262 473.2192-120.0  
GRID        4478        -10.6107473.2168-110.0  
GRID        4479        -20.5952473.2144-100.0  
GRID        4480        -30.5797473.2121-90.0   
GRID        4481        -40.5642473.2097-80.0   
GRID        4482        -50.5487473.2073-70.0   
GRID        4483        -60.5332473.2049-60.0   
GRID        4484        -70.5177473.2026-50.0   
GRID        4485        -80.5022473.2002-40.0   
GRID        4486        -90.4867473.1978-30.0   
GRID        4487        -100.471473.1954-20.0   
GRID        4488        9.358302473.2216-120.0  
GRID        4489        -0.6262 473.2192-110.0  
GRID        4490        -10.6107473.2168-100.0  
GRID        4491        -20.5952473.2144-90.0   
GRID        4492        -30.5797473.2121-80.0   
GRID        4493        -40.5642473.2097-70.0   
GRID        4494        -50.5487473.2073-60.0   
GRID        4495        -60.5332473.2049-50.0   
GRID        4496        -70.5177473.2026-40.0   
GRID        4497        -80.5022473.2002-30.0   
GRID        4498        -90.4867473.1978-20.0   
GRID        4499        19.3428 473.2239-120.0  
GRID        4500        9.358302473.2216-110.0  
GRID        4501        -0.6262 473.2192-100.0  
GRID        4502        -10.6107473.2168-90.0   
GRID        4503        -20.5952473.2144-80.0   
GRID        4504        -30.5797473.2121-70.0   
GRID        4505        -40.5642473.2097-60.0   
GRID        4506        -50.5487473.2073-50.0   
GRID        4507        -60.5332473.2049-40.0   
GRID        4508        -70.5177473.2026-30.0   
GRID        4509        -80.5022473.2002-20.0   
GRID        4510        29.3273 473.2263-120.0  
GRID        4511        19.3428 473.2239-110.0  
GRID        4512        9.358302473.2216-100.0  
GRID        4513        -0.6262 473.2192-90.0   
GRID        4514        -10.6107473.2168-80.0   
GRID        4515        -20.5952473.2144-70.0   
GRID        4516        -30.5797473.2121-60.0   
GRID        4517        -40.5642473.2097-50.0   
GRID        4518        -50.5487473.2073-40.0   
GRID        4519        -60.5332473.2049-30.0   
GRID        4520        -70.5177473.2026-20.0   
GRID        4521        39.31181473.2287-120.0  
GRID        4522        29.3273 473.2263-110.0  
GRID        4523        19.3428 473.2239-100.0  
GRID        4524        9.358302473.2216-90.0   
GRID        4525        -0.6262 473.2192-80.0   
GRID        4526        -10.6107473.2168-70.0   
GRID        4527        -20.5952473.2144-60.0   
GRID        4528        -30.5797473.2121-50.0   
GRID        4529        -40.5642473.2097-40.0   
GRID        4530        -50.5487473.2073-30.0   
GRID        4531        -60.5332473.2049-20.0   
GRID        4532        49.29631473.2311-120.0  
GRID        4533        39.31181473.2287-110.0  
GRID        4534        29.3273 473.2263-100.0  
GRID        4535        19.3428 473.2239-90.0   
GRID        4536        9.358302473.2216-80.0   
GRID        4537        -0.6262 473.2192-70.0   
GRID        4538        -10.6107473.2168-60.0   
GRID        4539        -20.5952473.2144-50.0   
GRID        4540        -30.5797473.2121-40.0   
GRID        4541        -40.5642473.2097-30.0   
GRID        4542        -50.5487473.2073-20.0   
GRID        4543        59.28081473.2334-120.0  
GRID        4544        49.29631473.2311-110.0  
GRID        4545        39.31181473.2287-100.0  
GRID        4546        29.3273 473.2263-90.0   
GRID        4547        19.3428 473.2239-80.0   
GRID        4548        9.358302473.2216-70.0   
GRID        4549        -0.6262 473.2192-60.0   
GRID        4550        -10.6107473.2168-50.0   
GRID        4551        -20.5952473.2144-40.0   
GRID        4552        -30.5797473.2121-30.0   
GRID        4553        -40.5642473.2097-20.0   
GRID        4554        69.26531473.2358-120.0  
GRID        4555        59.28081473.2334-110.0  
GRID        4556        49.29631473.2311-100.0  
GRID        4557        39.31181473.2287-90.0   
GRID        4558        29.3273 473.2263-80.0   
GRID        4559        19.3428 473.2239-70.0   
GRID        4560        9.358302473.2216-60.0   
GRID        4561        -0.6262 473.2192-50.0   
GRID        4562        -10.6107473.2168-40.0   
GRID        4563        -20.5952473.2144-30.0   
GRID        4564        -30.5797473.2121-20.0   
GRID        4565        79.24981473.2382-120.0  
GRID        4566        69.26531473.2358-110.0  
GRID        4567        59.28081473.2334-100.0  
GRID        4568        49.29631473.2311-90.0   
GRID        4569        39.31181473.2287-80.0   
GRID        4570        29.3273 473.2263-70.0   
GRID        4571        19.3428 473.2239-60.0   
GRID        4572        9.358302473.2216-50.0   
GRID        4573        -0.6262 473.2192-40.0   
GRID        4574        -10.6107473.2168-30.0   
GRID        4575        -20.5952473.2144-20.0   
GRID        4576        89.23431473.2406-120.0  
GRID        4577        79.24981473.2382-110.0  
GRID        4578        69.26531473.2358-100.0  
GRID        4579        59.28081473.2334-90.0   
GRID        4580        49.29631473.2311-80.0   
GRID        4581        39.31181473.2287-70.0   
GRID        4582        29.3273 473.2263-60.0   
GRID        4583        19.3428 473.2239-50.0   
GRID        4584        9.358302473.2216-40.0   
GRID        4585        -0.6262 473.2192-30.0   
GRID        4586        -10.6107473.2168-20.0   
GRID        4587        99.21882473.2429-120.0  
GRID        4588        89.23431473.2406-110.0  
GRID        4589        79.24981473.2382-100.0  
GRID        4590        69.26531473.2358-90.0   
GRID        4591        59.28081473.2334-80.0   
GRID        4592        49.29631473.2311-70.0   
GRID        4593        39.31181473.2287-60.0   
GRID        4594        29.3273 473.2263-50.0   
GRID        4595        19.3428 473.2239-40.0   
GRID        4596        9.358302473.2216-30.0   
GRID        4597        -0.6262 473.2192-20.0   
GRID        4598        109.2033473.2453-120.0  
GRID        4599        99.21882473.2429-110.0  
GRID        4600        89.23431473.2406-100.0  
GRID        4601        79.24981473.2382-90.0   
GRID        4602        69.26531473.2358-80.0   
GRID        4603        59.28081473.2334-70.0   
GRID        4604        49.29631473.2311-60.0   
GRID        4605        39.31181473.2287-50.0   
GRID        4606        29.3273 473.2263-40.0   
GRID        4607        19.3428 473.2239-30.0   
GRID        4608        9.358302473.2216-20.0   
GRID        4609        119.1878473.2477-120.0  
GRID        4610        109.2033473.2453-110.0  
GRID        4611        99.21882473.2429-100.0  
GRID        4612        89.23431473.2406-90.0   
GRID        4613        79.24981473.2382-80.0   
GRID        4614        69.26531473.2358-70.0   
GRID        4615        59.28081473.2334-60.0   
GRID        4616        49.29631473.2311-50.0   
GRID        4617        39.31181473.2287-40.0   
GRID        4618        29.3273 473.2263-30.0   
GRID        4619        19.3428 473.2239-20.0   
GRID        4620        129.1723473.2501-120.0  
GRID        4621        119.1878473.2477-110.0  
GRID        4622        109.2033473.2453-100.0  
GRID        4623        99.21882473.2429-90.0   
GRID        4624        89.23431473.2406-80.0   
GRID        4625        79.24981473.2382-70.0   
GRID        4626        69.26531473.2358-60.0   
GRID        4627        59.28081473.2334-50.0   
GRID        4628        49.29631473.2311-40.0   
GRID        4629        39.31181473.2287-30.0   
GRID        4630        29.3273 473.2263-20.0   
GRID        4631        139.1568473.2524-120.0  
GRID        4632        129.1723473.2501-110.0  
GRID        4633        119.1878473.2477-100.0  
GRID        4634        109.2033473.2453-90.0   
GRID        4635        99.21882473.2429-80.0   
GRID        4636        89.23431473.2406-70.0   
GRID        4637        79.24981473.2382-60.0   
GRID        4638        69.26531473.2358-50.0   
GRID        4639        59.28081473.2334-40.0   
GRID        4640        49.29631473.2311-30.0   
GRID        4641        39.31181473.2287-20.0   
GRID        4642        149.1413473.2548-120.0  
GRID        4643        139.1568473.2524-110.0  
GRID        4644        129.1723473.2501-100.0  
GRID        4645        119.1878473.2477-90.0   
GRID        4646        109.2033473.2453-80.0   
GRID        4647        99.21882473.2429-70.0   
GRID        4648        89.23431473.2406-60.0   
GRID        4649        79.24981473.2382-50.0   
GRID        4650        69.26531473.2358-40.0   
GRID        4651        59.28081473.2334-30.0   
GRID        4652        49.29631473.2311-20.0   
GRID        4653        159.1258473.2572-120.0  
GRID        4654        149.1413473.2548-110.0  
GRID        4655        139.1568473.2524-100.0  
GRID        4656        129.1723473.2501-90.0   
GRID        4657        119.1878473.2477-80.0   
GRID        4658        109.2033473.2453-70.0   
GRID        4659        99.21882473.2429-60.0   
GRID        4660        89.23431473.2406-50.0   
GRID        4661        79.24981473.2382-40.0   
GRID        4662        69.26531473.2358-30.0   
GRID        4663        59.28081473.2334-20.0   
GRID        4664        169.1103473.2595-120.0  
GRID        4665        159.1258473.2572-110.0  
GRID        4666        149.1413473.2548-100.0  
GRID        4667        139.1568473.2524-90.0   
GRID        4668        129.1723473.2501-80.0   
GRID        4669        119.1878473.2477-70.0   
GRID        4670        109.2033473.2453-60.0   
GRID        4671        99.21882473.2429-50.0   
GRID        4672        89.23431473.2406-40.0   
GRID        4673        79.24981473.2382-30.0   
GRID        4674        69.26531473.2358-20.0   
GRID        4675        179.0948473.2619-120.0  
GRID        4676        169.1103473.2595-110.0  
GRID        4677        159.1258473.2572-100.0  
GRID        4678        149.1413473.2548-90.0   
GRID        4679        139.1568473.2524-80.0   
GRID        4680        129.1723473.2501-70.0   
GRID        4681        119.1878473.2477-60.0   
GRID        4682        109.2033473.2453-50.0   
GRID        4683        99.21882473.2429-40.0   
GRID        4684        89.23431473.2406-30.0   
GRID        4685        79.24981473.2382-20.0   
GRID        4686        189.0793473.2643-120.0  
GRID        4687        179.0948473.2619-110.0  
GRID        4688        169.1103473.2595-100.0  
GRID        4689        159.1258473.2572-90.0   
GRID        4690        149.1413473.2548-80.0   
GRID        4691        139.1568473.2524-70.0   
GRID        4692        129.1723473.2501-60.0   
GRID        4693        119.1878473.2477-50.0   
GRID        4694        109.2033473.2453-40.0   
GRID        4695        99.21882473.2429-30.0   
GRID        4696        89.23431473.2406-20.0   
GRID        4697        199.0638473.2667-120.0  
GRID        4698        189.0793473.2643-110.0  
GRID        4699        179.0948473.2619-100.0  
GRID        4700        169.1103473.2595-90.0   
GRID        4701        159.1258473.2572-80.0   
GRID        4702        149.1413473.2548-70.0   
GRID        4703        139.1568473.2524-60.0   
GRID        4704        129.1723473.2501-50.0   
GRID        4705        119.1878473.2477-40.0   
GRID        4706        109.2033473.2453-30.0   
GRID        4707        99.21882473.2429-20.0   
GRID        4708        209.0483473.269 -120.0  
GRID        4709        199.0638473.2667-110.0  
GRID        4710        189.0793473.2643-100.0  
GRID        4711        179.0948473.2619-90.0   
GRID        4712        169.1103473.2595-80.0   
GRID        4713        159.1258473.2572-70.0   
GRID        4714        149.1413473.2548-60.0   
GRID        4715        139.1568473.2524-50.0   
GRID        4716        129.1723473.2501-40.0   
GRID        4717        119.1878473.2477-30.0   
GRID        4718        109.2033473.2453-20.0   
GRID        4719        219.0328473.2714-120.0  
GRID        4720        209.0483473.269 -110.0  
GRID        4721        199.0638473.2667-100.0  
GRID        4722        189.0793473.2643-90.0   
GRID        4723        179.0948473.2619-80.0   
GRID        4724        169.1103473.2595-70.0   
GRID        4725        159.1258473.2572-60.0   
GRID        4726        149.1413473.2548-50.0   
GRID        4727        139.1568473.2524-40.0   
GRID        4728        129.1723473.2501-30.0   
GRID        4729        119.1878473.2477-20.0   
GRID        4730        229.0173473.2738-120.0  
GRID        4731        219.0328473.2714-110.0  
GRID        4732        209.0483473.269 -100.0  
GRID        4733        199.0638473.2667-90.0   
GRID        4734        189.0793473.2643-80.0   
GRID        4735        179.0948473.2619-70.0   
GRID        4736        169.1103473.2595-60.0   
GRID        4737        159.1258473.2572-50.0   
GRID        4738        149.1413473.2548-40.0   
GRID        4739        139.1568473.2524-30.0   
GRID        4740        129.1723473.2501-20.0   
GRID        4741        239.0018473.2762-120.0  
GRID        4742        229.0173473.2738-110.0  
GRID        4743        219.0328473.2714-100.0  
GRID        4744        209.0483473.269 -90.0   
GRID        4745        199.0638473.2667-80.0   
GRID        4746        189.0793473.2643-70.0   
GRID        4747        179.0948473.2619-60.0   
GRID        4748        169.1103473.2595-50.0   
GRID        4749        159.1258473.2572-40.0   
GRID        4750        149.1413473.2548-30.0   
GRID        4751        139.1568473.2524-20.0   
GRID        4752        248.9863473.2785-120.0  
GRID        4753        239.0018473.2762-110.0  
GRID        4754        229.0173473.2738-100.0  
GRID        4755        219.0328473.2714-90.0   
GRID        4756        209.0483473.269 -80.0   
GRID        4757        199.0638473.2667-70.0   
GRID        4758        189.0793473.2643-60.0   
GRID        4759        179.0948473.2619-50.0   
GRID        4760        169.1103473.2595-40.0   
GRID        4761        159.1258473.2572-30.0   
GRID        4762        149.1413473.2548-20.0   
GRID        4763        258.9708473.2809-120.0  
GRID        4764        248.9863473.2785-110.0  
GRID        4765        239.0018473.2762-100.0  
GRID        4766        229.0173473.2738-90.0   
GRID        4767        219.0328473.2714-80.0   
GRID        4768        209.0483473.269 -70.0   
GRID        4769        199.0638473.2667-60.0   
GRID        4770        189.0793473.2643-50.0   
GRID        4771        179.0948473.2619-40.0   
GRID        4772        169.1103473.2595-30.0   
GRID        4773        159.1258473.2572-20.0   
GRID        4774        268.9553473.2833-120.0  
GRID        4775        258.9708473.2809-110.0  
GRID        4776        248.9863473.2785-100.0  
GRID        4777        239.0018473.2762-90.0   
GRID        4778        229.0173473.2738-80.0   
GRID        4779        219.0328473.2714-70.0   
GRID        4780        209.0483473.269 -60.0   
GRID        4781        199.0638473.2667-50.0   
GRID        4782        189.0793473.2643-40.0   
GRID        4783        179.0948473.2619-30.0   
GRID        4784        169.1103473.2595-20.0   
GRID        4785        278.9398473.2857-120.0  
GRID        4786        268.9553473.2833-110.0  
GRID        4787        258.9708473.2809-100.0  
GRID        4788        248.9863473.2785-90.0   
GRID        4789        239.0018473.2762-80.0   
GRID        4790        229.0173473.2738-70.0   
GRID        4791        219.0328473.2714-60.0   
GRID        4792        209.0483473.269 -50.0   
GRID        4793        199.0638473.2667-40.0   
GRID        4794        189.0793473.2643-30.0   
GRID        4795        179.0948473.2619-20.0   
GRID        4796        288.9243473.288 -120.0  
GRID        4797        278.9398473.2857-110.0  
GRID        4798        268.9553473.2833-100.0  
GRID        4799        258.9708473.2809-90.0   
GRID        4800        248.9863473.2785-80.0   
GRID        4801        239.0018473.2762-70.0   
GRID        4802        229.0173473.2738-60.0   
GRID        4803        219.0328473.2714-50.0   
GRID        4804        209.0483473.269 -40.0   
GRID        4805        199.0638473.2667-30.0   
GRID        4806        189.0793473.2643-20.0   
GRID        4807        298.9088473.2904-120.0  
GRID        4808        288.9243473.288 -110.0  
GRID        4809        278.9398473.2857-100.0  
GRID        4810        268.9553473.2833-90.0   
GRID        4811        258.9708473.2809-80.0   
GRID        4812        248.9863473.2785-70.0   
GRID        4813        239.0018473.2762-60.0   
GRID        4814        229.0173473.2738-50.0   
GRID        4815        219.0328473.2714-40.0   
GRID        4816        209.0483473.269 -30.0   
GRID        4817        199.0638473.2667-20.0   
GRID        4818        308.8933473.2928-120.0  
GRID        4819        298.9088473.2904-110.0  
GRID        4820        288.9243473.288 -100.0  
GRID        4821        278.9398473.2857-90.0   
GRID        4822        268.9553473.2833-80.0   
GRID        4823        258.9708473.2809-70.0   
GRID        4824        248.9863473.2785-60.0   
GRID        4825        239.0018473.2762-50.0   
GRID        4826        229.0173473.2738-40.0   
GRID        4827        219.0328473.2714-30.0   
GRID        4828        209.0483473.269 -20.0   
GRID        4829        318.8779473.2952-120.0  
GRID        4830        308.8933473.2928-110.0  
GRID        4831        298.9088473.2904-100.0  
GRID        4832        288.9243473.288 -90.0   
GRID        4833        278.9398473.2857-80.0   
GRID        4834        268.9553473.2833-70.0   
GRID        4835        258.9708473.2809-60.0   
GRID        4836        248.9863473.2785-50.0   
GRID        4837        239.0018473.2762-40.0   
GRID        4838        229.0173473.2738-30.0   
GRID        4839        219.0328473.2714-20.0   
GRID        4840        328.8624473.2975-120.0  
GRID        4841        318.8779473.2952-110.0  
GRID        4842        308.8933473.2928-100.0  
GRID        4843        298.9088473.2904-90.0   
GRID        4844        288.9243473.288 -80.0   
GRID        4845        278.9398473.2857-70.0   
GRID        4846        268.9553473.2833-60.0   
GRID        4847        258.9708473.2809-50.0   
GRID        4848        248.9863473.2785-40.0   
GRID        4849        239.0018473.2762-30.0   
GRID        4850        229.0173473.2738-20.0   
GRID        4851        338.8469473.2999-120.0  
GRID        4852        328.8624473.2975-110.0  
GRID        4853        318.8779473.2952-100.0  
GRID        4854        308.8933473.2928-90.0   
GRID        4855        298.9088473.2904-80.0   
GRID        4856        288.9243473.288 -70.0   
GRID        4857        278.9398473.2857-60.0   
GRID        4858        268.9553473.2833-50.0   
GRID        4859        258.9708473.2809-40.0   
GRID        4860        248.9863473.2785-30.0   
GRID        4861        239.0018473.2762-20.0   
GRID        4862        348.8314473.3023-120.0  
GRID        4863        338.8469473.2999-110.0  
GRID        4864        328.8624473.2975-100.0  
GRID        4865        318.8779473.2952-90.0   
GRID        4866        308.8933473.2928-80.0   
GRID        4867        298.9088473.2904-70.0   
GRID        4868        288.9243473.288 -60.0   
GRID        4869        278.9398473.2857-50.0   
GRID        4870        268.9553473.2833-40.0   
GRID        4871        258.9708473.2809-30.0   
GRID        4872        248.9863473.2785-20.0   
GRID        4873        358.8159473.3047-120.0  
GRID        4874        348.8314473.3023-110.0  
GRID        4875        338.8469473.2999-100.0  
GRID        4876        328.8624473.2975-90.0   
GRID        4877        318.8779473.2952-80.0   
GRID        4878        308.8933473.2928-70.0   
GRID        4879        298.9088473.2904-60.0   
GRID        4880        288.9243473.288 -50.0   
GRID        4881        278.9398473.2857-40.0   
GRID        4882        268.9553473.2833-30.0   
GRID        4883        258.9708473.2809-20.0   
GRID        4884        368.8004473.307 -120.0  
GRID        4885        358.8159473.3047-110.0  
GRID        4886        348.8314473.3023-100.0  
GRID        4887        338.8469473.2999-90.0   
GRID        4888        328.8624473.2975-80.0   
GRID        4889        318.8779473.2952-70.0   
GRID        4890        308.8933473.2928-60.0   
GRID        4891        298.9088473.2904-50.0   
GRID        4892        288.9243473.288 -40.0   
GRID        4893        278.9398473.2857-30.0   
GRID        4894        268.9553473.2833-20.0   
GRID        4895        378.7849473.3094-120.0  
GRID        4896        368.8004473.307 -110.0  
GRID        4897        358.8159473.3047-100.0  
GRID        4898        348.8314473.3023-90.0   
GRID        4899        338.8469473.2999-80.0   
GRID        4900        328.8624473.2975-70.0   
GRID        4901        318.8779473.2952-60.0   
GRID        4902        308.8933473.2928-50.0   
GRID        4903        298.9088473.2904-40.0   
GRID        4904        288.9243473.288 -30.0   
GRID        4905        278.9398473.2857-20.0   
GRID        4906        388.7694473.3118-120.0  
GRID        4907        378.7849473.3094-110.0  
GRID        4908        368.8004473.307 -100.0  
GRID        4909        358.8159473.3047-90.0   
GRID        4910        348.8314473.3023-80.0   
GRID        4911        338.8469473.2999-70.0   
GRID        4912        328.8624473.2975-60.0   
GRID        4913        318.8779473.2952-50.0   
GRID        4914        308.8933473.2928-40.0   
GRID        4915        298.9088473.2904-30.0   
GRID        4916        288.9243473.288 -20.0   
GRID        4917        398.7539473.3141-120.0  
GRID        4918        388.7694473.3118-110.0  
GRID        4919        378.7849473.3094-100.0  
GRID        4920        368.8004473.307 -90.0   
GRID        4921        358.8159473.3047-80.0   
GRID        4922        348.8314473.3023-70.0   
GRID        4923        338.8469473.2999-60.0   
GRID        4924        328.8624473.2975-50.0   
GRID        4925        318.8779473.2952-40.0   
GRID        4926        308.8933473.2928-30.0   
GRID        4927        298.9088473.2904-20.0   
GRID        4928        408.7384473.3165-120.0  
GRID        4929        398.7539473.3141-110.0  
GRID        4930        388.7694473.3118-100.0  
GRID        4931        378.7849473.3094-90.0   
GRID        4932        368.8004473.307 -80.0   
GRID        4933        358.8159473.3047-70.0   
GRID        4934        348.8314473.3023-60.0   
GRID        4935        338.8469473.2999-50.0   
GRID        4936        328.8624473.2975-40.0   
GRID        4937        318.8779473.2952-30.0   
GRID        4938        308.8933473.2928-20.0   
GRID        4939        408.7384473.3165-110.0  
GRID        4940        398.7539473.3141-100.0  
GRID        4941        388.7694473.3118-90.0   
GRID        4942        378.7849473.3094-80.0   
GRID        4943        368.8004473.307 -70.0   
GRID        4944        358.8159473.3047-60.0   
GRID        4945        348.8314473.3023-50.0   
GRID        4946        338.8469473.2999-40.0   
GRID        4947        328.8624473.2975-30.0   
GRID        4948        318.8779473.2952-20.0   
GRID        4949        408.7384473.3165-100.0  
GRID        4950        398.7539473.3141-90.0   
GRID        4951        388.7694473.3118-80.0   
GRID        4952        378.7849473.3094-70.0   
GRID        4953        368.8004473.307 -60.0   
GRID        4954        358.8159473.3047-50.0   
GRID        4955        348.8314473.3023-40.0   
GRID        4956        338.8469473.2999-30.0   
GRID        4957        328.8624473.2975-20.0   
GRID        4958        408.7384473.3165-90.0   
GRID        4959        398.7539473.3141-80.0   
GRID        4960        388.7694473.3118-70.0   
GRID        4961        378.7849473.3094-60.0   
GRID        4962        368.8004473.307 -50.0   
GRID        4963        358.8159473.3047-40.0   
GRID        4964        348.8314473.3023-30.0   
GRID        4965        338.8469473.2999-20.0   
GRID        4966        408.7384473.3165-80.0   
GRID        4967        398.7539473.3141-70.0   
GRID        4968        388.7694473.3118-60.0   
GRID        4969        378.7849473.3094-50.0   
GRID        4970        368.8004473.307 -40.0   
GRID        4971        358.8159473.3047-30.0   
GRID        4972        348.8314473.3023-20.0   
GRID        4973        408.7384473.3165-70.0   
GRID        4974        398.7539473.3141-60.0   
GRID        4975        388.7694473.3118-50.0   
GRID        4976        378.7849473.3094-40.0   
GRID        4977        368.8004473.307 -30.0   
GRID        4978        358.8159473.3047-20.0   
GRID        4979        408.7384473.3165-60.0   
GRID        4980        398.7539473.3141-50.0   
GRID        4981        388.7694473.3118-40.0   
GRID        4982        378.7849473.3094-30.0   
GRID        4983        368.8004473.307 -20.0   
GRID        4984        408.7384473.3165-50.0   
GRID        4985        398.7539473.3141-40.0   
GRID        4986        388.7694473.3118-30.0   
GRID        4987        378.7849473.3094-20.0   
GRID        4988        408.7384473.3165-40.0   
GRID        4989        398.7539473.3141-30.0   
GRID        4990        388.7694473.3118-20.0   
GRID        4991        408.7384473.3165-30.0   
GRID        4992        398.7539473.3141-20.0   
GRID        4993        408.7384473.3165-20.0   
GRID        4994        417.0292483.2228-10.0   
GRID        4995        415.3356493.1268-10.0   
GRID        4996        413.642 503.0308-10.0   
GRID        4997        411.9484512.9347-10.0   
GRID        4998        410.2548522.8387-10.0   
GRID        4999        408.5612532.7426-10.0   
GRID        5000        406.8675542.6466-10.0   
GRID        5001        405.1739552.5505-10.0   
GRID        5002        403.4803562.4545-10.0   
GRID        5003        401.7867572.3584-10.0   
GRID        5004        400.0931582.2624-10.0   
GRID        5005        398.3995592.1663-10.0   
GRID        5006        396.7058602.0703-10.0   
GRID        5007        395.0122611.9742-10.0   
GRID        5008        393.3186621.8782-10.0   
GRID        5009        391.625 631.7821-10.0   
GRID        5010        389.9314641.6861-10.0   
GRID        5011        388.2377651.59  -10.0   
GRID        5012        386.5441661.494 -10.0   
GRID        5013        384.8505671.3979-10.0   
GRID        5014        383.1569681.3019-10.0   
GRID        5015        381.4633691.2058-10.0   
GRID        5016        379.7697701.1098-10.0   
GRID        5017        378.076 711.0137-10.0   
GRID        5018        376.3824720.9177-10.0   
GRID        5019        374.6888730.8216-10.0   
GRID        5020        372.9952740.7256-10.0   
GRID        5021        371.3016750.6295-10.0   
GRID        5022        369.608 760.5335-10.0   
GRID        5023        367.9143770.4374-10.0   
GRID        5024        366.2207780.3414-10.0   
GRID        5025        364.5271790.2453-10.0   
GRID        5026        362.8335800.1493-10.0   
GRID        5027        361.1399810.0532-10.0   
GRID        5028        359.4462819.9572-10.0   
GRID        5029        357.7526829.8612-10.0   
GRID        5030        356.059 839.7651-10.0   
GRID        5031        354.3654849.6691-10.0   
GRID        5032        352.6718859.573 -10.0   
GRID        5033        350.9782869.477 -10.0   
GRID        5034        350.9782869.477 -20.0   
GRID        5035        350.9782869.477 -30.0   
GRID        5036        350.9782869.477 -40.0   
GRID        5037        350.9782869.477 -50.0   
GRID        5038        350.9782869.477 -60.0   
GRID        5039        350.9782869.477 -70.0   
GRID        5040        350.9782869.477 -80.0   
GRID        5041        350.9782869.477 -90.0   
GRID        5042        350.9782869.477 -100.0  
GRID        5043        350.9782869.477 -110.0  
GRID        5044        350.9782869.477 -120.0  
GRID        5045        417.0292483.2228-120.0  
GRID        5046        415.3356493.1268-120.0  
GRID        5047        417.0292483.2228-110.0  
GRID        5048        413.642 503.0308-120.0  
GRID        5049        415.3356493.1268-110.0  
GRID        5050        417.0292483.2228-100.0  
GRID        5051        411.9484512.9347-120.0  
GRID        5052        413.642 503.0308-110.0  
GRID        5053        415.3356493.1268-100.0  
GRID        5054        417.0292483.2228-90.0   
GRID        5055        410.2548522.8387-120.0  
GRID        5056        411.9484512.9347-110.0  
GRID        5057        413.642 503.0308-100.0  
GRID        5058        415.3356493.1268-90.0   
GRID        5059        417.0292483.2228-80.0   
GRID        5060        408.5612532.7426-120.0  
GRID        5061        410.2548522.8387-110.0  
GRID        5062        411.9484512.9347-100.0  
GRID        5063        413.642 503.0308-90.0   
GRID        5064        415.3356493.1268-80.0   
GRID        5065        406.8675542.6466-120.0  
GRID        5066        417.0292483.2228-70.0   
GRID        5067        408.5612532.7426-110.0  
GRID        5068        410.2548522.8387-100.0  
GRID        5069        411.9484512.9347-90.0   
GRID        5070        413.642 503.0308-80.0   
GRID        5071        405.1739552.5505-120.0  
GRID        5072        415.3356493.1268-70.0   
GRID        5073        406.8675542.6466-110.0  
GRID        5074        417.0292483.2228-60.0   
GRID        5075        408.5612532.7426-100.0  
GRID        5076        410.2548522.8387-90.0   
GRID        5077        411.9484512.9347-80.0   
GRID        5078        403.4803562.4545-120.0  
GRID        5079        413.642 503.0308-70.0   
GRID        5080        405.1739552.5505-110.0  
GRID        5081        415.3356493.1268-60.0   
GRID        5082        406.8675542.6466-100.0  
GRID        5083        417.0292483.2228-50.0   
GRID        5084        408.5612532.7426-90.0   
GRID        5085        410.2548522.8387-80.0   
GRID        5086        401.7867572.3584-120.0  
GRID        5087        411.9484512.9347-70.0   
GRID        5088        403.4803562.4545-110.0  
GRID        5089        413.642 503.0308-60.0   
GRID        5090        405.1739552.5505-100.0  
GRID        5091        415.3356493.1268-50.0   
GRID        5092        406.8675542.6466-90.0   
GRID        5093        417.0292483.2228-40.0   
GRID        5094        408.5612532.7426-80.0   
GRID        5095        400.0931582.2624-120.0  
GRID        5096        410.2548522.8387-70.0   
GRID        5097        401.7867572.3584-110.0  
GRID        5098        411.9484512.9347-60.0   
GRID        5099        403.4803562.4545-100.0  
GRID        5100        413.642 503.0308-50.0   
GRID        5101        405.1739552.5505-90.0   
GRID        5102        415.3356493.1268-40.0   
GRID        5103        406.8675542.6466-80.0   
GRID        5104        417.0292483.2228-30.0   
GRID        5105        398.3995592.1663-120.0  
GRID        5106        408.5612532.7426-70.0   
GRID        5107        400.0931582.2624-110.0  
GRID        5108        410.2548522.8387-60.0   
GRID        5109        401.7867572.3584-100.0  
GRID        5110        411.9484512.9347-50.0   
GRID        5111        403.4803562.4545-90.0   
GRID        5112        413.642 503.0308-40.0   
GRID        5113        405.1739552.5505-80.0   
GRID        5114        415.3356493.1268-30.0   
GRID        5115        396.7058602.0703-120.0  
GRID        5116        406.8675542.6466-70.0   
GRID        5117        417.0292483.2228-20.0   
GRID        5118        398.3995592.1663-110.0  
GRID        5119        408.5612532.7426-60.0   
GRID        5120        400.0931582.2624-100.0  
GRID        5121        410.2548522.8387-50.0   
GRID        5122        401.7867572.3584-90.0   
GRID        5123        411.9484512.9347-40.0   
GRID        5124        403.4803562.4545-80.0   
GRID        5125        413.642 503.0308-30.0   
GRID        5126        395.0122611.9742-120.0  
GRID        5127        405.1739552.5505-70.0   
GRID        5128        415.3356493.1268-20.0   
GRID        5129        396.7058602.0703-110.0  
GRID        5130        406.8675542.6466-60.0   
GRID        5131        398.3995592.1663-100.0  
GRID        5132        408.5612532.7426-50.0   
GRID        5133        400.0931582.2624-90.0   
GRID        5134        410.2548522.8387-40.0   
GRID        5135        401.7867572.3584-80.0   
GRID        5136        411.9484512.9347-30.0   
GRID        5137        393.3186621.8782-120.0  
GRID        5138        403.4803562.4545-70.0   
GRID        5139        413.642 503.0308-20.0   
GRID        5140        395.0122611.9742-110.0  
GRID        5141        405.1739552.5505-60.0   
GRID        5142        396.7058602.0703-100.0  
GRID        5143        406.8675542.6466-50.0   
GRID        5144        398.3995592.1663-90.0   
GRID        5145        408.5612532.7426-40.0   
GRID        5146        400.0931582.2624-80.0   
GRID        5147        410.2548522.8387-30.0   
GRID        5148        391.625 631.7821-120.0  
GRID        5149        401.7867572.3584-70.0   
GRID        5150        411.9484512.9347-20.0   
GRID        5151        393.3186621.8782-110.0  
GRID        5152        403.4803562.4545-60.0   
GRID        5153        395.0122611.9742-100.0  
GRID        5154        405.1739552.5505-50.0   
GRID        5155        396.7058602.0703-90.0   
GRID        5156        406.8675542.6466-40.0   
GRID        5157        398.3995592.1663-80.0   
GRID        5158        408.5612532.7426-30.0   
GRID        5159        389.9314641.6861-120.0  
GRID        5160        400.0931582.2624-70.0   
GRID        5161        410.2548522.8387-20.0   
GRID        5162        391.625 631.7821-110.0  
GRID        5163        401.7867572.3584-60.0   
GRID        5164        393.3186621.8782-100.0  
GRID        5165        403.4803562.4545-50.0   
GRID        5166        395.0122611.9742-90.0   
GRID        5167        405.1739552.5505-40.0   
GRID        5168        396.7058602.0703-80.0   
GRID        5169        406.8675542.6466-30.0   
GRID        5170        388.2377651.59  -120.0  
GRID        5171        398.3995592.1663-70.0   
GRID        5172        408.5612532.7426-20.0   
GRID        5173        389.9314641.6861-110.0  
GRID        5174        400.0931582.2624-60.0   
GRID        5175        391.625 631.7821-100.0  
GRID        5176        401.7867572.3584-50.0   
GRID        5177        393.3186621.8782-90.0   
GRID        5178        403.4803562.4545-40.0   
GRID        5179        395.0122611.9742-80.0   
GRID        5180        405.1739552.5505-30.0   
GRID        5181        386.5441661.494 -120.0  
GRID        5182        396.7058602.0703-70.0   
GRID        5183        406.8675542.6466-20.0   
GRID        5184        388.2377651.59  -110.0  
GRID        5185        398.3995592.1663-60.0   
GRID        5186        389.9314641.6861-100.0  
GRID        5187        400.0931582.2624-50.0   
GRID        5188        391.625 631.7821-90.0   
GRID        5189        401.7867572.3584-40.0   
GRID        5190        393.3186621.8782-80.0   
GRID        5191        403.4803562.4545-30.0   
GRID        5192        384.8505671.3979-120.0  
GRID        5193        395.0122611.9742-70.0   
GRID        5194        405.1739552.5505-20.0   
GRID        5195        386.5441661.494 -110.0  
GRID        5196        396.7058602.0703-60.0   
GRID        5197        388.2377651.59  -100.0  
GRID        5198        398.3995592.1663-50.0   
GRID        5199        389.9314641.6861-90.0   
GRID        5200        400.0931582.2624-40.0   
GRID        5201        391.625 631.7821-80.0   
GRID        5202        401.7867572.3584-30.0   
GRID        5203        383.1569681.3019-120.0  
GRID        5204        393.3186621.8782-70.0   
GRID        5205        403.4803562.4545-20.0   
GRID        5206        384.8505671.3979-110.0  
GRID        5207        395.0122611.9742-60.0   
GRID        5208        386.5441661.494 -100.0  
GRID        5209        396.7058602.0703-50.0   
GRID        5210        388.2377651.59  -90.0   
GRID        5211        398.3995592.1663-40.0   
GRID        5212        389.9314641.6861-80.0   
GRID        5213        400.0931582.2624-30.0   
GRID        5214        381.4633691.2058-120.0  
GRID        5215        391.625 631.7821-70.0   
GRID        5216        401.7867572.3584-20.0   
GRID        5217        383.1569681.3019-110.0  
GRID        5218        393.3186621.8782-60.0   
GRID        5219        384.8505671.3979-100.0  
GRID        5220        395.0122611.9742-50.0   
GRID        5221        386.5441661.494 -90.0   
GRID        5222        396.7058602.0703-40.0   
GRID        5223        388.2377651.59  -80.0   
GRID        5224        398.3995592.1663-30.0   
GRID        5225        379.7697701.1098-120.0  
GRID        5226        389.9314641.6861-70.0   
GRID        5227        400.0931582.2624-20.0   
GRID        5228        381.4633691.2058-110.0  
GRID        5229        391.625 631.7821-60.0   
GRID        5230        383.1569681.3019-100.0  
GRID        5231        393.3186621.8782-50.0   
GRID        5232        384.8505671.3979-90.0   
GRID        5233        395.0122611.9742-40.0   
GRID        5234        386.5441661.494 -80.0   
GRID        5235        396.7058602.0703-30.0   
GRID        5236        378.076 711.0137-120.0  
GRID        5237        388.2377651.59  -70.0   
GRID        5238        398.3995592.1663-20.0   
GRID        5239        379.7697701.1098-110.0  
GRID        5240        389.9314641.6861-60.0   
GRID        5241        381.4633691.2058-100.0  
GRID        5242        391.625 631.7821-50.0   
GRID        5243        383.1569681.3019-90.0   
GRID        5244        393.3186621.8782-40.0   
GRID        5245        384.8505671.3979-80.0   
GRID        5246        395.0122611.9742-30.0   
GRID        5247        376.3824720.9177-120.0  
GRID        5248        386.5441661.494 -70.0   
GRID        5249        396.7058602.0703-20.0   
GRID        5250        378.076 711.0137-110.0  
GRID        5251        388.2377651.59  -60.0   
GRID        5252        379.7697701.1098-100.0  
GRID        5253        389.9314641.6861-50.0   
GRID        5254        381.4633691.2058-90.0   
GRID        5255        391.625 631.7821-40.0   
GRID        5256        383.1569681.3019-80.0   
GRID        5257        393.3186621.8782-30.0   
GRID        5258        374.6888730.8216-120.0  
GRID        5259        384.8505671.3979-70.0   
GRID        5260        395.0122611.9742-20.0   
GRID        5261        376.3824720.9177-110.0  
GRID        5262        386.5441661.494 -60.0   
GRID        5263        378.076 711.0137-100.0  
GRID        5264        388.2377651.59  -50.0   
GRID        5265        379.7697701.1098-90.0   
GRID        5266        389.9314641.6861-40.0   
GRID        5267        381.4633691.2058-80.0   
GRID        5268        391.625 631.7821-30.0   
GRID        5269        372.9952740.7256-120.0  
GRID        5270        383.1569681.3019-70.0   
GRID        5271        393.3186621.8782-20.0   
GRID        5272        374.6888730.8216-110.0  
GRID        5273        384.8505671.3979-60.0   
GRID        5274        376.3824720.9177-100.0  
GRID        5275        386.5441661.494 -50.0   
GRID        5276        378.076 711.0137-90.0   
GRID        5277        388.2377651.59  -40.0   
GRID        5278        379.7697701.1098-80.0   
GRID        5279        389.9314641.6861-30.0   
GRID        5280        371.3016750.6295-120.0  
GRID        5281        381.4633691.2058-70.0   
GRID        5282        391.625 631.7821-20.0   
GRID        5283        372.9952740.7256-110.0  
GRID        5284        383.1569681.3019-60.0   
GRID        5285        374.6888730.8216-100.0  
GRID        5286        384.8505671.3979-50.0   
GRID        5287        376.3824720.9177-90.0   
GRID        5288        386.5441661.494 -40.0   
GRID        5289        378.076 711.0137-80.0   
GRID        5290        388.2377651.59  -30.0   
GRID        5291        369.608 760.5335-120.0  
GRID        5292        379.7697701.1098-70.0   
GRID        5293        389.9314641.6861-20.0   
GRID        5294        371.3016750.6295-110.0  
GRID        5295        381.4633691.2058-60.0   
GRID        5296        372.9952740.7256-100.0  
GRID        5297        383.1569681.3019-50.0   
GRID        5298        374.6888730.8216-90.0   
GRID        5299        384.8505671.3979-40.0   
GRID        5300        376.3824720.9177-80.0   
GRID        5301        386.5441661.494 -30.0   
GRID        5302        367.9143770.4374-120.0  
GRID        5303        378.076 711.0137-70.0   
GRID        5304        388.2377651.59  -20.0   
GRID        5305        369.608 760.5335-110.0  
GRID        5306        379.7697701.1098-60.0   
GRID        5307        371.3016750.6295-100.0  
GRID        5308        381.4633691.2058-50.0   
GRID        5309        372.9952740.7256-90.0   
GRID        5310        383.1569681.3019-40.0   
GRID        5311        374.6888730.8216-80.0   
GRID        5312        384.8505671.3979-30.0   
GRID        5313        366.2207780.3414-120.0  
GRID        5314        376.3824720.9177-70.0   
GRID        5315        386.5441661.494 -20.0   
GRID        5316        367.9143770.4374-110.0  
GRID        5317        378.076 711.0137-60.0   
GRID        5318        369.608 760.5335-100.0  
GRID        5319        379.7697701.1098-50.0   
GRID        5320        371.3016750.6295-90.0   
GRID        5321        381.4633691.2058-40.0   
GRID        5322        372.9952740.7256-80.0   
GRID        5323        383.1569681.3019-30.0   
GRID        5324        364.5271790.2453-120.0  
GRID        5325        374.6888730.8216-70.0   
GRID        5326        384.8505671.3979-20.0   
GRID        5327        366.2207780.3414-110.0  
GRID        5328        376.3824720.9177-60.0   
GRID        5329        367.9143770.4374-100.0  
GRID        5330        378.076 711.0137-50.0   
GRID        5331        369.608 760.5335-90.0   
GRID        5332        379.7697701.1098-40.0   
GRID        5333        371.3016750.6295-80.0   
GRID        5334        381.4633691.2058-30.0   
GRID        5335        362.8335800.1493-120.0  
GRID        5336        372.9952740.7256-70.0   
GRID        5337        383.1569681.3019-20.0   
GRID        5338        364.5271790.2453-110.0  
GRID        5339        374.6888730.8216-60.0   
GRID        5340        366.2207780.3414-100.0  
GRID        5341        376.3824720.9177-50.0   
GRID        5342        367.9143770.4374-90.0   
GRID        5343        378.076 711.0137-40.0   
GRID        5344        369.608 760.5335-80.0   
GRID        5345        379.7697701.1098-30.0   
GRID        5346        361.1399810.0532-120.0  
GRID        5347        371.3016750.6295-70.0   
GRID        5348        381.4633691.2058-20.0   
GRID        5349        362.8335800.1493-110.0  
GRID        5350        372.9952740.7256-60.0   
GRID        5351        364.5271790.2453-100.0  
GRID        5352        374.6888730.8216-50.0   
GRID        5353        366.2207780.3414-90.0   
GRID        5354        376.3824720.9177-40.0   
GRID        5355        367.9143770.4374-80.0   
GRID        5356        378.076 711.0137-30.0   
GRID        5357        359.4462819.9572-120.0  
GRID        5358        369.608 760.5335-70.0   
GRID        5359        379.7697701.1098-20.0   
GRID        5360        361.1399810.0532-110.0  
GRID        5361        371.3016750.6295-60.0   
GRID        5362        362.8335800.1493-100.0  
GRID        5363        372.9952740.7256-50.0   
GRID        5364        364.5271790.2453-90.0   
GRID        5365        374.6888730.8216-40.0   
GRID        5366        366.2207780.3414-80.0   
GRID        5367        376.3824720.9177-30.0   
GRID        5368        357.7526829.8612-120.0  
GRID        5369        367.9143770.4374-70.0   
GRID        5370        378.076 711.0137-20.0   
GRID        5371        359.4462819.9572-110.0  
GRID        5372        369.608 760.5335-60.0   
GRID        5373        361.1399810.0532-100.0  
GRID        5374        371.3016750.6295-50.0   
GRID        5375        362.8335800.1493-90.0   
GRID        5376        372.9952740.7256-40.0   
GRID        5377        364.5271790.2453-80.0   
GRID        5378        374.6888730.8216-30.0   
GRID        5379        356.059 839.7651-120.0  
GRID        5380        366.2207780.3414-70.0   
GRID        5381        376.3824720.9177-20.0   
GRID        5382        357.7526829.8612-110.0  
GRID        5383        367.9143770.4374-60.0   
GRID        5384        359.4462819.9572-100.0  
GRID        5385        369.608 760.5335-50.0   
GRID        5386        361.1399810.0532-90.0   
GRID        5387        371.3016750.6295-40.0   
GRID        5388        362.8335800.1493-80.0   
GRID        5389        372.9952740.7256-30.0   
GRID        5390        354.3654849.6691-120.0  
GRID        5391        364.5271790.2453-70.0   
GRID        5392        374.6888730.8216-20.0   
GRID        5393        356.059 839.7651-110.0  
GRID        5394        366.2207780.3414-60.0   
GRID        5395        357.7526829.8612-100.0  
GRID        5396        367.9143770.4374-50.0   
GRID        5397        359.4462819.9572-90.0   
GRID        5398        369.608 760.5335-40.0   
GRID        5399        361.1399810.0532-80.0   
GRID        5400        371.3016750.6295-30.0   
GRID        5401        352.6718859.573 -120.0  
GRID        5402        362.8335800.1493-70.0   
GRID        5403        372.9952740.7256-20.0   
GRID        5404        354.3654849.6691-110.0  
GRID        5405        364.5271790.2453-60.0   
GRID        5406        356.059 839.7651-100.0  
GRID        5407        366.2207780.3414-50.0   
GRID        5408        357.7526829.8612-90.0   
GRID        5409        367.9143770.4374-40.0   
GRID        5410        359.4462819.9572-80.0   
GRID        5411        369.608 760.5335-30.0   
GRID        5412        361.1399810.0532-70.0   
GRID        5413        371.3016750.6295-20.0   
GRID        5414        352.6718859.573 -110.0  
GRID        5415        362.8335800.1493-60.0   
GRID        5416        354.3654849.6691-100.0  
GRID        5417        364.5271790.2453-50.0   
GRID        5418        356.059 839.7651-90.0   
GRID        5419        366.2207780.3414-40.0   
GRID        5420        357.7526829.8612-80.0   
GRID        5421        367.9143770.4374-30.0   
GRID        5422        359.4462819.9572-70.0   
GRID        5423        369.608 760.5335-20.0   
GRID        5424        361.1399810.0532-60.0   
GRID        5425        352.6718859.573 -100.0  
GRID        5426        362.8335800.1493-50.0   
GRID        5427        354.3654849.6691-90.0   
GRID        5428        364.5271790.2453-40.0   
GRID        5429        356.059 839.7651-80.0   
GRID        5430        366.2207780.3414-30.0   
GRID        5431        357.7526829.8612-70.0   
GRID        5432        367.9143770.4374-20.0   
GRID        5433        359.4462819.9572-60.0   
GRID        5434        361.1399810.0532-50.0   
GRID        5435        352.6718859.573 -90.0   
GRID        5436        362.8335800.1493-40.0   
GRID        5437        354.3654849.6691-80.0   
GRID        5438        364.5271790.2453-30.0   
GRID        5439        356.059 839.7651-70.0   
GRID        5440        366.2207780.3414-20.0   
GRID        5441        357.7526829.8612-60.0   
GRID        5442        359.4462819.9572-50.0   
GRID        5443        361.1399810.0532-40.0   
GRID        5444        352.6718859.573 -80.0   
GRID        5445        362.8335800.1493-30.0   
GRID        5446        354.3654849.6691-70.0   
GRID        5447        364.5271790.2453-20.0   
GRID        5448        356.059 839.7651-60.0   
GRID        5449        357.7526829.8612-50.0   
GRID        5450        359.4462819.9572-40.0   
GRID        5451        361.1399810.0532-30.0   
GRID        5452        352.6718859.573 -70.0   
GRID        5453        362.8335800.1493-20.0   
GRID        5454        354.3654849.6691-60.0   
GRID        5455        356.059 839.7651-50.0   
GRID        5456        357.7526829.8612-40.0   
GRID        5457        359.4462819.9572-30.0   
GRID        5458        361.1399810.0532-20.0   
GRID        5459        352.6718859.573 -60.0   
GRID        5460        354.3654849.6691-50.0   
GRID        5461        356.059 839.7651-40.0   
GRID        5462        357.7526829.8612-30.0   
GRID        5463        359.4462819.9572-20.0   
GRID        5464        352.6718859.573 -50.0   
GRID        5465        354.3654849.6691-40.0   
GRID        5466        356.059 839.7651-30.0   
GRID        5467        357.7526829.8612-20.0   
GRID        5468        352.6718859.573 -40.0   
GRID        5469        354.3654849.6691-30.0   
GRID        5470        356.059 839.7651-20.0   
GRID        5471        352.6718859.573 -30.0   
GRID        5472        354.3654849.6691-20.0   
GRID        5473        352.6718859.573 -20.0   
GRID        5474        340.9286869.45  -10.0   
GRID        5475        330.879 869.423 -10.0   
GRID        5476        320.8294869.3961-10.0   
GRID        5477        310.7798869.3691-10.0   
GRID        5478        300.7302869.3422-10.0   
GRID        5479        290.6807869.3152-10.0   
GRID        5480        280.6311869.2883-10.0   
GRID        5481        270.5815869.2613-10.0   
GRID        5482        260.5319869.2344-10.0   
GRID        5483        250.4823869.2074-10.0   
GRID        5484        240.4328869.1804-10.0   
GRID        5485        230.3832869.1535-10.0   
GRID        5486        220.3336869.1265-10.0   
GRID        5487        210.284 869.0996-10.0   
GRID        5488        200.2344869.0726-10.0   
GRID        5489        190.1848869.0457-10.0   
GRID        5490        180.1353869.0187-10.0   
GRID        5491        170.0857868.9917-10.0   
GRID        5492        160.0361868.9648-10.0   
GRID        5493        149.9865868.9378-10.0   
GRID        5494        139.9369868.9109-10.0   
GRID        5495        129.8873868.8839-10.0   
GRID        5496        119.8378868.857 -10.0   
GRID        5497        109.7882868.83  -10.0   
GRID        5498        99.7386 868.8031-10.0   
GRID        5499        89.68902868.7761-10.0   
GRID        5500        79.63944868.7491-10.0   
GRID        5501        69.58986868.7222-10.0   
GRID        5502        59.54027868.6952-10.0   
GRID        5503        49.49069868.6683-10.0   
GRID        5504        39.44111868.6413-10.0   
GRID        5505        29.39153868.6144-10.0   
GRID        5506        19.34194868.5874-10.0   
GRID        5507        9.292362868.5605-10.0   
GRID        5508        -.757221868.5335-10.0   
GRID        5509        -10.8068868.5065-10.0   
GRID        5510        -20.8564868.4796-10.0   
GRID        5511        -30.906 868.4526-10.0   
GRID        5512        -40.9555868.4257-10.0   
GRID        5513        -51.0051868.3987-10.0   
GRID        5514        -61.0547868.3718-10.0   
GRID        5515        -71.1043868.3448-10.0   
GRID        5516        -81.1539868.3178-10.0   
GRID        5517        -91.2035868.2909-10.0   
GRID        5518        -101.253868.2639-10.0   
GRID        5519        -111.303868.237 -10.0   
GRID        5520        -121.352868.21  -10.0   
GRID        5521        -131.402868.1831-10.0   
GRID        5522        -141.451868.1561-10.0   
GRID        5523        -151.501868.1292-10.0   
GRID        5524        -161.551868.1022-10.0   
GRID        5525        -171.6  868.0752-10.0   
GRID        5526        -181.65 868.0483-10.0   
GRID        5527        -191.699868.0213-10.0   
GRID        5528        -201.749867.9944-10.0   
GRID        5529        -211.798867.9674-10.0   
GRID        5530        -221.848867.9405-10.0   
GRID        5531        -231.898867.9135-10.0   
GRID        5532        -241.947867.8865-10.0   
GRID        5533        -251.997867.8596-10.0   
GRID        5534        -262.046867.8326-10.0   
GRID        5535        -272.096867.8057-10.0   
GRID        5536        -282.146867.7787-10.0   
GRID        5537        -292.195867.7518-10.0   
GRID        5538        -302.245867.7248-10.0   
GRID        5539        -312.294867.6979-10.0   
GRID        5540        -322.344867.6709-10.0   
GRID        5541        -332.393867.6439-10.0   
GRID        5542        -342.443867.617 -10.0   
GRID        5543        -352.493867.59  -10.0   
GRID        5544        -352.493867.59  -20.0   
GRID        5545        -352.493867.59  -30.0   
GRID        5546        -352.493867.59  -40.0   
GRID        5547        -352.493867.59  -50.0   
GRID        5548        -352.493867.59  -60.0   
GRID        5549        -352.493867.59  -70.0   
GRID        5550        -352.493867.59  -80.0   
GRID        5551        -352.493867.59  -90.0   
GRID        5552        -352.493867.59  -100.0  
GRID        5553        -352.493867.59  -110.0  
GRID        5554        -352.493867.59  -120.0  
GRID        5555        -342.443867.617 -120.0  
GRID        5556        -342.443867.617 -110.0  
GRID        5557        -332.393867.6439-120.0  
GRID        5558        -342.443867.617 -100.0  
GRID        5559        -332.393867.6439-110.0  
GRID        5560        -322.344867.6709-120.0  
GRID        5561        -342.443867.617 -90.0   
GRID        5562        -332.393867.6439-100.0  
GRID        5563        -322.344867.6709-110.0  
GRID        5564        -312.294867.6979-120.0  
GRID        5565        -342.443867.617 -80.0   
GRID        5566        -332.393867.6439-90.0   
GRID        5567        -322.344867.6709-100.0  
GRID        5568        -312.294867.6979-110.0  
GRID        5569        -302.245867.7248-120.0  
GRID        5570        -342.443867.617 -70.0   
GRID        5571        -332.393867.6439-80.0   
GRID        5572        -322.344867.6709-90.0   
GRID        5573        -312.294867.6979-100.0  
GRID        5574        -302.245867.7248-110.0  
GRID        5575        -292.195867.7518-120.0  
GRID        5576        -342.443867.617 -60.0   
GRID        5577        -332.393867.6439-70.0   
GRID        5578        -322.344867.6709-80.0   
GRID        5579        -312.294867.6979-90.0   
GRID        5580        -302.245867.7248-100.0  
GRID        5581        -292.195867.7518-110.0  
GRID        5582        -282.146867.7787-120.0  
GRID        5583        -342.443867.617 -50.0   
GRID        5584        -332.393867.6439-60.0   
GRID        5585        -322.344867.6709-70.0   
GRID        5586        -312.294867.6979-80.0   
GRID        5587        -302.245867.7248-90.0   
GRID        5588        -292.195867.7518-100.0  
GRID        5589        -282.146867.7787-110.0  
GRID        5590        -272.096867.8057-120.0  
GRID        5591        -342.443867.617 -40.0   
GRID        5592        -332.393867.6439-50.0   
GRID        5593        -322.344867.6709-60.0   
GRID        5594        -312.294867.6979-70.0   
GRID        5595        -302.245867.7248-80.0   
GRID        5596        -292.195867.7518-90.0   
GRID        5597        -282.146867.7787-100.0  
GRID        5598        -272.096867.8057-110.0  
GRID        5599        -262.046867.8326-120.0  
GRID        5600        -342.443867.617 -30.0   
GRID        5601        -332.393867.6439-40.0   
GRID        5602        -322.344867.6709-50.0   
GRID        5603        -312.294867.6979-60.0   
GRID        5604        -302.245867.7248-70.0   
GRID        5605        -292.195867.7518-80.0   
GRID        5606        -282.146867.7787-90.0   
GRID        5607        -272.096867.8057-100.0  
GRID        5608        -262.046867.8326-110.0  
GRID        5609        -251.997867.8596-120.0  
GRID        5610        -342.443867.617 -20.0   
GRID        5611        -332.393867.6439-30.0   
GRID        5612        -322.344867.6709-40.0   
GRID        5613        -312.294867.6979-50.0   
GRID        5614        -302.245867.7248-60.0   
GRID        5615        -292.195867.7518-70.0   
GRID        5616        -282.146867.7787-80.0   
GRID        5617        -272.096867.8057-90.0   
GRID        5618        -262.046867.8326-100.0  
GRID        5619        -251.997867.8596-110.0  
GRID        5620        -241.947867.8865-120.0  
GRID        5621        -332.393867.6439-20.0   
GRID        5622        -322.344867.6709-30.0   
GRID        5623        -312.294867.6979-40.0   
GRID        5624        -302.245867.7248-50.0   
GRID        5625        -292.195867.7518-60.0   
GRID        5626        -282.146867.7787-70.0   
GRID        5627        -272.096867.8057-80.0   
GRID        5628        -262.046867.8326-90.0   
GRID        5629        -251.997867.8596-100.0  
GRID        5630        -241.947867.8865-110.0  
GRID        5631        -231.898867.9135-120.0  
GRID        5632        -322.344867.6709-20.0   
GRID        5633        -312.294867.6979-30.0   
GRID        5634        -302.245867.7248-40.0   
GRID        5635        -292.195867.7518-50.0   
GRID        5636        -282.146867.7787-60.0   
GRID        5637        -272.096867.8057-70.0   
GRID        5638        -262.046867.8326-80.0   
GRID        5639        -251.997867.8596-90.0   
GRID        5640        -241.947867.8865-100.0  
GRID        5641        -231.898867.9135-110.0  
GRID        5642        -221.848867.9405-120.0  
GRID        5643        -312.294867.6979-20.0   
GRID        5644        -302.245867.7248-30.0   
GRID        5645        -292.195867.7518-40.0   
GRID        5646        -282.146867.7787-50.0   
GRID        5647        -272.096867.8057-60.0   
GRID        5648        -262.046867.8326-70.0   
GRID        5649        -251.997867.8596-80.0   
GRID        5650        -241.947867.8865-90.0   
GRID        5651        -231.898867.9135-100.0  
GRID        5652        -221.848867.9405-110.0  
GRID        5653        -211.798867.9674-120.0  
GRID        5654        -302.245867.7248-20.0   
GRID        5655        -292.195867.7518-30.0   
GRID        5656        -282.146867.7787-40.0   
GRID        5657        -272.096867.8057-50.0   
GRID        5658        -262.046867.8326-60.0   
GRID        5659        -251.997867.8596-70.0   
GRID        5660        -241.947867.8865-80.0   
GRID        5661        -231.898867.9135-90.0   
GRID        5662        -221.848867.9405-100.0  
GRID        5663        -211.798867.9674-110.0  
GRID        5664        -201.749867.9944-120.0  
GRID        5665        -292.195867.7518-20.0   
GRID        5666        -282.146867.7787-30.0   
GRID        5667        -272.096867.8057-40.0   
GRID        5668        -262.046867.8326-50.0   
GRID        5669        -251.997867.8596-60.0   
GRID        5670        -241.947867.8865-70.0   
GRID        5671        -231.898867.9135-80.0   
GRID        5672        -221.848867.9405-90.0   
GRID        5673        -211.798867.9674-100.0  
GRID        5674        -201.749867.9944-110.0  
GRID        5675        -191.699868.0213-120.0  
GRID        5676        -282.146867.7787-20.0   
GRID        5677        -272.096867.8057-30.0   
GRID        5678        -262.046867.8326-40.0   
GRID        5679        -251.997867.8596-50.0   
GRID        5680        -241.947867.8865-60.0   
GRID        5681        -231.898867.9135-70.0   
GRID        5682        -221.848867.9405-80.0   
GRID        5683        -211.798867.9674-90.0   
GRID        5684        -201.749867.9944-100.0  
GRID        5685        -191.699868.0213-110.0  
GRID        5686        -181.65 868.0483-120.0  
GRID        5687        -272.096867.8057-20.0   
GRID        5688        -262.046867.8326-30.0   
GRID        5689        -251.997867.8596-40.0   
GRID        5690        -241.947867.8865-50.0   
GRID        5691        -231.898867.9135-60.0   
GRID        5692        -221.848867.9405-70.0   
GRID        5693        -211.798867.9674-80.0   
GRID        5694        -201.749867.9944-90.0   
GRID        5695        -191.699868.0213-100.0  
GRID        5696        -181.65 868.0483-110.0  
GRID        5697        -171.6  868.0752-120.0  
GRID        5698        -262.046867.8326-20.0   
GRID        5699        -251.997867.8596-30.0   
GRID        5700        -241.947867.8865-40.0   
GRID        5701        -231.898867.9135-50.0   
GRID        5702        -221.848867.9405-60.0   
GRID        5703        -211.798867.9674-70.0   
GRID        5704        -201.749867.9944-80.0   
GRID        5705        -191.699868.0213-90.0   
GRID        5706        -181.65 868.0483-100.0  
GRID        5707        -171.6  868.0752-110.0  
GRID        5708        -161.551868.1022-120.0  
GRID        5709        -251.997867.8596-20.0   
GRID        5710        -241.947867.8865-30.0   
GRID        5711        -231.898867.9135-40.0   
GRID        5712        -221.848867.9405-50.0   
GRID        5713        -211.798867.9674-60.0   
GRID        5714        -201.749867.9944-70.0   
GRID        5715        -191.699868.0213-80.0   
GRID        5716        -181.65 868.0483-90.0   
GRID        5717        -171.6  868.0752-100.0  
GRID        5718        -161.551868.1022-110.0  
GRID        5719        -151.501868.1292-120.0  
GRID        5720        -241.947867.8865-20.0   
GRID        5721        -231.898867.9135-30.0   
GRID        5722        -221.848867.9405-40.0   
GRID        5723        -211.798867.9674-50.0   
GRID        5724        -201.749867.9944-60.0   
GRID        5725        -191.699868.0213-70.0   
GRID        5726        -181.65 868.0483-80.0   
GRID        5727        -171.6  868.0752-90.0   
GRID        5728        -161.551868.1022-100.0  
GRID        5729        -151.501868.1292-110.0  
GRID        5730        -141.451868.1561-120.0  
GRID        5731        -231.898867.9135-20.0   
GRID        5732        -221.848867.9405-30.0   
GRID        5733        -211.798867.9674-40.0   
GRID        5734        -201.749867.9944-50.0   
GRID        5735        -191.699868.0213-60.0   
GRID        5736        -181.65 868.0483-70.0   
GRID        5737        -171.6  868.0752-80.0   
GRID        5738        -161.551868.1022-90.0   
GRID        5739        -151.501868.1292-100.0  
GRID        5740        -141.451868.1561-110.0  
GRID        5741        -131.402868.1831-120.0  
GRID        5742        -221.848867.9405-20.0   
GRID        5743        -211.798867.9674-30.0   
GRID        5744        -201.749867.9944-40.0   
GRID        5745        -191.699868.0213-50.0   
GRID        5746        -181.65 868.0483-60.0   
GRID        5747        -171.6  868.0752-70.0   
GRID        5748        -161.551868.1022-80.0   
GRID        5749        -151.501868.1292-90.0   
GRID        5750        -141.451868.1561-100.0  
GRID        5751        -131.402868.1831-110.0  
GRID        5752        -121.352868.21  -120.0  
GRID        5753        -211.798867.9674-20.0   
GRID        5754        -201.749867.9944-30.0   
GRID        5755        -191.699868.0213-40.0   
GRID        5756        -181.65 868.0483-50.0   
GRID        5757        -171.6  868.0752-60.0   
GRID        5758        -161.551868.1022-70.0   
GRID        5759        -151.501868.1292-80.0   
GRID        5760        -141.451868.1561-90.0   
GRID        5761        -131.402868.1831-100.0  
GRID        5762        -121.352868.21  -110.0  
GRID        5763        -111.303868.237 -120.0  
GRID        5764        -201.749867.9944-20.0   
GRID        5765        -191.699868.0213-30.0   
GRID        5766        -181.65 868.0483-40.0   
GRID        5767        -171.6  868.0752-50.0   
GRID        5768        -161.551868.1022-60.0   
GRID        5769        -151.501868.1292-70.0   
GRID        5770        -141.451868.1561-80.0   
GRID        5771        -131.402868.1831-90.0   
GRID        5772        -121.352868.21  -100.0  
GRID        5773        -111.303868.237 -110.0  
GRID        5774        -101.253868.2639-120.0  
GRID        5775        -191.699868.0213-20.0   
GRID        5776        -181.65 868.0483-30.0   
GRID        5777        -171.6  868.0752-40.0   
GRID        5778        -161.551868.1022-50.0   
GRID        5779        -151.501868.1292-60.0   
GRID        5780        -141.451868.1561-70.0   
GRID        5781        -131.402868.1831-80.0   
GRID        5782        -121.352868.21  -90.0   
GRID        5783        -111.303868.237 -100.0  
GRID        5784        -101.253868.2639-110.0  
GRID        5785        -91.2035868.2909-120.0  
GRID        5786        -181.65 868.0483-20.0   
GRID        5787        -171.6  868.0752-30.0   
GRID        5788        -161.551868.1022-40.0   
GRID        5789        -151.501868.1292-50.0   
GRID        5790        -141.451868.1561-60.0   
GRID        5791        -131.402868.1831-70.0   
GRID        5792        -121.352868.21  -80.0   
GRID        5793        -111.303868.237 -90.0   
GRID        5794        -101.253868.2639-100.0  
GRID        5795        -91.2035868.2909-110.0  
GRID        5796        -81.1539868.3178-120.0  
GRID        5797        -171.6  868.0752-20.0   
GRID        5798        -161.551868.1022-30.0   
GRID        5799        -151.501868.1292-40.0   
GRID        5800        -141.451868.1561-50.0   
GRID        5801        -131.402868.1831-60.0   
GRID        5802        -121.352868.21  -70.0   
GRID        5803        -111.303868.237 -80.0   
GRID        5804        -101.253868.2639-90.0   
GRID        5805        -91.2035868.2909-100.0  
GRID        5806        -81.1539868.3178-110.0  
GRID        5807        -71.1043868.3448-120.0  
GRID        5808        -161.551868.1022-20.0   
GRID        5809        -151.501868.1292-30.0   
GRID        5810        -141.451868.1561-40.0   
GRID        5811        -131.402868.1831-50.0   
GRID        5812        -121.352868.21  -60.0   
GRID        5813        -111.303868.237 -70.0   
GRID        5814        -101.253868.2639-80.0   
GRID        5815        -91.2035868.2909-90.0   
GRID        5816        -81.1539868.3178-100.0  
GRID        5817        -71.1043868.3448-110.0  
GRID        5818        -61.0547868.3718-120.0  
GRID        5819        -151.501868.1292-20.0   
GRID        5820        -141.451868.1561-30.0   
GRID        5821        -131.402868.1831-40.0   
GRID        5822        -121.352868.21  -50.0   
GRID        5823        -111.303868.237 -60.0   
GRID        5824        -101.253868.2639-70.0   
GRID        5825        -91.2035868.2909-80.0   
GRID        5826        -81.1539868.3178-90.0   
GRID        5827        -71.1043868.3448-100.0  
GRID        5828        -61.0547868.3718-110.0  
GRID        5829        -51.0051868.3987-120.0  
GRID        5830        -141.451868.1561-20.0   
GRID        5831        -131.402868.1831-30.0   
GRID        5832        -121.352868.21  -40.0   
GRID        5833        -111.303868.237 -50.0   
GRID        5834        -101.253868.2639-60.0   
GRID        5835        -91.2035868.2909-70.0   
GRID        5836        -81.1539868.3178-80.0   
GRID        5837        -71.1043868.3448-90.0   
GRID        5838        -61.0547868.3718-100.0  
GRID        5839        -51.0051868.3987-110.0  
GRID        5840        -40.9555868.4257-120.0  
GRID        5841        -131.402868.1831-20.0   
GRID        5842        -121.352868.21  -30.0   
GRID        5843        -111.303868.237 -40.0   
GRID        5844        -101.253868.2639-50.0   
GRID        5845        -91.2035868.2909-60.0   
GRID        5846        -81.1539868.3178-70.0   
GRID        5847        -71.1043868.3448-80.0   
GRID        5848        -61.0547868.3718-90.0   
GRID        5849        -51.0051868.3987-100.0  
GRID        5850        -40.9555868.4257-110.0  
GRID        5851        -30.906 868.4526-120.0  
GRID        5852        -121.352868.21  -20.0   
GRID        5853        -111.303868.237 -30.0   
GRID        5854        -101.253868.2639-40.0   
GRID        5855        -91.2035868.2909-50.0   
GRID        5856        -81.1539868.3178-60.0   
GRID        5857        -71.1043868.3448-70.0   
GRID        5858        -61.0547868.3718-80.0   
GRID        5859        -51.0051868.3987-90.0   
GRID        5860        -40.9555868.4257-100.0  
GRID        5861        -30.906 868.4526-110.0  
GRID        5862        -20.8564868.4796-120.0  
GRID        5863        -111.303868.237 -20.0   
GRID        5864        -101.253868.2639-30.0   
GRID        5865        -91.2035868.2909-40.0   
GRID        5866        -81.1539868.3178-50.0   
GRID        5867        -71.1043868.3448-60.0   
GRID        5868        -61.0547868.3718-70.0   
GRID        5869        -51.0051868.3987-80.0   
GRID        5870        -40.9555868.4257-90.0   
GRID        5871        -30.906 868.4526-100.0  
GRID        5872        -20.8564868.4796-110.0  
GRID        5873        -10.8068868.5065-120.0  
GRID        5874        -101.253868.2639-20.0   
GRID        5875        -91.2035868.2909-30.0   
GRID        5876        -81.1539868.3178-40.0   
GRID        5877        -71.1043868.3448-50.0   
GRID        5878        -61.0547868.3718-60.0   
GRID        5879        -51.0051868.3987-70.0   
GRID        5880        -40.9555868.4257-80.0   
GRID        5881        -30.906 868.4526-90.0   
GRID        5882        -20.8564868.4796-100.0  
GRID        5883        -10.8068868.5065-110.0  
GRID        5884        -.757221868.5335-120.0  
GRID        5885        -91.2035868.2909-20.0   
GRID        5886        -81.1539868.3178-30.0   
GRID        5887        -71.1043868.3448-40.0   
GRID        5888        -61.0547868.3718-50.0   
GRID        5889        -51.0051868.3987-60.0   
GRID        5890        -40.9555868.4257-70.0   
GRID        5891        -30.906 868.4526-80.0   
GRID        5892        -20.8564868.4796-90.0   
GRID        5893        -10.8068868.5065-100.0  
GRID        5894        -.757221868.5335-110.0  
GRID        5895        9.292362868.5605-120.0  
GRID        5896        -81.1539868.3178-20.0   
GRID        5897        -71.1043868.3448-30.0   
GRID        5898        -61.0547868.3718-40.0   
GRID        5899        -51.0051868.3987-50.0   
GRID        5900        -40.9555868.4257-60.0   
GRID        5901        -30.906 868.4526-70.0   
GRID        5902        -20.8564868.4796-80.0   
GRID        5903        -10.8068868.5065-90.0   
GRID        5904        -.757221868.5335-100.0  
GRID        5905        9.292362868.5605-110.0  
GRID        5906        19.34194868.5874-120.0  
GRID        5907        -71.1043868.3448-20.0   
GRID        5908        -61.0547868.3718-30.0   
GRID        5909        -51.0051868.3987-40.0   
GRID        5910        -40.9555868.4257-50.0   
GRID        5911        -30.906 868.4526-60.0   
GRID        5912        -20.8564868.4796-70.0   
GRID        5913        -10.8068868.5065-80.0   
GRID        5914        -.757221868.5335-90.0   
GRID        5915        9.292362868.5605-100.0  
GRID        5916        19.34194868.5874-110.0  
GRID        5917        29.39153868.6144-120.0  
GRID        5918        -61.0547868.3718-20.0   
GRID        5919        -51.0051868.3987-30.0   
GRID        5920        -40.9555868.4257-40.0   
GRID        5921        -30.906 868.4526-50.0   
GRID        5922        -20.8564868.4796-60.0   
GRID        5923        -10.8068868.5065-70.0   
GRID        5924        -.757221868.5335-80.0   
GRID        5925        9.292362868.5605-90.0   
GRID        5926        19.34194868.5874-100.0  
GRID        5927        29.39153868.6144-110.0  
GRID        5928        39.44111868.6413-120.0  
GRID        5929        -51.0051868.3987-20.0   
GRID        5930        -40.9555868.4257-30.0   
GRID        5931        -30.906 868.4526-40.0   
GRID        5932        -20.8564868.4796-50.0   
GRID        5933        -10.8068868.5065-60.0   
GRID        5934        -.757221868.5335-70.0   
GRID        5935        9.292362868.5605-80.0   
GRID        5936        19.34194868.5874-90.0   
GRID        5937        29.39153868.6144-100.0  
GRID        5938        39.44111868.6413-110.0  
GRID        5939        49.49069868.6683-120.0  
GRID        5940        -40.9555868.4257-20.0   
GRID        5941        -30.906 868.4526-30.0   
GRID        5942        -20.8564868.4796-40.0   
GRID        5943        -10.8068868.5065-50.0   
GRID        5944        -.757221868.5335-60.0   
GRID        5945        9.292362868.5605-70.0   
GRID        5946        19.34194868.5874-80.0   
GRID        5947        29.39153868.6144-90.0   
GRID        5948        39.44111868.6413-100.0  
GRID        5949        49.49069868.6683-110.0  
GRID        5950        59.54027868.6952-120.0  
GRID        5951        -30.906 868.4526-20.0   
GRID        5952        -20.8564868.4796-30.0   
GRID        5953        -10.8068868.5065-40.0   
GRID        5954        -.757221868.5335-50.0   
GRID        5955        9.292362868.5605-60.0   
GRID        5956        19.34194868.5874-70.0   
GRID        5957        29.39153868.6144-80.0   
GRID        5958        39.44111868.6413-90.0   
GRID        5959        49.49069868.6683-100.0  
GRID        5960        59.54027868.6952-110.0  
GRID        5961        69.58986868.7222-120.0  
GRID        5962        -20.8564868.4796-20.0   
GRID        5963        -10.8068868.5065-30.0   
GRID        5964        -.757221868.5335-40.0   
GRID        5965        9.292362868.5605-50.0   
GRID        5966        19.34194868.5874-60.0   
GRID        5967        29.39153868.6144-70.0   
GRID        5968        39.44111868.6413-80.0   
GRID        5969        49.49069868.6683-90.0   
GRID        5970        59.54027868.6952-100.0  
GRID        5971        69.58986868.7222-110.0  
GRID        5972        79.63944868.7491-120.0  
GRID        5973        -10.8068868.5065-20.0   
GRID        5974        -.757221868.5335-30.0   
GRID        5975        9.292362868.5605-40.0   
GRID        5976        19.34194868.5874-50.0   
GRID        5977        29.39153868.6144-60.0   
GRID        5978        39.44111868.6413-70.0   
GRID        5979        49.49069868.6683-80.0   
GRID        5980        59.54027868.6952-90.0   
GRID        5981        69.58986868.7222-100.0  
GRID        5982        79.63944868.7491-110.0  
GRID        5983        89.68902868.7761-120.0  
GRID        5984        -.757221868.5335-20.0   
GRID        5985        9.292362868.5605-30.0   
GRID        5986        19.34194868.5874-40.0   
GRID        5987        29.39153868.6144-50.0   
GRID        5988        39.44111868.6413-60.0   
GRID        5989        49.49069868.6683-70.0   
GRID        5990        59.54027868.6952-80.0   
GRID        5991        69.58986868.7222-90.0   
GRID        5992        79.63944868.7491-100.0  
GRID        5993        89.68902868.7761-110.0  
GRID        5994        99.7386 868.8031-120.0  
GRID        5995        9.292362868.5605-20.0   
GRID        5996        19.34194868.5874-30.0   
GRID        5997        29.39153868.6144-40.0   
GRID        5998        39.44111868.6413-50.0   
GRID        5999        49.49069868.6683-60.0   
GRID        6000        59.54027868.6952-70.0   
GRID        6001        69.58986868.7222-80.0   
GRID        6002        79.63944868.7491-90.0   
GRID        6003        89.68902868.7761-100.0  
GRID        6004        99.7386 868.8031-110.0  
GRID        6005        109.7882868.83  -120.0  
GRID        6006        19.34194868.5874-20.0   
GRID        6007        29.39153868.6144-30.0   
GRID        6008        39.44111868.6413-40.0   
GRID        6009        49.49069868.6683-50.0   
GRID        6010        59.54027868.6952-60.0   
GRID        6011        69.58986868.7222-70.0   
GRID        6012        79.63944868.7491-80.0   
GRID        6013        89.68902868.7761-90.0   
GRID        6014        99.7386 868.8031-100.0  
GRID        6015        109.7882868.83  -110.0  
GRID        6016        119.8378868.857 -120.0  
GRID        6017        29.39153868.6144-20.0   
GRID        6018        39.44111868.6413-30.0   
GRID        6019        49.49069868.6683-40.0   
GRID        6020        59.54027868.6952-50.0   
GRID        6021        69.58986868.7222-60.0   
GRID        6022        79.63944868.7491-70.0   
GRID        6023        89.68902868.7761-80.0   
GRID        6024        99.7386 868.8031-90.0   
GRID        6025        109.7882868.83  -100.0  
GRID        6026        119.8378868.857 -110.0  
GRID        6027        129.8873868.8839-120.0  
GRID        6028        39.44111868.6413-20.0   
GRID        6029        49.49069868.6683-30.0   
GRID        6030        59.54027868.6952-40.0   
GRID        6031        69.58986868.7222-50.0   
GRID        6032        79.63944868.7491-60.0   
GRID        6033        89.68902868.7761-70.0   
GRID        6034        99.7386 868.8031-80.0   
GRID        6035        109.7882868.83  -90.0   
GRID        6036        119.8378868.857 -100.0  
GRID        6037        129.8873868.8839-110.0  
GRID        6038        139.9369868.9109-120.0  
GRID        6039        49.49069868.6683-20.0   
GRID        6040        59.54027868.6952-30.0   
GRID        6041        69.58986868.7222-40.0   
GRID        6042        79.63944868.7491-50.0   
GRID        6043        89.68902868.7761-60.0   
GRID        6044        99.7386 868.8031-70.0   
GRID        6045        109.7882868.83  -80.0   
GRID        6046        119.8378868.857 -90.0   
GRID        6047        129.8873868.8839-100.0  
GRID        6048        139.9369868.9109-110.0  
GRID        6049        149.9865868.9378-120.0  
GRID        6050        59.54027868.6952-20.0   
GRID        6051        69.58986868.7222-30.0   
GRID        6052        79.63944868.7491-40.0   
GRID        6053        89.68902868.7761-50.0   
GRID        6054        99.7386 868.8031-60.0   
GRID        6055        109.7882868.83  -70.0   
GRID        6056        119.8378868.857 -80.0   
GRID        6057        129.8873868.8839-90.0   
GRID        6058        139.9369868.9109-100.0  
GRID        6059        149.9865868.9378-110.0  
GRID        6060        160.0361868.9648-120.0  
GRID        6061        69.58986868.7222-20.0   
GRID        6062        79.63944868.7491-30.0   
GRID        6063        89.68902868.7761-40.0   
GRID        6064        99.7386 868.8031-50.0   
GRID        6065        109.7882868.83  -60.0   
GRID        6066        119.8378868.857 -70.0   
GRID        6067        129.8873868.8839-80.0   
GRID        6068        139.9369868.9109-90.0   
GRID        6069        149.9865868.9378-100.0  
GRID        6070        160.0361868.9648-110.0  
GRID        6071        170.0857868.9917-120.0  
GRID        6072        79.63944868.7491-20.0   
GRID        6073        89.68902868.7761-30.0   
GRID        6074        99.7386 868.8031-40.0   
GRID        6075        109.7882868.83  -50.0   
GRID        6076        119.8378868.857 -60.0   
GRID        6077        129.8873868.8839-70.0   
GRID        6078        139.9369868.9109-80.0   
GRID        6079        149.9865868.9378-90.0   
GRID        6080        160.0361868.9648-100.0  
GRID        6081        170.0857868.9917-110.0  
GRID        6082        180.1353869.0187-120.0  
GRID        6083        89.68902868.7761-20.0   
GRID        6084        99.7386 868.8031-30.0   
GRID        6085        109.7882868.83  -40.0   
GRID        6086        119.8378868.857 -50.0   
GRID        6087        129.8873868.8839-60.0   
GRID        6088        139.9369868.9109-70.0   
GRID        6089        149.9865868.9378-80.0   
GRID        6090        160.0361868.9648-90.0   
GRID        6091        170.0857868.9917-100.0  
GRID        6092        180.1353869.0187-110.0  
GRID        6093        190.1848869.0457-120.0  
GRID        6094        99.7386 868.8031-20.0   
GRID        6095        109.7882868.83  -30.0   
GRID        6096        119.8378868.857 -40.0   
GRID        6097        129.8873868.8839-50.0   
GRID        6098        139.9369868.9109-60.0   
GRID        6099        149.9865868.9378-70.0   
GRID        6100        160.0361868.9648-80.0   
GRID        6101        170.0857868.9917-90.0   
GRID        6102        180.1353869.0187-100.0  
GRID        6103        190.1848869.0457-110.0  
GRID        6104        200.2344869.0726-120.0  
GRID        6105        109.7882868.83  -20.0   
GRID        6106        119.8378868.857 -30.0   
GRID        6107        129.8873868.8839-40.0   
GRID        6108        139.9369868.9109-50.0   
GRID        6109        149.9865868.9378-60.0   
GRID        6110        160.0361868.9648-70.0   
GRID        6111        170.0857868.9917-80.0   
GRID        6112        180.1353869.0187-90.0   
GRID        6113        190.1848869.0457-100.0  
GRID        6114        200.2344869.0726-110.0  
GRID        6115        210.284 869.0996-120.0  
GRID        6116        119.8378868.857 -20.0   
GRID        6117        129.8873868.8839-30.0   
GRID        6118        139.9369868.9109-40.0   
GRID        6119        149.9865868.9378-50.0   
GRID        6120        160.0361868.9648-60.0   
GRID        6121        170.0857868.9917-70.0   
GRID        6122        180.1353869.0187-80.0   
GRID        6123        190.1848869.0457-90.0   
GRID        6124        200.2344869.0726-100.0  
GRID        6125        210.284 869.0996-110.0  
GRID        6126        220.3336869.1265-120.0  
GRID        6127        129.8873868.8839-20.0   
GRID        6128        139.9369868.9109-30.0   
GRID        6129        149.9865868.9378-40.0   
GRID        6130        160.0361868.9648-50.0   
GRID        6131        170.0857868.9917-60.0   
GRID        6132        180.1353869.0187-70.0   
GRID        6133        190.1848869.0457-80.0   
GRID        6134        200.2344869.0726-90.0   
GRID        6135        210.284 869.0996-100.0  
GRID        6136        220.3336869.1265-110.0  
GRID        6137        230.3832869.1535-120.0  
GRID        6138        139.9369868.9109-20.0   
GRID        6139        149.9865868.9378-30.0   
GRID        6140        160.0361868.9648-40.0   
GRID        6141        170.0857868.9917-50.0   
GRID        6142        180.1353869.0187-60.0   
GRID        6143        190.1848869.0457-70.0   
GRID        6144        200.2344869.0726-80.0   
GRID        6145        210.284 869.0996-90.0   
GRID        6146        220.3336869.1265-100.0  
GRID        6147        230.3832869.1535-110.0  
GRID        6148        240.4328869.1804-120.0  
GRID        6149        149.9865868.9378-20.0   
GRID        6150        160.0361868.9648-30.0   
GRID        6151        170.0857868.9917-40.0   
GRID        6152        180.1353869.0187-50.0   
GRID        6153        190.1848869.0457-60.0   
GRID        6154        200.2344869.0726-70.0   
GRID        6155        210.284 869.0996-80.0   
GRID        6156        220.3336869.1265-90.0   
GRID        6157        230.3832869.1535-100.0  
GRID        6158        240.4328869.1804-110.0  
GRID        6159        250.4823869.2074-120.0  
GRID        6160        160.0361868.9648-20.0   
GRID        6161        170.0857868.9917-30.0   
GRID        6162        180.1353869.0187-40.0   
GRID        6163        190.1848869.0457-50.0   
GRID        6164        200.2344869.0726-60.0   
GRID        6165        210.284 869.0996-70.0   
GRID        6166        220.3336869.1265-80.0   
GRID        6167        230.3832869.1535-90.0   
GRID        6168        240.4328869.1804-100.0  
GRID        6169        250.4823869.2074-110.0  
GRID        6170        260.5319869.2344-120.0  
GRID        6171        170.0857868.9917-20.0   
GRID        6172        180.1353869.0187-30.0   
GRID        6173        190.1848869.0457-40.0   
GRID        6174        200.2344869.0726-50.0   
GRID        6175        210.284 869.0996-60.0   
GRID        6176        220.3336869.1265-70.0   
GRID        6177        230.3832869.1535-80.0   
GRID        6178        240.4328869.1804-90.0   
GRID        6179        250.4823869.2074-100.0  
GRID        6180        260.5319869.2344-110.0  
GRID        6181        270.5815869.2613-120.0  
GRID        6182        180.1353869.0187-20.0   
GRID        6183        190.1848869.0457-30.0   
GRID        6184        200.2344869.0726-40.0   
GRID        6185        210.284 869.0996-50.0   
GRID        6186        220.3336869.1265-60.0   
GRID        6187        230.3832869.1535-70.0   
GRID        6188        240.4328869.1804-80.0   
GRID        6189        250.4823869.2074-90.0   
GRID        6190        260.5319869.2344-100.0  
GRID        6191        270.5815869.2613-110.0  
GRID        6192        280.6311869.2883-120.0  
GRID        6193        190.1848869.0457-20.0   
GRID        6194        200.2344869.0726-30.0   
GRID        6195        210.284 869.0996-40.0   
GRID        6196        220.3336869.1265-50.0   
GRID        6197        230.3832869.1535-60.0   
GRID        6198        240.4328869.1804-70.0   
GRID        6199        250.4823869.2074-80.0   
GRID        6200        260.5319869.2344-90.0   
GRID        6201        270.5815869.2613-100.0  
GRID        6202        280.6311869.2883-110.0  
GRID        6203        290.6807869.3152-120.0  
GRID        6204        200.2344869.0726-20.0   
GRID        6205        210.284 869.0996-30.0   
GRID        6206        220.3336869.1265-40.0   
GRID        6207        230.3832869.1535-50.0   
GRID        6208        240.4328869.1804-60.0   
GRID        6209        250.4823869.2074-70.0   
GRID        6210        260.5319869.2344-80.0   
GRID        6211        270.5815869.2613-90.0   
GRID        6212        280.6311869.2883-100.0  
GRID        6213        290.6807869.3152-110.0  
GRID        6214        300.7302869.3422-120.0  
GRID        6215        210.284 869.0996-20.0   
GRID        6216        220.3336869.1265-30.0   
GRID        6217        230.3832869.1535-40.0   
GRID        6218        240.4328869.1804-50.0   
GRID        6219        250.4823869.2074-60.0   
GRID        6220        260.5319869.2344-70.0   
GRID        6221        270.5815869.2613-80.0   
GRID        6222        280.6311869.2883-90.0   
GRID        6223        290.6807869.3152-100.0  
GRID        6224        300.7302869.3422-110.0  
GRID        6225        310.7798869.3691-120.0  
GRID        6226        220.3336869.1265-20.0   
GRID        6227        230.3832869.1535-30.0   
GRID        6228        240.4328869.1804-40.0   
GRID        6229        250.4823869.2074-50.0   
GRID        6230        260.5319869.2344-60.0   
GRID        6231        270.5815869.2613-70.0   
GRID        6232        280.6311869.2883-80.0   
GRID        6233        290.6807869.3152-90.0   
GRID        6234        300.7302869.3422-100.0  
GRID        6235        310.7798869.3691-110.0  
GRID        6236        320.8294869.3961-120.0  
GRID        6237        230.3832869.1535-20.0   
GRID        6238        240.4328869.1804-30.0   
GRID        6239        250.4823869.2074-40.0   
GRID        6240        260.5319869.2344-50.0   
GRID        6241        270.5815869.2613-60.0   
GRID        6242        280.6311869.2883-70.0   
GRID        6243        290.6807869.3152-80.0   
GRID        6244        300.7302869.3422-90.0   
GRID        6245        310.7798869.3691-100.0  
GRID        6246        320.8294869.3961-110.0  
GRID        6247        330.879 869.423 -120.0  
GRID        6248        240.4328869.1804-20.0   
GRID        6249        250.4823869.2074-30.0   
GRID        6250        260.5319869.2344-40.0   
GRID        6251        270.5815869.2613-50.0   
GRID        6252        280.6311869.2883-60.0   
GRID        6253        290.6807869.3152-70.0   
GRID        6254        300.7302869.3422-80.0   
GRID        6255        310.7798869.3691-90.0   
GRID        6256        320.8294869.3961-100.0  
GRID        6257        330.879 869.423 -110.0  
GRID        6258        340.9286869.45  -120.0  
GRID        6259        250.4823869.2074-20.0   
GRID        6260        260.5319869.2344-30.0   
GRID        6261        270.5815869.2613-40.0   
GRID        6262        280.6311869.2883-50.0   
GRID        6263        290.6807869.3152-60.0   
GRID        6264        300.7302869.3422-70.0   
GRID        6265        310.7798869.3691-80.0   
GRID        6266        320.8294869.3961-90.0   
GRID        6267        330.879 869.423 -100.0  
GRID        6268        340.9286869.45  -110.0  
GRID        6269        260.5319869.2344-20.0   
GRID        6270        270.5815869.2613-30.0   
GRID        6271        280.6311869.2883-40.0   
GRID        6272        290.6807869.3152-50.0   
GRID        6273        300.7302869.3422-60.0   
GRID        6274        310.7798869.3691-70.0   
GRID        6275        320.8294869.3961-80.0   
GRID        6276        330.879 869.423 -90.0   
GRID        6277        340.9286869.45  -100.0  
GRID        6278        270.5815869.2613-20.0   
GRID        6279        280.6311869.2883-30.0   
GRID        6280        290.6807869.3152-40.0   
GRID        6281        300.7302869.3422-50.0   
GRID        6282        310.7798869.3691-60.0   
GRID        6283        320.8294869.3961-70.0   
GRID        6284        330.879 869.423 -80.0   
GRID        6285        340.9286869.45  -90.0   
GRID        6286        280.6311869.2883-20.0   
GRID        6287        290.6807869.3152-30.0   
GRID        6288        300.7302869.3422-40.0   
GRID        6289        310.7798869.3691-50.0   
GRID        6290        320.8294869.3961-60.0   
GRID        6291        330.879 869.423 -70.0   
GRID        6292        340.9286869.45  -80.0   
GRID        6293        290.6807869.3152-20.0   
GRID        6294        300.7302869.3422-30.0   
GRID        6295        310.7798869.3691-40.0   
GRID        6296        320.8294869.3961-50.0   
GRID        6297        330.879 869.423 -60.0   
GRID        6298        340.9286869.45  -70.0   
GRID        6299        300.7302869.3422-20.0   
GRID        6300        310.7798869.3691-30.0   
GRID        6301        320.8294869.3961-40.0   
GRID        6302        330.879 869.423 -50.0   
GRID        6303        340.9286869.45  -60.0   
GRID        6304        310.7798869.3691-20.0   
GRID        6305        320.8294869.3961-30.0   
GRID        6306        330.879 869.423 -40.0   
GRID        6307        340.9286869.45  -50.0   
GRID        6308        320.8294869.3961-20.0   
GRID        6309        330.879 869.423 -30.0   
GRID        6310        340.9286869.45  -40.0   
GRID        6311        330.879 869.423 -20.0   
GRID        6312        340.9286869.45  -30.0   
GRID        6313        340.9286869.45  -20.0   
GRID        6314        -354.18 857.7283-10.0   
GRID        6315        -355.867847.8665-10.0   
GRID        6316        -357.554838.0047-10.0   
GRID        6317        -359.241828.143 -10.0   
GRID        6318        -360.928818.2812-10.0   
GRID        6319        -362.615808.4194-10.0   
GRID        6320        -364.302798.5577-10.0   
GRID        6321        -365.989788.6959-10.0   
GRID        6322        -367.676778.8342-10.0   
GRID        6323        -369.363768.9724-10.0   
GRID        6324        -371.05 759.1106-10.0   
GRID        6325        -372.737749.2489-10.0   
GRID        6326        -374.424739.3871-10.0   
GRID        6327        -376.112729.5253-10.0   
GRID        6328        -377.799719.6636-10.0   
GRID        6329        -379.486709.8018-10.0   
GRID        6330        -381.173699.94  -10.0   
GRID        6331        -382.86 690.0783-10.0   
GRID        6332        -384.547680.2165-10.0   
GRID        6333        -386.234670.3548-10.0   
GRID        6334        -387.921660.493 -10.0   
GRID        6335        -389.608650.6312-10.0   
GRID        6336        -391.295640.7695-10.0   
GRID        6337        -392.982630.9077-10.0   
GRID        6338        -394.669621.0459-10.0   
GRID        6339        -396.356611.1842-10.0   
GRID        6340        -398.043601.3224-10.0   
GRID        6341        -399.73 591.4606-10.0   
GRID        6342        -401.418581.5989-10.0   
GRID        6343        -403.105571.7371-10.0   
GRID        6344        -404.792561.8754-10.0   
GRID        6345        -406.479552.0136-10.0   
GRID        6346        -408.166542.1518-10.0   
GRID        6347        -409.853532.2901-10.0   
GRID        6348        -411.54 522.4283-10.0   
GRID        6349        -413.227512.5665-10.0   
GRID        6350        -414.914502.7048-10.0   
GRID        6351        -416.601492.843 -10.0   
GRID        6352        -418.288482.9812-10.0   
GRID        6353        -418.288482.9812-120.0  
GRID        6354        -418.288482.9812-110.0  
GRID        6355        -416.601492.843 -120.0  
GRID        6356        -418.288482.9812-100.0  
GRID        6357        -416.601492.843 -110.0  
GRID        6358        -414.914502.7048-120.0  
GRID        6359        -418.288482.9812-90.0   
GRID        6360        -416.601492.843 -100.0  
GRID        6361        -414.914502.7048-110.0  
GRID        6362        -413.227512.5665-120.0  
GRID        6363        -418.288482.9812-80.0   
GRID        6364        -416.601492.843 -90.0   
GRID        6365        -414.914502.7048-100.0  
GRID        6366        -413.227512.5665-110.0  
GRID        6367        -411.54 522.4283-120.0  
GRID        6368        -418.288482.9812-70.0   
GRID        6369        -416.601492.843 -80.0   
GRID        6370        -414.914502.7048-90.0   
GRID        6371        -413.227512.5665-100.0  
GRID        6372        -411.54 522.4283-110.0  
GRID        6373        -409.853532.2901-120.0  
GRID        6374        -418.288482.9812-60.0   
GRID        6375        -416.601492.843 -70.0   
GRID        6376        -414.914502.7048-80.0   
GRID        6377        -413.227512.5665-90.0   
GRID        6378        -411.54 522.4283-100.0  
GRID        6379        -409.853532.2901-110.0  
GRID        6380        -408.166542.1518-120.0  
GRID        6381        -418.288482.9812-50.0   
GRID        6382        -416.601492.843 -60.0   
GRID        6383        -414.914502.7048-70.0   
GRID        6384        -413.227512.5665-80.0   
GRID        6385        -411.54 522.4283-90.0   
GRID        6386        -409.853532.2901-100.0  
GRID        6387        -408.166542.1518-110.0  
GRID        6388        -418.288482.9812-40.0   
GRID        6389        -406.479552.0136-120.0  
GRID        6390        -416.601492.843 -50.0   
GRID        6391        -414.914502.7048-60.0   
GRID        6392        -413.227512.5665-70.0   
GRID        6393        -411.54 522.4283-80.0   
GRID        6394        -409.853532.2901-90.0   
GRID        6395        -408.166542.1518-100.0  
GRID        6396        -418.288482.9812-30.0   
GRID        6397        -406.479552.0136-110.0  
GRID        6398        -416.601492.843 -40.0   
GRID        6399        -404.792561.8754-120.0  
GRID        6400        -414.914502.7048-50.0   
GRID        6401        -413.227512.5665-60.0   
GRID        6402        -411.54 522.4283-70.0   
GRID        6403        -409.853532.2901-80.0   
GRID        6404        -408.166542.1518-90.0   
GRID        6405        -418.288482.9812-20.0   
GRID        6406        -406.479552.0136-100.0  
GRID        6407        -416.601492.843 -30.0   
GRID        6408        -404.792561.8754-110.0  
GRID        6409        -414.914502.7048-40.0   
GRID        6410        -403.105571.7371-120.0  
GRID        6411        -413.227512.5665-50.0   
GRID        6412        -411.54 522.4283-60.0   
GRID        6413        -409.853532.2901-70.0   
GRID        6414        -408.166542.1518-80.0   
GRID        6415        -406.479552.0136-90.0   
GRID        6416        -416.601492.843 -20.0   
GRID        6417        -404.792561.8754-100.0  
GRID        6418        -414.914502.7048-30.0   
GRID        6419        -403.105571.7371-110.0  
GRID        6420        -413.227512.5665-40.0   
GRID        6421        -401.418581.5989-120.0  
GRID        6422        -411.54 522.4283-50.0   
GRID        6423        -409.853532.2901-60.0   
GRID        6424        -408.166542.1518-70.0   
GRID        6425        -406.479552.0136-80.0   
GRID        6426        -404.792561.8754-90.0   
GRID        6427        -414.914502.7048-20.0   
GRID        6428        -403.105571.7371-100.0  
GRID        6429        -413.227512.5665-30.0   
GRID        6430        -401.418581.5989-110.0  
GRID        6431        -411.54 522.4283-40.0   
GRID        6432        -399.73 591.4606-120.0  
GRID        6433        -409.853532.2901-50.0   
GRID        6434        -408.166542.1518-60.0   
GRID        6435        -406.479552.0136-70.0   
GRID        6436        -404.792561.8754-80.0   
GRID        6437        -403.105571.7371-90.0   
GRID        6438        -413.227512.5665-20.0   
GRID        6439        -401.418581.5989-100.0  
GRID        6440        -411.54 522.4283-30.0   
GRID        6441        -399.73 591.4606-110.0  
GRID        6442        -409.853532.2901-40.0   
GRID        6443        -398.043601.3224-120.0  
GRID        6444        -408.166542.1518-50.0   
GRID        6445        -406.479552.0136-60.0   
GRID        6446        -404.792561.8754-70.0   
GRID        6447        -403.105571.7371-80.0   
GRID        6448        -401.418581.5989-90.0   
GRID        6449        -411.54 522.4283-20.0   
GRID        6450        -399.73 591.4606-100.0  
GRID        6451        -409.853532.2901-30.0   
GRID        6452        -398.043601.3224-110.0  
GRID        6453        -408.166542.1518-40.0   
GRID        6454        -396.356611.1842-120.0  
GRID        6455        -406.479552.0136-50.0   
GRID        6456        -404.792561.8754-60.0   
GRID        6457        -403.105571.7371-70.0   
GRID        6458        -401.418581.5989-80.0   
GRID        6459        -399.73 591.4606-90.0   
GRID        6460        -409.853532.2901-20.0   
GRID        6461        -398.043601.3224-100.0  
GRID        6462        -408.166542.1518-30.0   
GRID        6463        -396.356611.1842-110.0  
GRID        6464        -406.479552.0136-40.0   
GRID        6465        -394.669621.0459-120.0  
GRID        6466        -404.792561.8754-50.0   
GRID        6467        -403.105571.7371-60.0   
GRID        6468        -401.418581.5989-70.0   
GRID        6469        -399.73 591.4606-80.0   
GRID        6470        -398.043601.3224-90.0   
GRID        6471        -408.166542.1518-20.0   
GRID        6472        -396.356611.1842-100.0  
GRID        6473        -406.479552.0136-30.0   
GRID        6474        -394.669621.0459-110.0  
GRID        6475        -404.792561.8754-40.0   
GRID        6476        -392.982630.9077-120.0  
GRID        6477        -403.105571.7371-50.0   
GRID        6478        -401.418581.5989-60.0   
GRID        6479        -399.73 591.4606-70.0   
GRID        6480        -398.043601.3224-80.0   
GRID        6481        -396.356611.1842-90.0   
GRID        6482        -406.479552.0136-20.0   
GRID        6483        -394.669621.0459-100.0  
GRID        6484        -404.792561.8754-30.0   
GRID        6485        -392.982630.9077-110.0  
GRID        6486        -403.105571.7371-40.0   
GRID        6487        -391.295640.7695-120.0  
GRID        6488        -401.418581.5989-50.0   
GRID        6489        -399.73 591.4606-60.0   
GRID        6490        -398.043601.3224-70.0   
GRID        6491        -396.356611.1842-80.0   
GRID        6492        -394.669621.0459-90.0   
GRID        6493        -404.792561.8754-20.0   
GRID        6494        -392.982630.9077-100.0  
GRID        6495        -403.105571.7371-30.0   
GRID        6496        -391.295640.7695-110.0  
GRID        6497        -401.418581.5989-40.0   
GRID        6498        -389.608650.6312-120.0  
GRID        6499        -399.73 591.4606-50.0   
GRID        6500        -398.043601.3224-60.0   
GRID        6501        -396.356611.1842-70.0   
GRID        6502        -394.669621.0459-80.0   
GRID        6503        -392.982630.9077-90.0   
GRID        6504        -403.105571.7371-20.0   
GRID        6505        -391.295640.7695-100.0  
GRID        6506        -401.418581.5989-30.0   
GRID        6507        -389.608650.6312-110.0  
GRID        6508        -399.73 591.4606-40.0   
GRID        6509        -387.921660.493 -120.0  
GRID        6510        -398.043601.3224-50.0   
GRID        6511        -396.356611.1842-60.0   
GRID        6512        -394.669621.0459-70.0   
GRID        6513        -392.982630.9077-80.0   
GRID        6514        -391.295640.7695-90.0   
GRID        6515        -401.418581.5989-20.0   
GRID        6516        -389.608650.6312-100.0  
GRID        6517        -399.73 591.4606-30.0   
GRID        6518        -387.921660.493 -110.0  
GRID        6519        -398.043601.3224-40.0   
GRID        6520        -386.234670.3548-120.0  
GRID        6521        -396.356611.1842-50.0   
GRID        6522        -394.669621.0459-60.0   
GRID        6523        -392.982630.9077-70.0   
GRID        6524        -391.295640.7695-80.0   
GRID        6525        -389.608650.6312-90.0   
GRID        6526        -399.73 591.4606-20.0   
GRID        6527        -387.921660.493 -100.0  
GRID        6528        -398.043601.3224-30.0   
GRID        6529        -386.234670.3548-110.0  
GRID        6530        -396.356611.1842-40.0   
GRID        6531        -384.547680.2165-120.0  
GRID        6532        -394.669621.0459-50.0   
GRID        6533        -392.982630.9077-60.0   
GRID        6534        -391.295640.7695-70.0   
GRID        6535        -389.608650.6312-80.0   
GRID        6536        -387.921660.493 -90.0   
GRID        6537        -398.043601.3224-20.0   
GRID        6538        -386.234670.3548-100.0  
GRID        6539        -396.356611.1842-30.0   
GRID        6540        -384.547680.2165-110.0  
GRID        6541        -394.669621.0459-40.0   
GRID        6542        -382.86 690.0783-120.0  
GRID        6543        -392.982630.9077-50.0   
GRID        6544        -391.295640.7695-60.0   
GRID        6545        -389.608650.6312-70.0   
GRID        6546        -387.921660.493 -80.0   
GRID        6547        -386.234670.3548-90.0   
GRID        6548        -396.356611.1842-20.0   
GRID        6549        -384.547680.2165-100.0  
GRID        6550        -394.669621.0459-30.0   
GRID        6551        -382.86 690.0783-110.0  
GRID        6552        -392.982630.9077-40.0   
GRID        6553        -381.173699.94  -120.0  
GRID        6554        -391.295640.7695-50.0   
GRID        6555        -389.608650.6312-60.0   
GRID        6556        -387.921660.493 -70.0   
GRID        6557        -386.234670.3548-80.0   
GRID        6558        -384.547680.2165-90.0   
GRID        6559        -394.669621.0459-20.0   
GRID        6560        -382.86 690.0783-100.0  
GRID        6561        -392.982630.9077-30.0   
GRID        6562        -381.173699.94  -110.0  
GRID        6563        -391.295640.7695-40.0   
GRID        6564        -379.486709.8018-120.0  
GRID        6565        -389.608650.6312-50.0   
GRID        6566        -387.921660.493 -60.0   
GRID        6567        -386.234670.3548-70.0   
GRID        6568        -384.547680.2165-80.0   
GRID        6569        -382.86 690.0783-90.0   
GRID        6570        -392.982630.9077-20.0   
GRID        6571        -381.173699.94  -100.0  
GRID        6572        -391.295640.7695-30.0   
GRID        6573        -379.486709.8018-110.0  
GRID        6574        -389.608650.6312-40.0   
GRID        6575        -377.799719.6636-120.0  
GRID        6576        -387.921660.493 -50.0   
GRID        6577        -386.234670.3548-60.0   
GRID        6578        -384.547680.2165-70.0   
GRID        6579        -382.86 690.0783-80.0   
GRID        6580        -381.173699.94  -90.0   
GRID        6581        -391.295640.7695-20.0   
GRID        6582        -379.486709.8018-100.0  
GRID        6583        -389.608650.6312-30.0   
GRID        6584        -377.799719.6636-110.0  
GRID        6585        -387.921660.493 -40.0   
GRID        6586        -376.112729.5253-120.0  
GRID        6587        -386.234670.3548-50.0   
GRID        6588        -384.547680.2165-60.0   
GRID        6589        -382.86 690.0783-70.0   
GRID        6590        -381.173699.94  -80.0   
GRID        6591        -379.486709.8018-90.0   
GRID        6592        -389.608650.6312-20.0   
GRID        6593        -377.799719.6636-100.0  
GRID        6594        -387.921660.493 -30.0   
GRID        6595        -376.112729.5253-110.0  
GRID        6596        -386.234670.3548-40.0   
GRID        6597        -374.424739.3871-120.0  
GRID        6598        -384.547680.2165-50.0   
GRID        6599        -382.86 690.0783-60.0   
GRID        6600        -381.173699.94  -70.0   
GRID        6601        -379.486709.8018-80.0   
GRID        6602        -377.799719.6636-90.0   
GRID        6603        -387.921660.493 -20.0   
GRID        6604        -376.112729.5253-100.0  
GRID        6605        -386.234670.3548-30.0   
GRID        6606        -374.424739.3871-110.0  
GRID        6607        -384.547680.2165-40.0   
GRID        6608        -372.737749.2489-120.0  
GRID        6609        -382.86 690.0783-50.0   
GRID        6610        -381.173699.94  -60.0   
GRID        6611        -379.486709.8018-70.0   
GRID        6612        -377.799719.6636-80.0   
GRID        6613        -376.112729.5253-90.0   
GRID        6614        -386.234670.3548-20.0   
GRID        6615        -374.424739.3871-100.0  
GRID        6616        -384.547680.2165-30.0   
GRID        6617        -372.737749.2489-110.0  
GRID        6618        -382.86 690.0783-40.0   
GRID        6619        -371.05 759.1106-120.0  
GRID        6620        -381.173699.94  -50.0   
GRID        6621        -379.486709.8018-60.0   
GRID        6622        -377.799719.6636-70.0   
GRID        6623        -376.112729.5253-80.0   
GRID        6624        -374.424739.3871-90.0   
GRID        6625        -384.547680.2165-20.0   
GRID        6626        -372.737749.2489-100.0  
GRID        6627        -382.86 690.0783-30.0   
GRID        6628        -371.05 759.1106-110.0  
GRID        6629        -381.173699.94  -40.0   
GRID        6630        -369.363768.9724-120.0  
GRID        6631        -379.486709.8018-50.0   
GRID        6632        -377.799719.6636-60.0   
GRID        6633        -376.112729.5253-70.0   
GRID        6634        -374.424739.3871-80.0   
GRID        6635        -372.737749.2489-90.0   
GRID        6636        -382.86 690.0783-20.0   
GRID        6637        -371.05 759.1106-100.0  
GRID        6638        -381.173699.94  -30.0   
GRID        6639        -369.363768.9724-110.0  
GRID        6640        -379.486709.8018-40.0   
GRID        6641        -367.676778.8342-120.0  
GRID        6642        -377.799719.6636-50.0   
GRID        6643        -376.112729.5253-60.0   
GRID        6644        -374.424739.3871-70.0   
GRID        6645        -372.737749.2489-80.0   
GRID        6646        -371.05 759.1106-90.0   
GRID        6647        -381.173699.94  -20.0   
GRID        6648        -369.363768.9724-100.0  
GRID        6649        -379.486709.8018-30.0   
GRID        6650        -367.676778.8342-110.0  
GRID        6651        -377.799719.6636-40.0   
GRID        6652        -365.989788.6959-120.0  
GRID        6653        -376.112729.5253-50.0   
GRID        6654        -374.424739.3871-60.0   
GRID        6655        -372.737749.2489-70.0   
GRID        6656        -371.05 759.1106-80.0   
GRID        6657        -369.363768.9724-90.0   
GRID        6658        -379.486709.8018-20.0   
GRID        6659        -367.676778.8342-100.0  
GRID        6660        -377.799719.6636-30.0   
GRID        6661        -365.989788.6959-110.0  
GRID        6662        -376.112729.5253-40.0   
GRID        6663        -364.302798.5577-120.0  
GRID        6664        -374.424739.3871-50.0   
GRID        6665        -372.737749.2489-60.0   
GRID        6666        -371.05 759.1106-70.0   
GRID        6667        -369.363768.9724-80.0   
GRID        6668        -367.676778.8342-90.0   
GRID        6669        -377.799719.6636-20.0   
GRID        6670        -365.989788.6959-100.0  
GRID        6671        -376.112729.5253-30.0   
GRID        6672        -364.302798.5577-110.0  
GRID        6673        -374.424739.3871-40.0   
GRID        6674        -362.615808.4194-120.0  
GRID        6675        -372.737749.2489-50.0   
GRID        6676        -371.05 759.1106-60.0   
GRID        6677        -369.363768.9724-70.0   
GRID        6678        -367.676778.8342-80.0   
GRID        6679        -365.989788.6959-90.0   
GRID        6680        -376.112729.5253-20.0   
GRID        6681        -364.302798.5577-100.0  
GRID        6682        -374.424739.3871-30.0   
GRID        6683        -362.615808.4194-110.0  
GRID        6684        -372.737749.2489-40.0   
GRID        6685        -360.928818.2812-120.0  
GRID        6686        -371.05 759.1106-50.0   
GRID        6687        -369.363768.9724-60.0   
GRID        6688        -367.676778.8342-70.0   
GRID        6689        -365.989788.6959-80.0   
GRID        6690        -364.302798.5577-90.0   
GRID        6691        -374.424739.3871-20.0   
GRID        6692        -362.615808.4194-100.0  
GRID        6693        -372.737749.2489-30.0   
GRID        6694        -360.928818.2812-110.0  
GRID        6695        -371.05 759.1106-40.0   
GRID        6696        -359.241828.143 -120.0  
GRID        6697        -369.363768.9724-50.0   
GRID        6698        -367.676778.8342-60.0   
GRID        6699        -365.989788.6959-70.0   
GRID        6700        -364.302798.5577-80.0   
GRID        6701        -362.615808.4194-90.0   
GRID        6702        -372.737749.2489-20.0   
GRID        6703        -360.928818.2812-100.0  
GRID        6704        -371.05 759.1106-30.0   
GRID        6705        -359.241828.143 -110.0  
GRID        6706        -369.363768.9724-40.0   
GRID        6707        -357.554838.0047-120.0  
GRID        6708        -367.676778.8342-50.0   
GRID        6709        -365.989788.6959-60.0   
GRID        6710        -364.302798.5577-70.0   
GRID        6711        -362.615808.4194-80.0   
GRID        6712        -360.928818.2812-90.0   
GRID        6713        -371.05 759.1106-20.0   
GRID        6714        -359.241828.143 -100.0  
GRID        6715        -369.363768.9724-30.0   
GRID        6716        -357.554838.0047-110.0  
GRID        6717        -367.676778.8342-40.0   
GRID        6718        -355.867847.8665-120.0  
GRID        6719        -365.989788.6959-50.0   
GRID        6720        -364.302798.5577-60.0   
GRID        6721        -362.615808.4194-70.0   
GRID        6722        -360.928818.2812-80.0   
GRID        6723        -359.241828.143 -90.0   
GRID        6724        -369.363768.9724-20.0   
GRID        6725        -357.554838.0047-100.0  
GRID        6726        -367.676778.8342-30.0   
GRID        6727        -355.867847.8665-110.0  
GRID        6728        -365.989788.6959-40.0   
GRID        6729        -354.18 857.7283-120.0  
GRID        6730        -364.302798.5577-50.0   
GRID        6731        -362.615808.4194-60.0   
GRID        6732        -360.928818.2812-70.0   
GRID        6733        -359.241828.143 -80.0   
GRID        6734        -357.554838.0047-90.0   
GRID        6735        -367.676778.8342-20.0   
GRID        6736        -355.867847.8665-100.0  
GRID        6737        -365.989788.6959-30.0   
GRID        6738        -354.18 857.7283-110.0  
GRID        6739        -364.302798.5577-40.0   
GRID        6740        -362.615808.4194-50.0   
GRID        6741        -360.928818.2812-60.0   
GRID        6742        -359.241828.143 -70.0   
GRID        6743        -357.554838.0047-80.0   
GRID        6744        -355.867847.8665-90.0   
GRID        6745        -365.989788.6959-20.0   
GRID        6746        -354.18 857.7283-100.0  
GRID        6747        -364.302798.5577-30.0   
GRID        6748        -362.615808.4194-40.0   
GRID        6749        -360.928818.2812-50.0   
GRID        6750        -359.241828.143 -60.0   
GRID        6751        -357.554838.0047-70.0   
GRID        6752        -355.867847.8665-80.0   
GRID        6753        -354.18 857.7283-90.0   
GRID        6754        -364.302798.5577-20.0   
GRID        6755        -362.615808.4194-30.0   
GRID        6756        -360.928818.2812-40.0   
GRID        6757        -359.241828.143 -50.0   
GRID        6758        -357.554838.0047-60.0   
GRID        6759        -355.867847.8665-70.0   
GRID        6760        -354.18 857.7283-80.0   
GRID        6761        -362.615808.4194-20.0   
GRID        6762        -360.928818.2812-30.0   
GRID        6763        -359.241828.143 -40.0   
GRID        6764        -357.554838.0047-50.0   
GRID        6765        -355.867847.8665-60.0   
GRID        6766        -354.18 857.7283-70.0   
GRID        6767        -360.928818.2812-20.0   
GRID        6768        -359.241828.143 -30.0   
GRID        6769        -357.554838.0047-40.0   
GRID        6770        -355.867847.8665-50.0   
GRID        6771        -354.18 857.7283-60.0   
GRID        6772        -359.241828.143 -20.0   
GRID        6773        -357.554838.0047-30.0   
GRID        6774        -355.867847.8665-40.0   
GRID        6775        -354.18 857.7283-50.0   
GRID        6776        -357.554838.0047-20.0   
GRID        6777        -355.867847.8665-30.0   
GRID        6778        -354.18 857.7283-40.0   
GRID        6779        -355.867847.8665-20.0   
GRID        6780        -354.18 857.7283-30.0   
GRID        6781        -354.18 857.7283-20.0   
GRID        6782        505.5469-82.4447-65.0   
GRID        6783        495.5245-82.4418-65.0   
GRID        6784        485.5021-82.439 -65.0   
GRID        6785        475.4797-82.4361-65.0   
GRID        6786        465.4573-82.4332-65.0   
GRID        6787        455.4349-82.4303-65.0   
GRID        6788        445.4125-82.4274-65.0   
GRID        6789        435.3901-82.4245-65.0   
GRID        6790        425.3677-82.4217-65.0   
GRID        6791        415.3452-82.4188-65.0   
GRID        6792        405.3228-82.4159-65.0   
GRID        6793        395.3004-82.413 -65.0   
GRID        6794        385.278 -82.4101-65.0   
GRID        6795        375.2556-82.4072-65.0   
GRID        6796        365.2332-82.4044-65.0   
GRID        6797        355.2108-82.4015-65.0   
GRID        6798        345.1884-82.3986-65.0   
GRID        6799        335.166 -82.3957-65.0   
GRID        6800        325.1436-82.3928-65.0   
GRID        6801        315.1212-82.3899-65.0   
GRID        6802        305.0988-82.3871-65.0   
GRID        6803        295.0764-82.3842-65.0   
GRID        6804        285.054 -82.3813-65.0   
GRID        6805        275.0315-82.3784-65.0   
GRID        6806        265.0091-82.3755-65.0   
GRID        6807        254.9867-82.3726-65.0   
GRID        6808        244.9643-82.3698-65.0   
GRID        6809        234.9419-82.3669-65.0   
GRID        6810        224.9195-82.364 -65.0   
GRID        6811        214.8971-82.3611-65.0   
GRID        6812        204.8747-82.3582-65.0   
GRID        6813        194.8523-82.3553-65.0   
GRID        6814        184.8299-82.3525-65.0   
GRID        6815        174.8075-82.3496-65.0   
GRID        6816        164.7851-82.3467-65.0   
GRID        6817        154.7627-82.3438-65.0   
GRID        6818        144.7403-82.3409-65.0   
GRID        6819        134.7178-82.338 -65.0   
GRID        6820        124.6954-82.3352-65.0   
GRID        6821        114.673 -82.3323-65.0   
GRID        6822        104.6506-82.3294-65.0   
GRID        6823        94.62821-82.3265-65.0   
GRID        6824        84.60581-82.3236-65.0   
GRID        6825        74.5834 -82.3207-65.0   
GRID        6826        64.56099-82.3179-65.0   
GRID        6827        54.53859-82.315 -65.0   
GRID        6828        44.51618-82.3121-65.0   
GRID        6829        34.49377-82.3092-65.0   
GRID        6830        24.47136-82.3063-65.0   
GRID        6831        14.44896-82.3034-65.0   
GRID        6832        4.42655 -82.3006-65.0   
GRID        6833        -5.59586-82.2977-65.0   
GRID        6834        -15.6183-82.2948-65.0   
GRID        6835        -25.6407-82.2919-65.0   
GRID        6836        -35.6631-82.289 -65.0   
GRID        6837        -45.6855-82.2861-65.0   
GRID        6838        -55.7079-82.2833-65.0   
GRID        6839        -65.7303-82.2804-65.0   
GRID        6840        -75.7527-82.2775-65.0   
GRID        6841        -85.7751-82.2746-65.0   
GRID        6842        -95.7975-82.2717-65.0   
GRID        6843        -105.82 -82.2688-65.0   
GRID        6844        -115.842-82.266 -65.0   
GRID        6845        -125.865-82.2631-65.0   
GRID        6846        -135.887-82.2602-65.0   
GRID        6847        -145.91 -82.2573-65.0   
GRID        6848        -155.932-82.2544-65.0   
GRID        6849        -165.954-82.2516-65.0   
GRID        6850        -175.977-82.2487-65.0   
GRID        6851        -185.999-82.2458-65.0   
GRID        6852        -196.022-82.2429-65.0   
GRID        6853        -206.044-82.24  -65.0   
GRID        6854        -216.066-82.2371-65.0   
GRID        6855        -226.089-82.2343-65.0   
GRID        6856        -236.111-82.2314-65.0   
GRID        6857        -246.134-82.2285-65.0   
GRID        6858        -256.156-82.2256-65.0   
GRID        6859        -266.178-82.2227-65.0   
GRID        6860        -276.201-82.2198-65.0   
GRID        6861        -286.223-82.217 -65.0   
GRID        6862        -296.246-82.2141-65.0   
GRID        6863        -306.268-82.2112-65.0   
GRID        6864        -316.29 -82.2083-65.0   
GRID        6865        -326.313-82.2054-65.0   
GRID        6866        -336.335-82.2025-65.0   
GRID        6867        -346.358-82.1997-65.0   
GRID        6868        -356.38 -82.1968-65.0   
GRID        6869        -366.403-82.1939-65.0   
GRID        6870        -376.425-82.191 -65.0   
GRID        6871        -386.447-82.1881-65.0   
GRID        6872        -396.47 -82.1852-65.0   
GRID        6873        -406.492-82.1824-65.0   
GRID        6874        -416.515-82.1795-65.0   
GRID        6875        -426.537-82.1766-65.0   
GRID        6876        -436.559-82.1737-65.0   
GRID        6877        -446.582-82.1708-65.0   
GRID        6878        -456.604-82.1679-65.0   
GRID        6879        -466.627-82.1651-65.0   
GRID        6880        -476.649-82.1622-65.0   
GRID        6881        -486.671-82.1593-65.0   
GRID        6882        -496.694-82.1564-65.0   
GRID        6883        -506.716-82.1535-65.0   
GRID        6884        -506.699-71.9996-65.0   
GRID        6885        -506.682-61.8456-65.0   
GRID        6886        -506.665-51.6916-65.0   
GRID        6887        -506.649-41.5376-65.0   
GRID        6888        -506.632-31.3837-65.0   
GRID        6889        -506.615-21.2297-65.0   
GRID        6890        -506.598-11.0757-65.0   
GRID        6891        -506.581-.921773-65.0   
GRID        6892        -506.5649.232196-65.0   
GRID        6893        -506.54719.38616-65.0   
GRID        6894        -506.53 29.54013-65.0   
GRID        6895        -506.51339.6941 -65.0   
GRID        6896        -506.49649.84807-65.0   
GRID        6897        -506.47960.00204-65.0   
GRID        6898        505.814755.91462-65.0   
GRID        6899        505.795646.03181-65.0   
GRID        6900        505.776436.149  -65.0   
GRID        6901        505.757326.26619-65.0   
GRID        6902        505.738216.38338-65.0   
GRID        6903        505.719 6.50057 -65.0   
GRID        6904        505.6999-3.38224-65.0   
GRID        6905        505.6808-13.2651-65.0   
GRID        6906        505.6617-23.1479-65.0   
GRID        6907        505.6425-33.0307-65.0   
GRID        6908        505.6234-42.9135-65.0   
GRID        6909        505.6043-52.7963-65.0   
GRID        6910        505.5852-62.6791-65.0   
GRID        6911        505.566 -72.5619-65.0   
GRID        6912        487.5817-64.4396-65.0   
GRID        6913        487.6009-54.5371-65.0   
GRID        6914        487.6201-44.6346-65.0   
GRID        6915        487.6392-34.7321-65.0   
GRID        6916        487.6584-24.8296-65.0   
GRID        6917        487.6775-14.9271-65.0   
GRID        6918        487.6967-5.02464-65.0   
GRID        6919        487.71594.877846-65.0   
GRID        6920        487.735 14.78033-65.0   
GRID        6921        487.754224.68282-65.0   
GRID        6922        487.773434.5853 -65.0   
GRID        6923        487.792544.48779-65.0   
GRID        6924        487.811754.39027-65.0   
GRID        6925        487.830964.29276-65.0   
GRID        6926        486.148174.17254-65.0   
GRID        6927        484.465384.05232-65.0   
GRID        6928        482.782593.9321 -65.0   
GRID        6929        481.0998103.8119-65.0   
GRID        6930        479.417 113.6917-65.0   
GRID        6931        477.7342123.5714-65.0   
GRID        6932        476.0514133.4512-65.0   
GRID        6933        474.3687143.331 -65.0   
GRID        6934        472.6859153.2108-65.0   
GRID        6935        471.0031163.0906-65.0   
GRID        6936        469.3203172.9703-65.0   
GRID        6937        467.6376182.8501-65.0   
GRID        6938        465.9548192.7299-65.0   
GRID        6939        464.272 202.6097-65.0   
GRID        6940        462.5892212.4895-65.0   
GRID        6941        460.9065222.3693-65.0   
GRID        6942        459.2237232.249 -65.0   
GRID        6943        457.5409242.1288-65.0   
GRID        6944        455.8581252.0086-65.0   
GRID        6945        454.1754261.8884-65.0   
GRID        6946        452.4926271.7682-65.0   
GRID        6947        450.8098281.6479-65.0   
GRID        6948        449.127 291.5277-65.0   
GRID        6949        447.4443301.4075-65.0   
GRID        6950        445.7615311.2873-65.0   
GRID        6951        444.0787321.1671-65.0   
GRID        6952        442.3959331.0468-65.0   
GRID        6953        440.7132340.9266-65.0   
GRID        6954        439.0304350.8064-65.0   
GRID        6955        437.3476360.6862-65.0   
GRID        6956        435.6649370.566 -65.0   
GRID        6957        433.9821380.4457-65.0   
GRID        6958        432.2993390.3255-65.0   
GRID        6959        430.6165400.2053-65.0   
GRID        6960        428.9338410.0851-65.0   
GRID        6961        427.251 419.9649-65.0   
GRID        6962        425.5682429.8447-65.0   
GRID        6963        423.8854439.7244-65.0   
GRID        6964        422.2027449.6042-65.0   
GRID        6965        412.2517449.603 -65.0   
GRID        6966        402.3007449.6018-65.0   
GRID        6967        392.3497449.6006-65.0   
GRID        6968        382.3987449.5994-65.0   
GRID        6969        372.4478449.5983-65.0   
GRID        6970        362.4968449.5971-65.0   
GRID        6971        352.5458449.5959-65.0   
GRID        6972        342.5948449.5947-65.0   
GRID        6973        332.6438449.5935-65.0   
GRID        6974        322.6929449.5923-65.0   
GRID        6975        312.7419449.5911-65.0   
GRID        6976        302.7909449.5899-65.0   
GRID        6977        292.8399449.5887-65.0   
GRID        6978        282.8889449.5875-65.0   
GRID        6979        272.938 449.5863-65.0   
GRID        6980        262.987 449.5851-65.0   
GRID        6981        253.036 449.5839-65.0   
GRID        6982        243.085 449.5828-65.0   
GRID        6983        233.1341449.5816-65.0   
GRID        6984        223.1831449.5804-65.0   
GRID        6985        213.2321449.5792-65.0   
GRID        6986        203.2811449.578 -65.0   
GRID        6987        193.3301449.5768-65.0   
GRID        6988        183.3792449.5756-65.0   
GRID        6989        173.4282449.5744-65.0   
GRID        6990        163.4772449.5732-65.0   
GRID        6991        153.5262449.572 -65.0   
GRID        6992        143.5752449.5708-65.0   
GRID        6993        133.6243449.5696-65.0   
GRID        6994        123.6733449.5684-65.0   
GRID        6995        113.7223449.5673-65.0   
GRID        6996        103.7713449.5661-65.0   
GRID        6997        93.82034449.5649-65.0   
GRID        6998        83.86936449.5637-65.0   
GRID        6999        73.91839449.5625-65.0   
GRID        7000        63.96741449.5613-65.0   
GRID        7001        54.01643449.5601-65.0   
GRID        7002        44.06545449.5589-65.0   
GRID        7003        34.11447449.5577-65.0   
GRID        7004        24.16349449.5565-65.0   
GRID        7005        14.21251449.5553-65.0   
GRID        7006        4.261531449.5541-65.0   
GRID        7007        -5.68945449.5529-65.0   
GRID        7008        -15.6404449.5518-65.0   
GRID        7009        -25.5914449.5506-65.0   
GRID        7010        -35.5424449.5494-65.0   
GRID        7011        -45.4934449.5482-65.0   
GRID        7012        -55.4443449.547 -65.0   
GRID        7013        -65.3953449.5458-65.0   
GRID        7014        -75.3463449.5446-65.0   
GRID        7015        -85.2973449.5434-65.0   
GRID        7016        -95.2483449.5422-65.0   
GRID        7017        -105.199449.541 -65.0   
GRID        7018        -115.15 449.5398-65.0   
GRID        7019        -125.101449.5386-65.0   
GRID        7020        -135.052449.5374-65.0   
GRID        7021        -145.003449.5363-65.0   
GRID        7022        -154.954449.5351-65.0   
GRID        7023        -164.905449.5339-65.0   
GRID        7024        -174.856449.5327-65.0   
GRID        7025        -184.807449.5315-65.0   
GRID        7026        -194.758449.5303-65.0   
GRID        7027        -204.709449.5291-65.0   
GRID        7028        -214.66 449.5279-65.0   
GRID        7029        -224.611449.5267-65.0   
GRID        7030        -234.562449.5255-65.0   
GRID        7031        -244.513449.5243-65.0   
GRID        7032        -254.464449.5231-65.0   
GRID        7033        -264.415449.522 -65.0   
GRID        7034        -274.366449.5208-65.0   
GRID        7035        -284.317449.5196-65.0   
GRID        7036        -294.268449.5184-65.0   
GRID        7037        -304.219449.5172-65.0   
GRID        7038        -314.17 449.516 -65.0   
GRID        7039        -324.121449.5148-65.0   
GRID        7040        -334.072449.5136-65.0   
GRID        7041        -344.023449.5124-65.0   
GRID        7042        -353.974449.5112-65.0   
GRID        7043        -363.925449.51  -65.0   
GRID        7044        -373.876449.5088-65.0   
GRID        7045        -383.827449.5076-65.0   
GRID        7046        -393.778449.5065-65.0   
GRID        7047        -403.729449.5053-65.0   
GRID        7048        -413.68 449.5041-65.0   
GRID        7049        -423.631449.5029-65.0   
GRID        7050        -425.293439.7366-65.0   
GRID        7051        -426.955429.9704-65.0   
GRID        7052        -428.618420.2042-65.0   
GRID        7053        -430.28 410.438 -65.0   
GRID        7054        -431.943400.6717-65.0   
GRID        7055        -433.605390.9055-65.0   
GRID        7056        -435.268381.1393-65.0   
GRID        7057        -436.93 371.3731-65.0   
GRID        7058        -438.592361.6068-65.0   
GRID        7059        -440.255351.8406-65.0   
GRID        7060        -441.917342.0744-65.0   
GRID        7061        -443.58 332.3082-65.0   
GRID        7062        -445.242322.5419-65.0   
GRID        7063        -446.904312.7757-65.0   
GRID        7064        -448.567303.0095-65.0   
GRID        7065        -450.229293.2433-65.0   
GRID        7066        -451.892283.477 -65.0   
GRID        7067        -453.554273.7108-65.0   
GRID        7068        -455.217263.9446-65.0   
GRID        7069        -456.879254.1784-65.0   
GRID        7070        -458.541244.4121-65.0   
GRID        7071        -460.204234.6459-65.0   
GRID        7072        -461.866224.8797-65.0   
GRID        7073        -463.529215.1135-65.0   
GRID        7074        -465.191205.3472-65.0   
GRID        7075        -466.853195.581 -65.0   
GRID        7076        -468.516185.8148-65.0   
GRID        7077        -470.178176.0486-65.0   
GRID        7078        -471.841166.2823-65.0   
GRID        7079        -473.503156.5161-65.0   
GRID        7080        -475.166146.7499-65.0   
GRID        7081        -476.828136.9836-65.0   
GRID        7082        -478.49 127.2174-65.0   
GRID        7083        -480.153117.4512-65.0   
GRID        7084        -481.815107.685 -65.0   
GRID        7085        -483.47897.91874-65.0   
GRID        7086        -485.14 88.15252-65.0   
GRID        7087        -486.80378.38629-65.0   
GRID        7088        -488.46568.62007-65.0   
GRID        7089        -488.48258.40632-65.0   
GRID        7090        -488.49948.19256-65.0   
GRID        7091        -488.51637.97881-65.0   
GRID        7092        -488.53327.76506-65.0   
GRID        7093        -488.55 17.55131-65.0   
GRID        7094        -488.5677.337555-65.0   
GRID        7095        -488.584-2.8762 -65.0   
GRID        7096        -488.601-13.0899-65.0   
GRID        7097        -488.618-23.3037-65.0   
GRID        7098        -488.635-33.5175-65.0   
GRID        7099        -488.652-43.7312-65.0   
GRID        7100        -488.669-53.945 -65.0   
GRID        7101        -488.686-64.1587-65.0   
GRID        7102        -478.724-64.1616-65.0   
GRID        7103        -468.762-64.1644-65.0   
GRID        7104        -458.8  -64.1673-65.0   
GRID        7105        -448.839-64.1702-65.0   
GRID        7106        -438.877-64.173 -65.0   
GRID        7107        -428.915-64.1759-65.0   
GRID        7108        -418.953-64.1788-65.0   
GRID        7109        -408.991-64.1816-65.0   
GRID        7110        -399.029-64.1845-65.0   
GRID        7111        -389.067-64.1874-65.0   
GRID        7112        -379.105-64.1902-65.0   
GRID        7113        -369.143-64.1931-65.0   
GRID        7114        -359.181-64.196 -65.0   
GRID        7115        -349.219-64.1988-65.0   
GRID        7116        -339.257-64.2017-65.0   
GRID        7117        -329.296-64.2046-65.0   
GRID        7118        -319.334-64.2074-65.0   
GRID        7119        -309.372-64.2103-65.0   
GRID        7120        -299.41 -64.2132-65.0   
GRID        7121        -289.448-64.216 -65.0   
GRID        7122        -279.486-64.2189-65.0   
GRID        7123        -269.524-64.2218-65.0   
GRID        7124        -259.562-64.2246-65.0   
GRID        7125        -249.6  -64.2275-65.0   
GRID        7126        -239.638-64.2304-65.0   
GRID        7127        -229.676-64.2332-65.0   
GRID        7128        -219.714-64.2361-65.0   
GRID        7129        -209.753-64.239 -65.0   
GRID        7130        -199.791-64.2418-65.0   
GRID        7131        -189.829-64.2447-65.0   
GRID        7132        -179.867-64.2475-65.0   
GRID        7133        -169.905-64.2504-65.0   
GRID        7134        -159.943-64.2533-65.0   
GRID        7135        -149.981-64.2561-65.0   
GRID        7136        -140.019-64.259 -65.0   
GRID        7137        -130.057-64.2619-65.0   
GRID        7138        -120.095-64.2647-65.0   
GRID        7139        -110.133-64.2676-65.0   
GRID        7140        -100.171-64.2705-65.0   
GRID        7141        -90.2095-64.2733-65.0   
GRID        7142        -80.2476-64.2762-65.0   
GRID        7143        -70.2857-64.2791-65.0   
GRID        7144        -60.3237-64.2819-65.0   
GRID        7145        -50.3618-64.2848-65.0   
GRID        7146        -40.3999-64.2877-65.0   
GRID        7147        -30.438 -64.2905-65.0   
GRID        7148        -20.4761-64.2934-65.0   
GRID        7149        -10.5142-64.2963-65.0   
GRID        7150        -.552243-64.2991-65.0   
GRID        7151        9.409675-64.302 -65.0   
GRID        7152        19.37159-64.3049-65.0   
GRID        7153        29.33351-64.3077-65.0   
GRID        7154        39.29543-64.3106-65.0   
GRID        7155        49.25735-64.3135-65.0   
GRID        7156        59.21926-64.3163-65.0   
GRID        7157        69.18118-64.3192-65.0   
GRID        7158        79.1431 -64.3221-65.0   
GRID        7159        89.10502-64.3249-65.0   
GRID        7160        99.06693-64.3278-65.0   
GRID        7161        109.0289-64.3307-65.0   
GRID        7162        118.9908-64.3335-65.0   
GRID        7163        128.9527-64.3364-65.0   
GRID        7164        138.9146-64.3393-65.0   
GRID        7165        148.8765-64.3421-65.0   
GRID        7166        158.8384-64.345 -65.0   
GRID        7167        168.8004-64.3478-65.0   
GRID        7168        178.7623-64.3507-65.0   
GRID        7169        188.7242-64.3536-65.0   
GRID        7170        198.6861-64.3564-65.0   
GRID        7171        208.648 -64.3593-65.0   
GRID        7172        218.6099-64.3622-65.0   
GRID        7173        228.5719-64.365 -65.0   
GRID        7174        238.5338-64.3679-65.0   
GRID        7175        248.4957-64.3708-65.0   
GRID        7176        258.4576-64.3736-65.0   
GRID        7177        268.4195-64.3765-65.0   
GRID        7178        278.3815-64.3794-65.0   
GRID        7179        288.3434-64.3822-65.0   
GRID        7180        298.3053-64.3851-65.0   
GRID        7181        308.2672-64.388 -65.0   
GRID        7182        318.2291-64.3908-65.0   
GRID        7183        328.191 -64.3937-65.0   
GRID        7184        338.153 -64.3966-65.0   
GRID        7185        348.1149-64.3994-65.0   
GRID        7186        358.0768-64.4023-65.0   
GRID        7187        368.0387-64.4052-65.0   
GRID        7188        378.0006-64.408 -65.0   
GRID        7189        387.9625-64.4109-65.0   
GRID        7190        397.9245-64.4138-65.0   
GRID        7191        407.8864-64.4166-65.0   
GRID        7192        417.8483-64.4195-65.0   
GRID        7193        427.8102-64.4224-65.0   
GRID        7194        437.7721-64.4252-65.0   
GRID        7195        447.7341-64.4281-65.0   
GRID        7196        457.696 -64.431 -65.0   
GRID        7197        467.6579-64.4338-65.0   
GRID        7198        477.6198-64.4367-65.0   
GRID        7199        -497.23 -72.5869-65.0   
GRID        7200        -487.472-73.0966-65.0   
GRID        7201        -497.639-62.7099-65.0   
GRID        7202        -477.626-73.1666-65.0   
GRID        7203        -497.663-52.7366-65.0   
GRID        7204        -467.676-73.1693-65.0   
GRID        7205        -497.646-42.6124-65.0   
GRID        7206        -457.702-73.1722-65.0   
GRID        7207        -497.629-32.4515-65.0   
GRID        7208        -447.71 -73.175 -65.0   
GRID        7209        -497.612-22.2672-65.0   
GRID        7210        -437.717-73.1779-65.0   
GRID        7211        -497.595-12.0833-65.0   
GRID        7212        -427.725-73.1808-65.0   
GRID        7213        -497.578-1.89946-65.0   
GRID        7214        -417.733-73.1837-65.0   
GRID        7215        -497.5618.284412-65.0   
GRID        7216        -407.741-73.1865-65.0   
GRID        7217        -497.54418.4683 -65.0   
GRID        7218        -397.749-73.1894-65.0   
GRID        7219        -497.52728.6522 -65.0   
GRID        7220        -387.757-73.1923-65.0   
GRID        7221        -497.51 38.83615-65.0   
GRID        7222        -377.764-73.1951-65.0   
GRID        7223        -497.49349.01226-65.0   
GRID        7224        -367.772-73.198 -65.0   
GRID        7225        -497.47759.17327-65.0   
GRID        7226        -357.78 -73.2009-65.0   
GRID        7227        -497.19869.25487-65.0   
GRID        7228        -347.788-73.2038-65.0   
GRID        7229        -495.80479.20958-65.0   
GRID        7230        -337.796-73.2067-65.0   
GRID        7231        -494.12489.08198-65.0   
GRID        7232        -327.803-73.2095-65.0   
GRID        7233        -492.44698.93959-65.0   
GRID        7234        -317.811-73.2124-65.0   
GRID        7235        -490.77 108.7896-65.0   
GRID        7236        -307.819-73.2153-65.0   
GRID        7237        -297.827-73.2182-65.0   
GRID        7238        -489.093118.6396-65.0   
GRID        7239        -287.835-73.221 -65.0   
GRID        7240        -487.416128.4895-65.0   
GRID        7241        -277.843-73.2239-65.0   
GRID        7242        -485.74 138.3395-65.0   
GRID        7243        -267.85 -73.2268-65.0   
GRID        7244        -484.063148.1895-65.0   
GRID        7245        -257.858-73.2296-65.0   
GRID        7246        -482.386158.0396-65.0   
GRID        7247        -247.866-73.2325-65.0   
GRID        7248        -480.71 167.8896-65.0   
GRID        7249        -237.874-73.2354-65.0   
GRID        7250        -479.033177.7396-65.0   
GRID        7251        -227.882-73.2383-65.0   
GRID        7252        -217.889-73.2411-65.0   
GRID        7253        -477.356187.5897-65.0   
GRID        7254        -207.897-73.244 -65.0   
GRID        7255        -475.679197.4397-65.0   
GRID        7256        -197.905-73.2469-65.0   
GRID        7257        -474.003207.2897-65.0   
GRID        7258        -187.913-73.2498-65.0   
GRID        7259        -472.326217.1398-65.0   
GRID        7260        -177.921-73.2526-65.0   
GRID        7261        -470.649226.9898-65.0   
GRID        7262        -167.929-73.2555-65.0   
GRID        7263        -468.973236.8399-65.0   
GRID        7264        -157.936-73.2584-65.0   
GRID        7265        -147.944-73.2613-65.0   
GRID        7266        -467.296246.6899-65.0   
GRID        7267        -137.952-73.2641-65.0   
GRID        7268        -465.619256.54  -65.0   
GRID        7269        -127.96 -73.267 -65.0   
GRID        7270        -463.943266.39  -65.0   
GRID        7271        -117.968-73.2699-65.0   
GRID        7272        -462.266276.2401-65.0   
GRID        7273        -107.976-73.2728-65.0   
GRID        7274        -460.589286.0901-65.0   
GRID        7275        -97.9834-73.2756-65.0   
GRID        7276        -458.913295.9401-65.0   
GRID        7277        -87.9912-73.2785-65.0   
GRID        7278        -457.236305.7902-65.0   
GRID        7279        -77.999 -73.2814-65.0   
GRID        7280        -68.0068-73.2843-65.0   
GRID        7281        -455.559315.6402-65.0   
GRID        7282        -58.0147-73.2871-65.0   
GRID        7283        -453.883325.4903-65.0   
GRID        7284        -48.0225-73.29  -65.0   
GRID        7285        -452.206335.3403-65.0   
GRID        7286        -38.0303-73.2929-65.0   
GRID        7287        -450.529345.1904-65.0   
GRID        7288        -28.0381-73.2958-65.0   
GRID        7289        -448.852355.0404-65.0   
GRID        7290        -18.1465-73.2986-65.0   
GRID        7291        -447.176364.8905-65.0   
GRID        7292        -8.47392-73.305 -65.0   
GRID        7293        .4012095-73.0075-65.0   
GRID        7294        -445.499374.7405-65.0   
GRID        7295        8.856766-73.0068-65.0   
GRID        7296        -443.822384.5905-65.0   
GRID        7297        17.6303 -73.3163-65.0   
GRID        7298        -442.146394.4406-65.0   
GRID        7299        27.12248-73.3117-65.0   
GRID        7300        36.94144-73.3145-65.0   
GRID        7301        -440.487404.1858-65.0   
GRID        7302        46.86228-73.3173-65.0   
GRID        7303        -438.87 413.7092-65.0   
GRID        7304        56.85557-73.3202-65.0   
GRID        7305        -437.085422.395 -65.0   
GRID        7306        66.84886-73.3231-65.0   
GRID        7307        -435.668430.6864-65.0   
GRID        7308        76.84214-73.3259-65.0   
GRID        7309        -434.522439.2911-65.0   
GRID        7310        86.83543-73.3288-65.0   
GRID        7311        -433.234448.2933-65.0   
GRID        7312        96.82872-73.3317-65.0   
GRID        7313        -432.678457.6432-65.0   
GRID        7314        -424.621458.1206-65.0   
GRID        7315        106.822 -73.3346-65.0   
GRID        7316        -415.975458.5088-65.0   
GRID        7317        116.8153-73.3374-65.0   
GRID        7318        -406.463458.5054-65.0   
GRID        7319        126.8086-73.3403-65.0   
GRID        7320        -397.091458.4998-65.0   
GRID        7321        136.8019-73.3432-65.0   
GRID        7322        -388.322458.8067-65.0   
GRID        7323        146.7951-73.3461-65.0   
GRID        7324        -379.892458.8037-65.0   
GRID        7325        156.7884-73.3489-65.0   
GRID        7326        -371.036458.5058-65.0   
GRID        7327        166.7817-73.3518-65.0   
GRID        7328        -361.462458.5108-65.0   
GRID        7329        176.775 -73.3547-65.0   
GRID        7330        -351.77 458.5119-65.0   
GRID        7331        186.7683-73.3576-65.0   
GRID        7332        -342.312458.5197-65.0   
GRID        7333        196.7616-73.3604-65.0   
GRID        7334        -333.57 458.2139-65.0   
GRID        7335        -325.156458.2188-65.0   
GRID        7336        206.7549-73.3633-65.0   
GRID        7337        -316.328458.5197-65.0   
GRID        7338        216.7482-73.3662-65.0   
GRID        7339        -306.698458.5173-65.0   
GRID        7340        226.7414-73.3691-65.0   
GRID        7341        -296.848458.5185-65.0   
GRID        7342        236.7346-73.3719-65.0   
GRID        7343        -286.893458.5197-65.0   
GRID        7344        246.7277-73.3748-65.0   
GRID        7345        -276.939458.5209-65.0   
GRID        7346        256.7206-73.3777-65.0   
GRID        7347        -266.985458.5221-65.0   
GRID        7348        266.7132-73.3806-65.0   
GRID        7349        -257.031458.5233-65.0   
GRID        7350        276.7056-73.3834-65.0   
GRID        7351        -247.077458.5245-65.0   
GRID        7352        286.6978-73.3863-65.0   
GRID        7353        -237.123458.5257-65.0   
GRID        7354        296.69  -73.3892-65.0   
GRID        7355        -227.169458.5269-65.0   
GRID        7356        306.6822-73.392 -65.0   
GRID        7357        -217.215458.5281-65.0   
GRID        7358        316.6744-73.3949-65.0   
GRID        7359        -207.261458.5293-65.0   
GRID        7360        326.6665-73.3978-65.0   
GRID        7361        -197.307458.5304-65.0   
GRID        7362        336.6587-73.4007-65.0   
GRID        7363        -187.353458.5316-65.0   
GRID        7364        346.6509-73.4035-65.0   
GRID        7365        -177.399458.5328-65.0   
GRID        7366        356.6431-73.4064-65.0   
GRID        7367        -167.445458.534 -65.0   
GRID        7368        366.6353-73.4093-65.0   
GRID        7369        -157.491458.5352-65.0   
GRID        7370        376.6274-73.4122-65.0   
GRID        7371        -147.537458.5364-65.0   
GRID        7372        386.6196-73.415 -65.0   
GRID        7373        -137.583458.5376-65.0   
GRID        7374        396.6118-73.4179-65.0   
GRID        7375        -127.629458.5388-65.0   
GRID        7376        406.604 -73.4208-65.0   
GRID        7377        -117.675458.54  -65.0   
GRID        7378        416.5961-73.4237-65.0   
GRID        7379        -107.721458.5412-65.0   
GRID        7380        426.5883-73.4265-65.0   
GRID        7381        -97.7671458.5424-65.0   
GRID        7382        436.5805-73.4294-65.0   
GRID        7383        -87.8131458.5436-65.0   
GRID        7384        446.5727-73.4323-65.0   
GRID        7385        -77.8591458.5448-65.0   
GRID        7386        456.5652-73.4352-65.0   
GRID        7387        -67.905 458.546 -65.0   
GRID        7388        466.5394-73.438 -65.0   
GRID        7389        -57.951 458.5471-65.0   
GRID        7390        476.4856-73.441 -65.0   
GRID        7391        -47.997 458.5483-65.0   
GRID        7392        486.316 -73.4038-65.0   
GRID        7393        -38.043 458.5495-65.0   
GRID        7394        496.0676-73.033 -65.0   
GRID        7395        -28.0889458.5507-65.0   
GRID        7396        496.5261-63.3635-65.0   
GRID        7397        -18.1348458.5519-65.0   
GRID        7398        496.6013-53.6101-65.0   
GRID        7399        -8.18046458.5531-65.0   
GRID        7400        496.6203-43.7577-65.0   
GRID        7401        1.774343458.5543-65.0   
GRID        7402        496.6394-33.8815-65.0   
GRID        7403        11.72944458.5555-65.0   
GRID        7404        496.6585-23.9889-65.0   
GRID        7405        21.68503458.5567-65.0   
GRID        7406        496.6777-14.0962-65.0   
GRID        7407        31.64077458.5579-65.0   
GRID        7408        496.6968-4.20358-65.0   
GRID        7409        41.59665458.5591-65.0   
GRID        7410        496.716 5.689074-65.0   
GRID        7411        51.55253458.5603-65.0   
GRID        7412        496.735115.58172-65.0   
GRID        7413        61.50841458.5615-65.0   
GRID        7414        496.754325.47437-65.0   
GRID        7415        71.4643 458.5627-65.0   
GRID        7416        496.773435.36702-65.0   
GRID        7417        81.42018458.5638-65.0   
GRID        7418        496.792645.26334-65.0   
GRID        7419        91.37606458.565 -65.0   
GRID        7420        496.811655.16679-65.0   
GRID        7421        101.3319458.5662-65.0   
GRID        7422        496.543265.07247-65.0   
GRID        7423        111.2878458.5674-65.0   
GRID        7424        495.148 74.89859-65.0   
GRID        7425        493.473784.7282 -65.0   
GRID        7426        121.2437458.5686-65.0   
GRID        7427        491.798394.56468-65.0   
GRID        7428        131.1996458.5698-65.0   
GRID        7429        490.1223104.4047-65.0   
GRID        7430        141.1555458.571 -65.0   
GRID        7431        488.4463114.2447-65.0   
GRID        7432        151.1114458.5722-65.0   
GRID        7433        486.7703124.0847-65.0   
GRID        7434        485.0943133.9248-65.0   
GRID        7435        161.0672458.5734-65.0   
GRID        7436        483.4183143.7648-65.0   
GRID        7437        171.0231458.5746-65.0   
GRID        7438        481.7422153.6048-65.0   
GRID        7439        180.9065458.5758-65.0   
GRID        7440        480.0662163.4448-65.0   
GRID        7441        190.6884458.577 -65.0   
GRID        7442        478.3902173.2848-65.0   
GRID        7443        200.145 458.571 -65.0   
GRID        7444        476.7142183.1249-65.0   
GRID        7445        208.8905458.8782-65.0   
GRID        7446        475.0383192.9649-65.0   
GRID        7447        217.3157458.8759-65.0   
GRID        7448        473.3622202.8049-65.0   
GRID        7449        226.1578458.5778-65.0   
GRID        7450        471.6862212.6449-65.0   
GRID        7451        470.0102222.4849-65.0   
GRID        7452        235.7944458.5823-65.0   
GRID        7453        468.3342232.325 -65.0   
GRID        7454        245.6484458.5835-65.0   
GRID        7455        466.6582242.165 -65.0   
GRID        7456        255.6024458.5847-65.0   
GRID        7457        464.9822252.005 -65.0   
GRID        7458        265.5565458.5859-65.0   
GRID        7459        463.3062261.845 -65.0   
GRID        7460        461.6302271.6851-65.0   
GRID        7461        275.5105458.5871-65.0   
GRID        7462        459.9542281.5251-65.0   
GRID        7463        285.4645458.5883-65.0   
GRID        7464        458.2782291.3651-65.0   
GRID        7465        295.4185458.5895-65.0   
GRID        7466        456.6022301.2051-65.0   
GRID        7467        305.3725458.5907-65.0   
GRID        7468        454.9262311.0451-65.0   
GRID        7469        315.3266458.5919-65.0   
GRID        7470        453.2502320.8852-65.0   
GRID        7471        451.5742330.7252-65.0   
GRID        7472        325.2806458.5931-65.0   
GRID        7473        449.8982340.5652-65.0   
GRID        7474        335.2346458.5943-65.0   
GRID        7475        448.2222350.4052-65.0   
GRID        7476        345.1886458.5954-65.0   
GRID        7477        446.5462360.2453-65.0   
GRID        7478        355.1426458.5966-65.0   
GRID        7479        444.8702370.0853-65.0   
GRID        7480        443.1942379.9253-65.0   
GRID        7481        365.0967458.5978-65.0   
GRID        7482        441.5182389.7653-65.0   
GRID        7483        375.0507458.599 -65.0   
GRID        7484        439.8422399.6053-65.0   
GRID        7485        385.0091458.6002-65.0   
GRID        7486        438.1662409.4454-65.0   
GRID        7487        394.9726458.6014-65.0   
GRID        7488        436.4902419.2854-65.0   
GRID        7489        404.8341458.6026-65.0   
GRID        7490        434.8194429.095 -65.0   
GRID        7491        433.16  438.8311-65.0   
GRID        7492        414.4816458.6078-65.0   
GRID        7493        431.793 448.2964-65.0   
GRID        7494        423.1891458.2191-65.0   
GRID        7495        431.226 457.7588-65.0   
GRID        7496        -506.716-82.1535-74.2857
GRID        7497        -506.716-82.1535-83.5714
GRID        7498        -506.716-82.1535-92.8571
GRID        7499        -506.716-82.1535-102.143
GRID        7500        -506.716-82.1535-111.429
GRID        7501        -506.716-82.1535-120.714
GRID        7502        -506.716-82.1535-130.0  
GRID        7503        -506.733-92.1111-130.0  
GRID        7504        -506.749-102.069-130.0  
GRID        7505        -506.766-112.026-130.0  
GRID        7506        -506.783-121.984-130.0  
GRID        7507        -506.799-131.942-130.0  
GRID        7508        -506.816-141.899-130.0  
GRID        7509        -506.832-151.857-130.0  
GRID        7510        -506.849-161.814-130.0  
GRID        7511        -506.866-171.772-130.0  
GRID        7512        -506.882-181.73 -130.0  
GRID        7513        -506.899-191.687-130.0  
GRID        7514        -506.915-201.645-130.0  
GRID        7515        -506.932-211.603-130.0  
GRID        7516        -506.949-221.56 -130.0  
GRID        7517        -506.965-231.518-130.0  
GRID        7518        -506.982-241.475-130.0  
GRID        7519        -506.998-251.433-130.0  
GRID        7520        -507.015-261.391-130.0  
GRID        7521        -507.031-271.348-130.0  
GRID        7522        -507.048-281.306-130.0  
GRID        7523        -507.065-291.263-130.0  
GRID        7524        -507.081-301.221-130.0  
GRID        7525        -507.098-311.179-130.0  
GRID        7526        -507.114-321.136-130.0  
GRID        7527        -507.131-331.094-130.0  
GRID        7528        -507.148-341.051-130.0  
GRID        7529        -507.164-351.009-130.0  
GRID        7530        -507.181-360.967-130.0  
GRID        7531        -507.197-370.924-130.0  
GRID        7532        -507.214-380.882-130.0  
GRID        7533        -507.231-390.84 -130.0  
GRID        7534        -507.247-400.797-130.0  
GRID        7535        -507.264-410.755-130.0  
GRID        7536        -507.28 -420.712-130.0  
GRID        7537        -507.297-430.67 -130.0  
GRID        7538        -507.314-440.628-130.0  
GRID        7539        -507.33 -450.585-130.0  
GRID        7540        -507.347-460.543-130.0  
GRID        7541        -507.363-470.5  -130.0  
GRID        7542        -507.38 -480.458-130.0  
GRID        7543        -507.397-490.416-130.0  
GRID        7544        -507.413-500.373-130.0  
GRID        7545        -507.43 -510.331-130.0  
GRID        7546        -507.446-520.289-130.0  
GRID        7547        -507.463-530.246-130.0  
GRID        7548        -507.479-540.204-130.0  
GRID        7549        -507.496-550.161-130.0  
GRID        7550        -507.513-560.119-130.0  
GRID        7551        -507.529-570.077-130.0  
GRID        7552        -507.546-580.034-130.0  
GRID        7553        -507.562-589.992-130.0  
GRID        7554        -507.579-599.949-130.0  
GRID        7555        -507.596-609.907-130.0  
GRID        7556        -507.612-619.865-130.0  
GRID        7557        -507.629-629.822-130.0  
GRID        7558        -507.645-639.78 -130.0  
GRID        7559        -507.662-649.738-130.0  
GRID        7560        -507.679-659.695-130.0  
GRID        7561        -507.695-669.653-130.0  
GRID        7562        -507.712-679.61 -130.0  
GRID        7563        -507.728-689.568-130.0  
GRID        7564        -507.745-699.526-130.0  
GRID        7565        -507.762-709.483-130.0  
GRID        7566        -507.778-719.441-130.0  
GRID        7567        -507.795-729.398-130.0  
GRID        7568        -507.811-739.356-130.0  
GRID        7569        -507.828-749.314-130.0  
GRID        7570        -507.845-759.271-130.0  
GRID        7571        -507.861-769.229-130.0  
GRID        7572        -507.878-779.186-130.0  
GRID        7573        -507.894-789.144-130.0  
GRID        7574        -507.911-799.102-130.0  
GRID        7575        -507.927-809.059-130.0  
GRID        7576        -507.944-819.017-130.0  
GRID        7577        -507.961-828.975-130.0  
GRID        7578        -507.977-838.932-130.0  
GRID        7579        -507.994-848.89 -130.0  
GRID        7580        -508.01 -858.847-130.0  
GRID        7581        -508.027-868.805-130.0  
GRID        7582        -508.044-878.763-130.0  
GRID        7583        -508.06 -888.72 -130.0  
GRID        7584        -508.06 -888.72 -120.0  
GRID        7585        -508.06 -888.72 -110.0  
GRID        7586        -508.06 -888.72 -100.0  
GRID        7587        -508.06 -888.72 -90.0   
GRID        7588        -508.06 -888.72 -80.0   
GRID        7589        -508.06 -888.72 -70.0   
GRID        7590        -508.06 -888.72 -60.0   
GRID        7591        -508.06 -888.72 -50.0   
GRID        7592        -508.06 -888.72 -40.0   
GRID        7593        -508.06 -888.72 -30.0   
GRID        7594        -508.06 -888.72 -20.0   
GRID        7595        -508.06 -888.72 -10.0   
GRID        7596        -508.06 -888.72 0.0     
GRID        7597        -508.044-878.7320.0     
GRID        7598        -508.027-868.7440.0     
GRID        7599        -508.01 -858.7550.0     
GRID        7600        -507.994-848.7670.0     
GRID        7601        -507.977-838.7790.0     
GRID        7602        -507.96 -828.79 0.0     
GRID        7603        -507.944-818.8020.0     
GRID        7604        -507.927-808.8140.0     
GRID        7605        -507.91 -798.8260.0     
GRID        7606        -507.894-788.8370.0     
GRID        7607        -507.877-778.8490.0     
GRID        7608        -507.86 -768.8610.0     
GRID        7609        -507.844-758.8720.0     
GRID        7610        -507.827-748.8840.0     
GRID        7611        -507.811-738.8960.0     
GRID        7612        -507.794-728.9080.0     
GRID        7613        -507.777-718.9190.0     
GRID        7614        -507.761-708.9310.0     
GRID        7615        -507.744-698.9430.0     
GRID        7616        -507.727-688.9540.0     
GRID        7617        -507.711-678.9660.0     
GRID        7618        -507.694-668.9780.0     
GRID        7619        -507.677-658.9890.0     
GRID        7620        -507.661-649.0010.0     
GRID        7621        -507.644-639.0130.0     
GRID        7622        -507.627-629.0250.0     
GRID        7623        -507.611-619.0360.0     
GRID        7624        -507.594-609.0480.0     
GRID        7625        -507.578-599.06 0.0     
GRID        7626        -507.561-589.0710.0     
GRID        7627        -507.544-579.0830.0     
GRID        7628        -507.528-569.0950.0     
GRID        7629        -507.511-559.1070.0     
GRID        7630        -507.494-549.1180.0     
GRID        7631        -507.478-539.13 0.0     
GRID        7632        -507.461-529.1420.0     
GRID        7633        -507.444-519.1530.0     
GRID        7634        -507.428-509.1650.0     
GRID        7635        -507.411-499.1770.0     
GRID        7636        -507.394-489.1880.0     
GRID        7637        -507.378-479.2  0.0     
GRID        7638        -507.361-469.2120.0     
GRID        7639        -507.345-459.2240.0     
GRID        7640        -507.328-449.2350.0     
GRID        7641        -507.311-439.2470.0     
GRID        7642        -507.295-429.2590.0     
GRID        7643        -507.278-419.27 0.0     
GRID        7644        -507.261-409.2820.0     
GRID        7645        -507.245-399.2940.0     
GRID        7646        -507.228-389.3060.0     
GRID        7647        -507.211-379.3170.0     
GRID        7648        -507.195-369.3290.0     
GRID        7649        -507.178-359.3410.0     
GRID        7650        -507.161-349.3520.0     
GRID        7651        -507.145-339.3640.0     
GRID        7652        -507.128-329.3760.0     
GRID        7653        -507.112-319.3870.0     
GRID        7654        -507.095-309.3990.0     
GRID        7655        -507.078-299.4110.0     
GRID        7656        -507.062-289.4230.0     
GRID        7657        -507.045-279.4340.0     
GRID        7658        -507.028-269.4460.0     
GRID        7659        -507.012-259.4580.0     
GRID        7660        -506.995-249.4690.0     
GRID        7661        -506.978-239.4810.0     
GRID        7662        -506.962-229.4930.0     
GRID        7663        -506.945-219.5050.0     
GRID        7664        -506.928-209.5160.0     
GRID        7665        -506.912-199.5280.0     
GRID        7666        -506.895-189.54 0.0     
GRID        7667        -506.879-179.5510.0     
GRID        7668        -506.862-169.5630.0     
GRID        7669        -506.845-159.5750.0     
GRID        7670        -506.829-149.5860.0     
GRID        7671        -506.812-139.5980.0     
GRID        7672        -506.795-129.61 0.0     
GRID        7673        -506.779-119.6220.0     
GRID        7674        -506.762-109.6330.0     
GRID        7675        -506.745-99.645 0.0     
GRID        7676        -506.729-89.65670.0     
GRID        7677        -506.712-79.66840.0     
GRID        7678        -506.695-69.68010.0     
GRID        7679        -506.679-59.69180.0     
GRID        7680        -506.662-49.70350.0     
GRID        7681        -506.646-39.71520.0     
GRID        7682        -506.629-29.72690.0     
GRID        7683        -506.612-19.73860.0     
GRID        7684        -506.596-9.750350.0     
GRID        7685        -506.579.23794920.0     
GRID        7686        -506.56210.226240.0     
GRID        7687        -506.54620.214540.0     
GRID        7688        -506.52930.202830.0     
GRID        7689        -506.51240.191130.0     
GRID        7690        -506.49650.179420.0     
GRID        7691        -506.47960.167710.0     
GRID        7692        -508.044-878.76 -119.999
GRID        7693        -508.027-868.8  -119.999
GRID        7694        -508.044-878.758-109.999
GRID        7695        -508.01 -858.84 -119.999
GRID        7696        -508.027-868.796-109.999
GRID        7697        -508.044-878.756-99.9991
GRID        7698        -507.994-848.88 -119.999
GRID        7699        -508.01 -858.833-109.999
GRID        7700        -508.027-868.791-99.9989
GRID        7701        -508.044-878.753-89.9991
GRID        7702        -507.977-838.92 -119.999
GRID        7703        -507.994-848.871-109.999
GRID        7704        -508.01 -858.826-99.9989
GRID        7705        -508.027-868.786-89.9989
GRID        7706        -508.044-878.751-79.9991
GRID        7707        -507.961-828.96 -119.999
GRID        7708        -507.977-838.909-109.999
GRID        7709        -507.994-848.861-99.9989
GRID        7710        -508.01 -858.819-89.9989
GRID        7711        -508.027-868.781-79.9989
GRID        7712        -508.044-878.748-69.9991
GRID        7713        -507.944-819.0  -119.999
GRID        7714        -507.961-828.946-109.999
GRID        7715        -507.977-838.897-99.9989
GRID        7716        -507.994-848.852-89.9989
GRID        7717        -508.01 -858.812-79.9989
GRID        7718        -508.027-868.777-69.9989
GRID        7719        -508.044-878.746-59.9991
GRID        7720        -507.927-809.04 -119.999
GRID        7721        -507.944-818.984-109.999
GRID        7722        -507.961-828.932-99.9989
GRID        7723        -507.977-838.885-89.9989
GRID        7724        -507.994-848.843-79.9989
GRID        7725        -508.01 -858.805-69.9989
GRID        7726        -508.027-868.772-59.9989
GRID        7727        -508.044-878.744-49.9991
GRID        7728        -507.911-799.08 -119.999
GRID        7729        -507.927-809.022-109.999
GRID        7730        -507.944-818.967-99.9989
GRID        7731        -507.961-828.918-89.9989
GRID        7732        -507.977-838.873-79.9989
GRID        7733        -507.994-848.833-69.9989
GRID        7734        -508.01 -858.798-59.9989
GRID        7735        -508.027-868.767-49.9989
GRID        7736        -508.044-878.741-39.9991
GRID        7737        -507.894-789.12 -119.999
GRID        7738        -507.911-799.059-109.999
GRID        7739        -507.927-809.003-99.9989
GRID        7740        -507.944-818.951-89.9989
GRID        7741        -507.961-828.904-79.9989
GRID        7742        -507.977-838.861-69.9989
GRID        7743        -507.994-848.824-59.9989
GRID        7744        -508.01 -858.791-49.9989
GRID        7745        -508.027-868.763-39.9989
GRID        7746        -508.044-878.739-29.9991
GRID        7747        -507.878-779.161-119.999
GRID        7748        -507.894-789.097-109.999
GRID        7749        -507.911-799.038-99.9989
GRID        7750        -507.927-808.984-89.9989
GRID        7751        -507.944-818.934-79.9989
GRID        7752        -507.961-828.89 -69.9989
GRID        7753        -507.977-838.85 -59.9989
GRID        7754        -507.994-848.814-49.9989
GRID        7755        -508.01 -858.784-39.9989
GRID        7756        -508.027-868.758-29.9989
GRID        7757        -508.044-878.737-19.9991
GRID        7758        -507.861-769.201-119.999
GRID        7759        -507.878-779.135-109.999
GRID        7760        -507.894-789.073-99.9989
GRID        7761        -507.911-799.017-89.9989
GRID        7762        -507.927-808.965-79.9989
GRID        7763        -507.944-818.918-69.9989
GRID        7764        -507.96 -828.875-59.9989
GRID        7765        -507.977-838.838-49.9989
GRID        7766        -507.994-848.805-39.9989
GRID        7767        -508.01 -858.777-29.9989
GRID        7768        -508.027-868.753-19.999 
GRID        7769        -508.044-878.734-9.99934
GRID        7770        -507.844-759.241-119.999
GRID        7771        -507.861-769.172-109.999
GRID        7772        -507.878-779.109-99.9989
GRID        7773        -507.894-789.05 -89.9989
GRID        7774        -507.911-798.996-79.9989
GRID        7775        -507.927-808.946-69.9989
GRID        7776        -507.944-818.901-59.9989
GRID        7777        -507.96 -828.861-49.9989
GRID        7778        -507.977-838.826-39.9989
GRID        7779        -507.994-848.795-29.9989
GRID        7780        -508.01 -858.77 -19.999 
GRID        7781        -508.027-868.748-9.99927
GRID        7782        -507.828-749.281-119.999
GRID        7783        -507.844-759.21 -109.999
GRID        7784        -507.861-769.144-99.9989
GRID        7785        -507.878-779.083-89.9989
GRID        7786        -507.894-789.026-79.9989
GRID        7787        -507.911-798.974-69.9989
GRID        7788        -507.927-808.927-59.9989
GRID        7789        -507.944-818.885-49.9989
GRID        7790        -507.96 -828.847-39.9989
GRID        7791        -507.977-838.814-29.9989
GRID        7792        -507.994-848.786-19.999 
GRID        7793        -508.01 -858.762-9.99927
GRID        7794        -507.811-739.321-119.999
GRID        7795        -507.828-749.248-109.999
GRID        7796        -507.844-759.179-99.9989
GRID        7797        -507.861-769.116-89.9989
GRID        7798        -507.877-779.057-79.9989
GRID        7799        -507.894-789.002-69.9989
GRID        7800        -507.911-798.953-59.9989
GRID        7801        -507.927-808.908-49.9989
GRID        7802        -507.944-818.868-39.9989
GRID        7803        -507.96 -828.833-29.9989
GRID        7804        -507.977-838.802-19.999 
GRID        7805        -507.994-848.776-9.99927
GRID        7806        -507.795-729.361-119.999
GRID        7807        -507.811-739.285-109.999
GRID        7808        -507.828-749.215-99.9989
GRID        7809        -507.844-759.149-89.9989
GRID        7810        -507.861-769.087-79.9989
GRID        7811        -507.877-779.031-69.9989
GRID        7812        -507.894-788.979-59.9989
GRID        7813        -507.911-798.932-49.9989
GRID        7814        -507.927-808.889-39.9989
GRID        7815        -507.944-818.852-29.9989
GRID        7816        -507.96 -828.819-19.999 
GRID        7817        -507.977-838.791-9.99927
GRID        7818        -507.778-719.401-119.999
GRID        7819        -507.795-729.323-109.999
GRID        7820        -507.811-739.25 -99.9989
GRID        7821        -507.828-749.181-89.9989
GRID        7822        -507.844-759.118-79.9989
GRID        7823        -507.861-769.059-69.9989
GRID        7824        -507.877-779.005-59.9989
GRID        7825        -507.894-788.955-49.9989
GRID        7826        -507.911-798.911-39.9989
GRID        7827        -507.927-808.871-29.9989
GRID        7828        -507.944-818.835-19.999 
GRID        7829        -507.96 -828.805-9.99927
GRID        7830        -507.761-709.441-119.999
GRID        7831        -507.778-719.361-109.999
GRID        7832        -507.795-729.285-99.9989
GRID        7833        -507.811-739.214-89.9989
GRID        7834        -507.828-749.148-79.9989
GRID        7835        -507.844-759.087-69.9989
GRID        7836        -507.861-769.031-59.9989
GRID        7837        -507.877-778.979-49.9989
GRID        7838        -507.894-788.932-39.9989
GRID        7839        -507.911-798.889-29.9989
GRID        7840        -507.927-808.852-19.999 
GRID        7841        -507.944-818.819-9.99927
GRID        7842        -507.745-699.481-119.999
GRID        7843        -507.761-709.398-109.999
GRID        7844        -507.778-719.32 -99.9989
GRID        7845        -507.794-729.247-89.9989
GRID        7846        -507.811-739.179-79.9989
GRID        7847        -507.828-749.115-69.9989
GRID        7848        -507.844-759.056-59.9989
GRID        7849        -507.861-769.002-49.9989
GRID        7850        -507.877-778.953-39.9989
GRID        7851        -507.894-788.908-29.9989
GRID        7852        -507.91 -798.868-19.999 
GRID        7853        -507.927-808.833-9.99927
GRID        7854        -507.728-689.521-119.999
GRID        7855        -507.745-699.436-109.999
GRID        7856        -507.761-709.356-99.9989
GRID        7857        -507.778-719.28 -89.9989
GRID        7858        -507.794-729.21 -79.9989
GRID        7859        -507.811-739.144-69.9989
GRID        7860        -507.828-749.082-59.9989
GRID        7861        -507.844-759.026-49.9989
GRID        7862        -507.861-768.974-39.9989
GRID        7863        -507.877-778.927-29.9989
GRID        7864        -507.894-788.884-19.999 
GRID        7865        -507.91 -798.847-9.99927
GRID        7866        -507.712-679.561-119.999
GRID        7867        -507.728-689.474-109.999
GRID        7868        -507.745-699.391-99.9989
GRID        7869        -507.761-709.313-89.9989
GRID        7870        -507.778-719.24 -79.9989
GRID        7871        -507.794-729.172-69.9989
GRID        7872        -507.811-739.108-59.9989
GRID        7873        -507.827-749.049-49.9989
GRID        7874        -507.844-758.995-39.9989
GRID        7875        -507.861-768.946-29.9989
GRID        7876        -507.877-778.901-19.999 
GRID        7877        -507.894-788.861-9.99927
GRID        7878        -507.695-669.601-119.999
GRID        7879        -507.712-679.511-109.999
GRID        7880        -507.728-689.426-99.9989
GRID        7881        -507.745-699.346-89.9989
GRID        7882        -507.761-709.271-79.9989
GRID        7883        -507.778-719.2  -69.9989
GRID        7884        -507.794-729.134-59.9989
GRID        7885        -507.811-739.073-49.9989
GRID        7886        -507.827-749.016-39.9989
GRID        7887        -507.844-758.964-29.9989
GRID        7888        -507.861-768.917-19.999 
GRID        7889        -507.877-778.875-9.99927
GRID        7890        -507.678-659.641-119.999
GRID        7891        -507.695-669.549-109.999
GRID        7892        -507.712-679.462-99.9989
GRID        7893        -507.728-689.379-89.9989
GRID        7894        -507.745-699.301-79.9989
GRID        7895        -507.761-709.228-69.9989
GRID        7896        -507.778-719.16 -59.9989
GRID        7897        -507.794-729.096-49.9989
GRID        7898        -507.811-739.037-39.9989
GRID        7899        -507.827-748.983-29.9989
GRID        7900        -507.844-758.934-19.999 
GRID        7901        -507.861-768.889-9.99927
GRID        7902        -507.662-649.681-119.999
GRID        7903        -507.678-659.587-109.999
GRID        7904        -507.695-669.497-99.9989
GRID        7905        -507.711-679.412-89.9989
GRID        7906        -507.728-689.332-79.9989
GRID        7907        -507.745-699.257-69.9989
GRID        7908        -507.761-709.186-59.9989
GRID        7909        -507.778-719.12 -49.9989
GRID        7910        -507.794-729.059-39.9989
GRID        7911        -507.811-739.002-29.9989
GRID        7912        -507.827-748.95 -19.999 
GRID        7913        -507.844-758.903-9.99927
GRID        7914        -507.645-639.721-119.999
GRID        7915        -507.662-649.624-109.999
GRID        7916        -507.678-659.532-99.9989
GRID        7917        -507.695-669.445-89.9989
GRID        7918        -507.711-679.363-79.9989
GRID        7919        -507.728-689.285-69.9989
GRID        7920        -507.744-699.212-59.9989
GRID        7921        -507.761-709.143-49.9989
GRID        7922        -507.778-719.08 -39.9989
GRID        7923        -507.794-729.021-29.9989
GRID        7924        -507.811-738.967-19.999 
GRID        7925        -507.827-748.917-9.99927
GRID        7926        -507.629-629.761-119.999
GRID        7927        -507.645-639.662-109.999
GRID        7928        -507.662-649.568-99.9989
GRID        7929        -507.678-659.478-89.9989
GRID        7930        -507.695-669.393-79.9989
GRID        7931        -507.711-679.313-69.9989
GRID        7932        -507.728-689.238-59.9989
GRID        7933        -507.744-699.167-49.9989
GRID        7934        -507.761-709.101-39.9989
GRID        7935        -507.777-719.04 -29.9989
GRID        7936        -507.794-728.983-19.999 
GRID        7937        -507.811-738.931-9.99927
GRID        7938        -507.612-619.801-119.999
GRID        7939        -507.629-629.7  -109.999
GRID        7940        -507.645-639.603-99.9989
GRID        7941        -507.662-649.511-89.9989
GRID        7942        -507.678-659.424-79.9989
GRID        7943        -507.695-669.341-69.9989
GRID        7944        -507.711-679.263-59.9989
GRID        7945        -507.728-689.19 -49.9989
GRID        7946        -507.744-699.122-39.9989
GRID        7947        -507.761-709.058-29.9989
GRID        7948        -507.777-718.999-19.999 
GRID        7949        -507.794-728.945-9.99927
GRID        7950        -507.596-609.841-119.999
GRID        7951        -507.612-619.737-109.999
GRID        7952        -507.629-629.638-99.9989
GRID        7953        -507.645-639.544-89.9989
GRID        7954        -507.662-649.454-79.9989
GRID        7955        -507.678-659.369-69.9989
GRID        7956        -507.695-669.289-59.9989
GRID        7957        -507.711-679.214-49.9989
GRID        7958        -507.728-689.143-39.9989
GRID        7959        -507.744-699.077-29.9989
GRID        7960        -507.761-709.016-19.999 
GRID        7961        -507.777-718.959-9.99927
GRID        7962        -507.579-599.881-119.999
GRID        7963        -507.595-609.775-109.999
GRID        7964        -507.612-619.673-99.9989
GRID        7965        -507.628-629.577-89.9989
GRID        7966        -507.645-639.485-79.9989
GRID        7967        -507.661-649.398-69.9989
GRID        7968        -507.678-659.315-59.9989
GRID        7969        -507.694-669.237-49.9989
GRID        7970        -507.711-679.164-39.9989
GRID        7971        -507.728-689.096-29.9989
GRID        7972        -507.744-699.032-19.999 
GRID        7973        -507.761-708.973-9.99927
GRID        7974        -507.562-589.921-119.999
GRID        7975        -507.579-599.813-109.999
GRID        7976        -507.595-609.709-99.9989
GRID        7977        -507.612-619.61 -89.9989
GRID        7978        -507.628-629.515-79.9989
GRID        7979        -507.645-639.426-69.9989
GRID        7980        -507.661-649.341-59.9989
GRID        7981        -507.678-659.261-49.9989
GRID        7982        -507.694-669.185-39.9989
GRID        7983        -507.711-679.115-29.9989
GRID        7984        -507.727-689.049-19.999 
GRID        7985        -507.744-698.987-9.99927
GRID        7986        -507.546-579.961-119.999
GRID        7987        -507.562-589.85 -109.999
GRID        7988        -507.579-599.744-99.9989
GRID        7989        -507.595-609.643-89.9989
GRID        7990        -507.612-619.546-79.9989
GRID        7991        -507.628-629.454-69.9989
GRID        7992        -507.645-639.367-59.9989
GRID        7993        -507.661-649.284-49.9989
GRID        7994        -507.678-659.207-39.9989
GRID        7995        -507.694-669.134-29.9989
GRID        7996        -507.711-679.065-19.999 
GRID        7997        -507.727-689.002-9.99927
GRID        7998        -507.529-570.001-119.999
GRID        7999        -507.546-579.888-109.999
GRID        8000        -507.562-589.779-99.9989
GRID        8001        -507.579-599.676-89.9989
GRID        8002        -507.595-609.577-79.9989
GRID        8003        -507.612-619.482-69.9989
GRID        8004        -507.628-629.393-59.9989
GRID        8005        -507.645-639.308-49.9989
GRID        8006        -507.661-649.228-39.9989
GRID        8007        -507.678-659.152-29.9989
GRID        8008        -507.694-669.082-19.999 
GRID        8009        -507.711-679.016-9.99927
GRID        8010        -507.513-560.041-119.999
GRID        8011        -507.529-569.926-109.999
GRID        8012        -507.545-579.815-99.9989
GRID        8013        -507.562-589.709-89.9989
GRID        8014        -507.578-599.607-79.9989
GRID        8015        -507.595-609.511-69.9989
GRID        8016        -507.611-619.419-59.9989
GRID        8017        -507.628-629.331-49.9989
GRID        8018        -507.645-639.249-39.9989
GRID        8019        -507.661-649.171-29.9989
GRID        8020        -507.678-659.098-19.999 
GRID        8021        -507.694-669.03 -9.99927
GRID        8022        -507.496-550.081-119.999
GRID        8023        -507.512-559.963-109.999
GRID        8024        -507.529-569.85 -99.9989
GRID        8025        -507.545-579.742-89.9989
GRID        8026        -507.562-589.638-79.9989
GRID        8027        -507.578-599.539-69.9989
GRID        8028        -507.595-609.444-59.9989
GRID        8029        -507.611-619.355-49.9989
GRID        8030        -507.628-629.27 -39.9989
GRID        8031        -507.644-639.19 -29.9989
GRID        8032        -507.661-649.114-19.999 
GRID        8033        -507.678-659.044-9.99927
GRID        8034        -507.479-540.121-119.999
GRID        8035        -507.496-550.001-109.999
GRID        8036        -507.512-559.885-99.9989
GRID        8037        -507.529-569.775-89.9989
GRID        8038        -507.545-579.668-79.9989
GRID        8039        -507.562-589.567-69.9989
GRID        8040        -507.578-599.47 -59.9989
GRID        8041        -507.595-609.378-49.9989
GRID        8042        -507.611-619.291-39.9989
GRID        8043        -507.628-629.209-29.9989
GRID        8044        -507.644-639.131-19.999 
GRID        8045        -507.661-649.058-9.99927
GRID        8046        -507.463-530.161-120.0  
GRID        8047        -507.479-540.039-109.999
GRID        8048        -507.496-549.921-99.9989
GRID        8049        -507.512-559.807-89.9989
GRID        8050        -507.529-569.699-79.9989
GRID        8051        -507.545-579.595-69.9989
GRID        8052        -507.562-589.496-59.9989
GRID        8053        -507.578-599.402-49.9989
GRID        8054        -507.595-609.312-39.9989
GRID        8055        -507.611-619.227-29.9989
GRID        8056        -507.628-629.147-19.999 
GRID        8057        -507.644-639.072-9.99927
GRID        8058        -507.446-520.201-120.0  
GRID        8059        -507.463-530.076-109.999
GRID        8060        -507.479-539.956-99.999 
GRID        8061        -507.496-549.84 -89.9989
GRID        8062        -507.512-559.73 -79.9989
GRID        8063        -507.528-569.623-69.9989
GRID        8064        -507.545-579.522-59.9989
GRID        8065        -507.561-589.425-49.9989
GRID        8066        -507.578-599.333-39.9989
GRID        8067        -507.595-609.246-29.9989
GRID        8068        -507.611-619.164-19.999 
GRID        8069        -507.628-629.086-9.99927
GRID        8070        -507.43 -510.241-120.001
GRID        8071        -507.446-520.114-110.0  
GRID        8072        -507.462-529.991-99.9996
GRID        8073        -507.479-539.873-89.9991
GRID        8074        -507.495-549.76 -79.9989
GRID        8075        -507.512-559.652-69.9989
GRID        8076        -507.528-569.548-59.9989
GRID        8077        -507.545-579.449-49.9989
GRID        8078        -507.561-589.355-39.9989
GRID        8079        -507.578-599.265-29.9989
GRID        8080        -507.594-609.18 -19.999 
GRID        8081        -507.611-619.1  -9.99927
GRID        8082        -507.413-500.282-120.001
GRID        8083        -507.429-510.152-110.002
GRID        8084        -507.446-520.027-100.001
GRID        8085        -507.462-529.906-89.9998
GRID        8086        -507.479-539.791-79.9991
GRID        8087        -507.495-549.68 -69.9989
GRID        8088        -507.512-559.574-59.9989
GRID        8089        -507.528-569.472-49.9989
GRID        8090        -507.545-579.376-39.9989
GRID        8091        -507.561-589.284-29.9989
GRID        8092        -507.578-599.197-19.999 
GRID        8093        -507.594-609.114-9.99927
GRID        8094        -507.396-490.322-120.002
GRID        8095        -507.413-500.19 -110.003
GRID        8096        -507.429-510.062-100.003
GRID        8097        -507.446-519.939-90.0017
GRID        8098        -507.462-529.821-80.0   
GRID        8099        -507.479-539.708-69.9991
GRID        8100        -507.495-549.6  -59.9989
GRID        8101        -507.512-559.496-49.9989
GRID        8102        -507.528-569.397-39.9989
GRID        8103        -507.545-579.303-29.9989
GRID        8104        -507.561-589.213-19.999 
GRID        8105        -507.578-599.128-9.99927
GRID        8106        -507.38 -480.362-120.003
GRID        8107        -507.396-490.227-110.005
GRID        8108        -507.413-500.098-100.005
GRID        8109        -507.429-509.972-90.0042
GRID        8110        -507.446-519.852-80.0022
GRID        8111        -507.462-529.736-70.0   
GRID        8112        -507.479-539.626-59.9991
GRID        8113        -507.495-549.519-49.9989
GRID        8114        -507.511-559.418-39.9989
GRID        8115        -507.528-569.321-29.9989
GRID        8116        -507.545-579.229-19.999 
GRID        8117        -507.561-589.142-9.99927
GRID        8118        -507.363-470.402-120.004
GRID        8119        -507.38 -480.265-110.006
GRID        8120        -507.396-490.133-100.007
GRID        8121        -507.412-500.005-90.0069
GRID        8122        -507.429-509.883-80.0052
GRID        8123        -507.445-519.765-70.0024
GRID        8124        -507.462-529.651-60.0   
GRID        8125        -507.478-539.543-49.9991
GRID        8126        -507.495-549.439-39.9989
GRID        8127        -507.511-559.34 -29.9989
GRID        8128        -507.528-569.246-19.999 
GRID        8129        -507.544-579.156-9.99927
GRID        8130        -507.347-460.442-120.005
GRID        8131        -507.363-470.303-110.008
GRID        8132        -507.379-480.168-100.009
GRID        8133        -507.396-490.038-90.0095
GRID        8134        -507.412-499.913-80.0083
GRID        8135        -507.429-509.793-70.0055
GRID        8136        -507.445-519.677-60.0023
GRID        8137        -507.462-529.566-49.9999
GRID        8138        -507.478-539.46 -39.9991
GRID        8139        -507.495-549.359-29.9989
GRID        8140        -507.511-559.262-19.999 
GRID        8141        -507.528-569.17 -9.99927
GRID        8142        -507.33 -450.482-120.006
GRID        8143        -507.346-460.34 -110.01 
GRID        8144        -507.363-470.204-100.012
GRID        8145        -507.379-480.071-90.0122
GRID        8146        -507.396-489.944-80.0115
GRID        8147        -507.412-499.821-70.0087
GRID        8148        -507.429-509.703-60.0054
[truncated: 54,565,655 more chars]
