# Supplementary material for: Carbon fiber reinforced composite material layup design optimization method and its application in automobile battery box
Source: PLoS One. 2025 Dec 29;20(12):e0322729. doi: 10.1371/journal.pone.0322729 (PMC12747345; doi:10.1371/journal.pone.0322729)
Supplement: S2 File — (TXT) [file pone.0322729.s002.txt]

$$
$$ Optistruct Input Deck Generated by HyperMesh Version  : 2022.0.0.33
$$ Generated using HyperMesh-Optistruct Template Version : 2022.0.0.33
$$
$$   Template:  optistruct
$$
$$
$$ optistruct
$
$$------------------------------------------------------------------------------$
$$                      Case Control Cards                                      $
$$------------------------------------------------------------------------------$
$$--------------------------------------------------------------
$$ HYPERMESH TAGS 
$$--------------------------------------------------------------
$$BEGIN TAGS
$$END TAGS
$
BEGIN BULK
$$
$$  Stacking Information for Ply-Based Composite Definition
$$

$$
$$  GRID Data
$$
GRID         843        -554.575119.6792-708.414
GRID         849        -579.575119.6792-708.5  
GRID         855        -579.575119.6792-683.5  
GRID         861        -554.575119.6792-683.5  
GRID         867        -562.075119.6792-696.0  
GRID         868        -563.578119.6792-692.507
GRID         869        -567.075119.6792-691.076
GRID         870        -570.573119.6792-692.507
GRID         871        -572.075119.6792-696.0  
GRID         872        -570.573119.6792-699.493
GRID         873        -567.075119.6792-700.924
GRID         874        -563.578119.6792-699.493
GRID        1109        -554.575119.6792-851.5  
GRID        1115        -579.575119.6792-851.5  
GRID        1430        -579.575119.6792-876.5  
GRID        1441        -554.575119.6792-876.5  
GRID        1447        -572.075119.6792-864.0  
GRID        1448        -570.573119.6792-867.493
GRID        1449        -567.075119.6792-868.924
GRID        1450        -563.578119.6792-867.493
GRID        1451        -562.075119.6792-864.0  
GRID        1452        -563.578119.6792-860.507
GRID        1453        -567.075119.6792-859.076
GRID        1454        -570.573119.6792-860.507
GRID        1635        -576.075119.6792-695.993
GRID        1641        -567.062119.6792-704.924
GRID        1646        -558.075119.6792-695.969
GRID        1651        -567.071119.6792-687.076
GRID        1655        -573.376119.6792-702.346
GRID        1656        -560.775119.6792-702.346
GRID        1657        -560.775119.6792-689.654
GRID        1658        -573.376119.6792-689.654
GRID        1659        -573.341119.6792-683.5  
GRID        1660        -567.073119.6792-683.5  
GRID        1661        -560.807119.6792-683.5  
GRID        1662        -554.575119.6792-689.71 
GRID        1663        -554.575119.6792-695.983
GRID        1664        -554.575119.6792-702.249
GRID        1665        -560.825119.6792-708.435
GRID        1666        -567.075119.6792-708.457
GRID        1667        -573.325119.6792-708.478
GRID        1668        -579.575119.6792-702.25 
GRID        1669        -579.575119.6792-696.0  
GRID        1670        -579.575119.6792-689.75 
GRID        1758        -59.5753119.6792-683.5  
GRID        1764        -59.5753119.6792-708.5  
GRID        1770        -84.5753119.6792-708.5  
GRID        1776        -84.5753119.6792-683.5  
GRID        1782        -67.0753119.6792-696.0  
GRID        1783        -68.5776119.6792-692.507
GRID        1784        -72.0753119.6792-691.076
GRID        1785        -75.573 119.6792-692.507
GRID        1786        -77.0753119.6792-696.0  
GRID        1787        -75.573 119.6792-699.493
GRID        1788        -72.0753119.6792-700.924
GRID        1789        -68.5776119.6792-699.493
GRID        1810        -81.0753119.6792-695.982
GRID        1815        -72.0724119.6792-704.924
GRID        1820        -63.0754119.6792-695.959
GRID        1825        -72.0685119.6792-687.076
GRID        1827        -78.3761119.6792-689.654
GRID        1828        -78.3761119.6792-702.346
GRID        1829        -65.7745119.6792-702.346
GRID        1830        -65.7745119.6792-689.654
GRID        1831        -65.8253119.6792-708.5  
GRID        1832        -72.0753119.6792-708.5  
GRID        1833        -78.3253119.6792-708.5  
GRID        1834        -84.5753119.6792-702.278
GRID        1835        -84.5753119.6792-695.993
GRID        1836        -84.5753119.6792-689.714
GRID        1837        -78.3406119.6792-683.5  
GRID        1838        -72.0725119.6792-683.5  
GRID        1839        -65.8068119.6792-683.5  
GRID        1840        -59.5753119.6792-689.75 
GRID        1841        -59.5753119.6792-696.0  
GRID        1842        -59.5753119.6792-702.25 
GRID        2019        -59.5753119.6792-876.5  
GRID        2025        -84.5753119.6792-876.5  
GRID        2031        -84.5753119.6792-851.5  
GRID        2037        -59.5753119.6792-851.5  
GRID        2043        -67.0753119.6792-864.0  
GRID        2044        -68.5776119.6792-860.507
GRID        2045        -72.0753119.6792-859.076
GRID        2046        -75.573 119.6792-860.507
GRID        2047        -77.0753119.6792-864.0  
GRID        2048        -75.573 119.6792-867.493
GRID        2049        -72.0753119.6792-868.924
GRID        2050        -68.5776119.6792-867.493
GRID        2068        -81.0752119.6792-863.977
GRID        2074        -72.0749119.6792-872.924
GRID        2079        -63.0754119.6792-863.96 
GRID        2084        -72.0678119.6792-855.076
GRID        2088        -78.3761119.6792-870.346
GRID        2089        -65.7745119.6792-870.346
GRID        2090        -65.7745119.6792-857.654
GRID        2091        -78.3761119.6792-857.654
GRID        2092        -78.3253119.6792-851.5  
GRID        2093        -72.0753119.6792-851.5  
GRID        2094        -65.8253119.6792-851.5  
GRID        2095        -59.5753119.6792-857.708
GRID        2096        -59.5753119.6792-863.983
GRID        2097        -59.5753119.6792-870.273
GRID        2098        -65.8083119.6792-876.5  
GRID        2099        -72.0751119.6792-876.5  
GRID        2100        -78.3421119.6792-876.5  
GRID        2101        -84.5753119.6792-870.25 
GRID        2102        -84.5753119.6792-864.0  
GRID        2103        -84.5753119.6792-857.75 
GRID        2104        -558.075119.6792-864.001
GRID        2110        -567.075119.6792-855.076
GRID        2115        -576.075119.6792-864.0  
GRID        2120        -567.076119.6792-872.924
GRID        2124        -560.775119.6792-857.654
GRID        2125        -573.376119.6792-857.654
GRID        2126        -573.376119.6792-870.346
GRID        2127        -560.775119.6792-870.346
GRID        2128        -560.808119.6792-876.5  
GRID        2129        -567.075119.6792-876.5  
GRID        2130        -573.342119.6792-876.5  
GRID        2131        -579.575119.6792-870.282
GRID        2132        -579.575119.6792-864.0  
GRID        2133        -579.575119.6792-857.718
GRID        2134        -573.325119.6792-851.5  
GRID        2135        -567.075119.6792-851.5  
GRID        2136        -560.825119.6792-851.5  
GRID        2137        -554.575119.6792-857.75 
GRID        2138        -554.575119.6792-864.0  
GRID        2139        -554.575119.6792-870.25 
GRID        2140        -554.575119.6792-713.372
GRID        2141        -554.575119.6792-718.313
GRID        2142        -554.575119.6792-723.249
GRID        2143        -554.575119.6792-728.183
GRID        2144        -554.575119.6792-733.116
GRID        2145        -554.575119.6792-738.049
GRID        2146        -554.575119.6792-742.982
GRID        2147        -554.575119.6792-747.915
GRID        2148        -554.575119.6792-752.847
GRID        2149        -554.575119.6792-757.78 
GRID        2150        -554.575119.6792-762.712
GRID        2151        -554.575119.6792-767.644
GRID        2152        -554.575119.6792-772.577
GRID        2153        -554.575119.6792-777.509
GRID        2154        -554.575119.6792-782.442
GRID        2155        -554.575119.6792-787.374
GRID        2156        -554.575119.6792-792.307
GRID        2157        -554.575119.6792-797.239
GRID        2158        -554.575119.6792-802.172
GRID        2159        -554.575119.6792-807.105
GRID        2160        -554.575119.6792-812.038
GRID        2161        -554.575119.6792-816.971
GRID        2162        -554.575119.6792-821.903
GRID        2163        -554.575119.6792-826.836
GRID        2164        -554.575119.6792-831.769
GRID        2165        -554.575119.6792-836.702
GRID        2166        -554.575119.6792-841.635
GRID        2167        -554.575119.6792-846.567
GRID        2168        -579.575119.6792-846.568
GRID        2169        -579.575119.6792-841.635
GRID        2170        -579.575119.6792-836.703
GRID        2171        -579.575119.6792-831.77 
GRID        2172        -579.575119.6792-826.838
GRID        2173        -579.575119.6792-821.906
GRID        2174        -579.575119.6792-816.973
GRID        2175        -579.575119.6792-812.041
GRID        2176        -579.575119.6792-807.108
GRID        2177        -579.575119.6792-802.176
GRID        2178        -579.575119.6792-797.243
GRID        2179        -579.575119.6792-792.311
GRID        2180        -579.575119.6792-787.379
GRID        2181        -579.575119.6792-782.446
GRID        2182        -579.575119.6792-777.513
GRID        2183        -579.575119.6792-772.581
GRID        2184        -579.575119.6792-767.648
GRID        2185        -579.575119.6792-762.715
GRID        2186        -579.575119.6792-757.783
GRID        2187        -579.575119.6792-752.85 
GRID        2188        -579.575119.6792-747.918
GRID        2189        -579.575119.6792-742.985
GRID        2190        -579.575119.6792-738.053
GRID        2191        -579.575119.6792-733.12 
GRID        2192        -579.575119.6792-728.189
GRID        2193        -579.575119.6792-723.258
GRID        2194        -579.575119.6792-718.329
GRID        2195        -579.575119.6792-713.406
GRID        2196        -560.825119.6792-777.511
GRID        2197        -567.075119.6792-777.512
GRID        2198        -573.325119.6792-777.513
GRID        2199        -560.825119.6792-742.983
GRID        2200        -567.075119.6792-742.984
GRID        2201        -573.325119.6792-742.985
GRID        2202        -560.825119.6792-723.251
GRID        2203        -567.075119.6792-723.254
GRID        2204        -573.325119.6792-723.257
GRID        2205        -567.075119.6792-718.322
GRID        2206        -567.075119.6792-713.389
GRID        2207        -560.825119.6792-718.316
GRID        2208        -560.825119.6792-713.378
GRID        2209        -573.325119.6792-718.327
GRID        2210        -573.325119.6792-713.401
GRID        2211        -567.075119.6792-738.051
GRID        2212        -567.075119.6792-733.119
GRID        2213        -567.075119.6792-728.187
GRID        2214        -560.825119.6792-733.118
GRID        2215        -560.825119.6792-738.05 
GRID        2216        -560.825119.6792-728.185
GRID        2217        -573.325119.6792-733.12 
GRID        2218        -573.325119.6792-738.052
GRID        2219        -573.325119.6792-728.188
GRID        2220        -560.825119.6792-757.781
GRID        2221        -567.075119.6792-757.782
GRID        2222        -573.325119.6792-757.782
GRID        2223        -567.075119.6792-752.849
GRID        2224        -567.075119.6792-747.917
GRID        2225        -560.825119.6792-752.848
GRID        2226        -560.825119.6792-747.916
GRID        2227        -573.325119.6792-752.85 
GRID        2228        -573.325119.6792-747.917
GRID        2229        -567.075119.6792-772.579
GRID        2230        -567.075119.6792-767.647
GRID        2231        -567.075119.6792-762.714
GRID        2232        -560.825119.6792-767.646
GRID        2233        -560.825119.6792-772.578
GRID        2234        -560.825119.6792-762.713
GRID        2235        -573.325119.6792-767.648
GRID        2236        -573.325119.6792-772.58 
GRID        2237        -573.325119.6792-762.715
GRID        2238        -560.825119.6792-812.039
GRID        2239        -567.075119.6792-812.04 
GRID        2240        -573.325119.6792-812.04 
GRID        2241        -560.825119.6792-792.308
GRID        2242        -567.075119.6792-792.31 
GRID        2243        -573.325119.6792-792.311
GRID        2244        -567.075119.6792-787.377
GRID        2245        -567.075119.6792-782.445
GRID        2246        -560.825119.6792-787.376
GRID        2247        -560.825119.6792-782.443
GRID        2248        -573.325119.6792-787.378
GRID        2249        -573.325119.6792-782.446
GRID        2250        -567.075119.6792-807.107
GRID        2251        -567.075119.6792-802.175
GRID        2252        -567.075119.6792-797.242
GRID        2253        -560.825119.6792-802.173
GRID        2254        -560.825119.6792-807.106
GRID        2255        -560.825119.6792-797.241
GRID        2256        -573.325119.6792-802.176
GRID        2257        -573.325119.6792-807.108
GRID        2258        -573.325119.6792-797.243
GRID        2259        -560.825119.6792-831.769
GRID        2260        -567.075119.6792-831.77 
GRID        2261        -573.325119.6792-831.77 
GRID        2262        -567.075119.6792-826.837
GRID        2263        -567.075119.6792-821.905
GRID        2264        -567.075119.6792-816.972
GRID        2265        -560.825119.6792-821.904
GRID        2266        -560.825119.6792-826.837
GRID        2267        -560.825119.6792-816.971
GRID        2268        -573.325119.6792-821.905
GRID        2269        -573.325119.6792-826.838
GRID        2270        -573.325119.6792-816.973
GRID        2271        -567.075119.6792-846.567
GRID        2272        -567.075119.6792-841.635
GRID        2273        -567.075119.6792-836.702
GRID        2274        -560.825119.6792-841.635
GRID        2275        -560.825119.6792-846.567
GRID        2276        -560.825119.6792-836.702
GRID        2277        -573.325119.6792-841.635
GRID        2278        -573.325119.6792-846.568
GRID        2279        -573.325119.6792-836.703
GRID        3901        -84.5753119.6792-846.569
GRID        3902        -84.5753119.6792-841.638
GRID        3903        -84.5753119.6792-836.707
GRID        3904        -84.5753119.6792-831.776
GRID        3905        -84.5753119.6792-826.845
GRID        3906        -84.5753119.6792-821.914
GRID        3907        -84.5753119.6792-816.983
GRID        3908        -84.5753119.6792-812.052
GRID        3909        -84.5753119.6792-807.121
GRID        3910        -84.5753119.6792-802.19 
GRID        3911        -84.5753119.6792-797.259
GRID        3912        -84.5753119.6792-792.328
GRID        3913        -84.5753119.6792-787.397
GRID        3914        -84.5753119.6792-782.466
GRID        3915        -84.5753119.6792-777.534
GRID        3916        -84.5753119.6792-772.603
GRID        3917        -84.5753119.6792-767.672
GRID        3918        -84.5753119.6792-762.741
GRID        3919        -84.5753119.6792-757.81 
GRID        3920        -84.5753119.6792-752.879
GRID        3921        -84.5753119.6792-747.948
GRID        3922        -84.5753119.6792-743.017
GRID        3923        -84.5753119.6792-738.086
GRID        3924        -84.5753119.6792-733.155
GRID        3925        -84.5753119.6792-728.224
GRID        3926        -84.5753119.6792-723.293
GRID        3927        -84.5753119.6792-718.362
GRID        3928        -84.5753119.6792-713.431
GRID        3929        -59.5753119.6792-713.431
GRID        3930        -59.5753119.6792-718.362
GRID        3931        -59.5753119.6792-723.293
GRID        3932        -59.5753119.6792-728.224
GRID        3933        -59.5753119.6792-733.155
GRID        3934        -59.5753119.6792-738.086
GRID        3935        -59.5753119.6792-743.017
GRID        3936        -59.5753119.6792-747.948
GRID        3937        -59.5753119.6792-752.879
GRID        3938        -59.5753119.6792-757.81 
GRID        3939        -59.5753119.6792-762.741
GRID        3940        -59.5753119.6792-767.672
GRID        3941        -59.5753119.6792-772.603
GRID        3942        -59.5753119.6792-777.534
GRID        3943        -59.5753119.6792-782.466
GRID        3944        -59.5753119.6792-787.397
GRID        3945        -59.5753119.6792-792.328
GRID        3946        -59.5753119.6792-797.259
GRID        3947        -59.5753119.6792-802.19 
GRID        3948        -59.5753119.6792-807.121
GRID        3949        -59.5753119.6792-812.052
GRID        3950        -59.5753119.6792-816.983
GRID        3951        -59.5753119.6792-821.914
GRID        3952        -59.5753119.6792-826.845
GRID        3953        -59.5753119.6792-831.776
GRID        3954        -59.5753119.6792-836.707
GRID        3955        -59.5753119.6792-841.638
GRID        3956        -59.5753119.6792-846.569
GRID        3957        -78.3253119.6792-782.466
GRID        3958        -72.0753119.6792-782.466
GRID        3959        -65.8253119.6792-782.466
GRID        3960        -78.3253119.6792-816.983
GRID        3961        -72.0753119.6792-816.983
GRID        3962        -65.8253119.6792-816.983
GRID        3963        -78.3253119.6792-836.707
GRID        3964        -72.0753119.6792-836.707
GRID        3965        -65.8253119.6792-836.707
GRID        3966        -72.0753119.6792-841.638
GRID        3967        -72.0753119.6792-846.569
GRID        3968        -78.3253119.6792-841.638
GRID        3969        -78.3253119.6792-846.569
GRID        3970        -65.8253119.6792-841.638
GRID        3971        -65.8253119.6792-846.569
GRID        3972        -72.0753119.6792-821.914
GRID        3973        -72.0753119.6792-826.845
GRID        3974        -72.0753119.6792-831.776
GRID        3975        -78.3253119.6792-826.845
GRID        3976        -78.3253119.6792-821.914
GRID        3977        -78.3253119.6792-831.776
GRID        3978        -65.8253119.6792-826.845
GRID        3979        -65.8253119.6792-821.914
GRID        3980        -65.8253119.6792-831.776
GRID        3981        -78.3253119.6792-802.19 
GRID        3982        -72.0753119.6792-802.19 
GRID        3983        -65.8253119.6792-802.19 
GRID        3984        -72.0753119.6792-807.121
GRID        3985        -72.0753119.6792-812.052
GRID        3986        -78.3253119.6792-807.121
GRID        3987        -78.3253119.6792-812.052
GRID        3988        -65.8253119.6792-807.121
GRID        3989        -65.8253119.6792-812.052
GRID        3990        -72.0753119.6792-787.397
GRID        3991        -72.0753119.6792-792.328
GRID        3992        -72.0753119.6792-797.259
GRID        3993        -78.3253119.6792-792.328
GRID        3994        -78.3253119.6792-787.397
GRID        3995        -78.3253119.6792-797.259
GRID        3996        -65.8253119.6792-792.328
GRID        3997        -65.8253119.6792-787.397
GRID        3998        -65.8253119.6792-797.259
GRID        3999        -78.3253119.6792-747.948
GRID        4000        -72.0753119.6792-747.948
GRID        4001        -65.8253119.6792-747.948
GRID        4002        -78.3253119.6792-767.672
GRID        4003        -72.0753119.6792-767.672
GRID        4004        -65.8253119.6792-767.672
GRID        4005        -72.0753119.6792-772.603
GRID        4006        -72.0753119.6792-777.534
GRID        4007        -78.3253119.6792-772.603
GRID        4008        -78.3253119.6792-777.534
GRID        4009        -65.8253119.6792-772.603
GRID        4010        -65.8253119.6792-777.534
GRID        4011        -72.0753119.6792-752.879
GRID        4012        -72.0753119.6792-757.81 
GRID        4013        -72.0753119.6792-762.741
GRID        4014        -78.3253119.6792-757.81 
GRID        4015        -78.3253119.6792-752.879
GRID        4016        -78.3253119.6792-762.741
GRID        4017        -65.8253119.6792-757.81 
GRID        4018        -65.8253119.6792-752.879
GRID        4019        -65.8253119.6792-762.741
GRID        4020        -78.3253119.6792-728.224
GRID        4021        -72.0753119.6792-728.224
GRID        4022        -65.8253119.6792-728.224
GRID        4023        -72.0753119.6792-733.155
GRID        4024        -72.0753119.6792-738.086
GRID        4025        -72.0753119.6792-743.017
GRID        4026        -78.3253119.6792-738.086
GRID        4027        -78.3253119.6792-733.155
GRID        4028        -78.3253119.6792-743.017
GRID        4029        -65.8253119.6792-738.086
GRID        4030        -65.8253119.6792-733.155
GRID        4031        -65.8253119.6792-743.017
GRID        4032        -72.0753119.6792-713.431
GRID        4033        -72.0753119.6792-718.362
GRID        4034        -72.0753119.6792-723.293
GRID        4035        -78.3253119.6792-718.362
GRID        4036        -78.3253119.6792-713.431
GRID        4037        -78.3253119.6792-723.293
GRID        4038        -65.8253119.6792-718.362
GRID        4039        -65.8253119.6792-713.431
GRID        4040        -65.8253119.6792-723.293
GRID        4254        -54.7182119.6792-683.5  
GRID        4255        -49.861 119.6792-683.5  
GRID        4256        -45.0039119.6792-683.5  
GRID        4257        -40.1467119.6792-683.5  
GRID        4258        -35.2896119.6792-683.5  
GRID        4259        -30.4324119.6792-683.5  
GRID        4260        -25.5752119.6792-683.5  
GRID        4261        -20.7179119.6792-683.5  
GRID        4262        -15.8598119.6792-683.5  
GRID        4263        -10.9997119.6792-683.5  
GRID        4264        -6.13363119.6792-683.5  
GRID        4265        -1.25296119.6792-683.5  
GRID        4266        3.659723119.6792-683.5  
GRID        4267        8.6344  119.6792-683.5  
GRID        4268        13.71475119.6792-683.5  
GRID        4269        18.95287119.6792-683.5  
GRID        4270        24.39626119.6792-683.5  
GRID        4271        30.07393119.6792-683.5  
GRID        4272        36.00736119.6792-683.5  
GRID        4280        36.06186119.6792-708.5  
GRID        4281        30.25029119.6792-708.5  
GRID        4282        24.62285119.6792-708.5  
GRID        4283        19.17582119.6792-708.5  
GRID        4284        13.89912119.6792-708.5  
GRID        4285        8.766624119.6792-708.5  
GRID        4286        3.743214119.6792-708.5  
GRID        4287        -1.20613119.6792-708.5  
GRID        4288        -6.11015119.6792-708.5  
GRID        4289        -10.9891119.6792-708.5  
GRID        4290        -15.8556119.6792-708.5  
GRID        4291        -20.7163119.6792-708.5  
GRID        4292        -25.5747119.6792-708.5  
GRID        4293        -30.4323119.6792-708.5  
GRID        4294        -35.2895119.6792-708.5  
GRID        4295        -40.1467119.6792-708.5  
GRID        4296        -45.0039119.6792-708.5  
GRID        4297        -49.861 119.6792-708.5  
GRID        4298        -54.7182119.6792-708.5  
GRID        4299        -10.9928119.6792-689.75 
GRID        4300        -10.99  119.6792-696.0  
GRID        4301        -10.9892119.6792-702.25 
GRID        4302        -35.2896119.6792-689.75 
GRID        4303        -35.2895119.6792-696.0  
GRID        4304        -35.2895119.6792-702.25 
GRID        4305        -40.1467119.6792-696.0  
GRID        4306        -45.0039119.6792-696.0  
GRID        4307        -49.861 119.6792-696.0  
GRID        4308        -54.7182119.6792-696.0  
GRID        4309        -45.0039119.6792-689.75 
GRID        4310        -40.1467119.6792-689.75 
GRID        4311        -49.861 119.6792-689.75 
GRID        4312        -54.7182119.6792-689.75 
GRID        4313        -45.0039119.6792-702.25 
GRID        4314        -40.1467119.6792-702.25 
GRID        4315        -49.861 119.6792-702.25 
GRID        4316        -54.7182119.6792-702.25 
GRID        4317        -15.8559119.6792-696.0  
GRID        4318        -20.7165119.6792-696.0  
GRID        4319        -25.5748119.6792-696.0  
GRID        4320        -30.4323119.6792-696.0  
GRID        4321        -20.7169119.6792-689.75 
GRID        4322        -15.8571119.6792-689.75 
GRID        4323        -25.5749119.6792-689.75 
GRID        4324        -30.4323119.6792-689.75 
GRID        4325        -20.7163119.6792-702.25 
GRID        4326        -15.8556119.6792-702.25 
GRID        4327        -25.5747119.6792-702.25 
GRID        4328        -30.4323119.6792-702.25 
GRID        4329        13.84423119.6792-689.75 
GRID        4330        13.88826119.6792-696.0  
GRID        4331        13.89811119.6792-702.25 
GRID        4332        8.75792 119.6792-696.0  
GRID        4333        3.737261119.6792-696.0  
GRID        4334        -1.20969119.6792-696.0  
GRID        4335        -6.11205119.6792-696.0  
GRID        4336        3.716438119.6792-689.75 
GRID        4337        8.72564 119.6792-689.75 
GRID        4338        -1.22163119.6792-689.75 
GRID        4339        -6.11817119.6792-689.75 
GRID        4340        3.742499119.6792-702.25 
GRID        4341        8.765663119.6792-702.25 
GRID        4342        -1.20658119.6792-702.25 
GRID        4343        -6.1104 119.6792-702.25 
GRID        4344        30.21497119.6792-689.75 
GRID        4345        30.24216119.6792-696.0  
GRID        4346        30.24692119.6792-702.25 
GRID        4347        24.61489119.6792-696.0  
GRID        4348        19.1649 119.6792-696.0  
GRID        4349        24.56547119.6792-689.75 
GRID        4350        19.11314119.6792-689.75 
GRID        4351        24.62269119.6792-702.25 
GRID        4352        19.17516119.6792-702.25 
GRID        4354        36.00126119.6792-696.0  
GRID        4356        36.04765119.6792-689.749
GRID        4358        36.02882119.6792-702.252
GRID        4524        67.42471119.6792-683.5  
GRID        4528        67.42471119.6792-708.5  
GRID        4532        59.92471119.6792-696.0  
GRID        4533        58.42237119.6792-692.507
GRID        4534        54.92471119.6792-691.076
GRID        4535        51.42704119.6792-692.507
GRID        4536        49.92471119.6792-696.0  
GRID        4537        51.42704119.6792-699.493
GRID        4538        54.92471119.6792-700.924
GRID        4539        58.42237119.6792-699.493
GRID        4585        63.92471119.6792-696.0  
GRID        4588        61.22278119.6792-689.651
GRID        4590        54.84038119.6792-687.083
GRID        4592        48.57566119.6792-689.703
GRID        4594        45.92471119.6792-696.0  
GRID        4596        48.57566119.6792-702.297
GRID        4598        54.87387119.6792-704.924
GRID        4600        61.22259119.6792-702.349
GRID        4601        67.42471119.6792-689.717
GRID        4602        67.42471119.6792-696.0  
GRID        4603        67.42471119.6792-702.283
GRID        4604        61.17205119.6792-708.5  
GRID        4605        54.86553119.6792-708.5  
GRID        4606        48.48477119.6792-708.5  
GRID        4607        42.14305119.6792-708.5  
GRID        4608        42.42471119.6792-683.5  
GRID        4609        48.01563119.6792-683.5  
GRID        4610        54.75943119.6792-683.5  
GRID        4611        61.14666119.6792-683.5  
GRID        4612        41.92756119.6792-702.258
GRID        4613        41.71783119.6792-696.0  
GRID        4614        41.94653119.6792-689.742
GRID       13943        42.42471119.6792122.5   
GRID       13949        67.42471119.6792117.7859
GRID       13950        67.42471119.6792107.5554
GRID       13951        67.42471119.6792102.509 
GRID       13952        67.42471119.679297.48102
GRID       13953        67.42471119.679292.46303
GRID       13954        67.42471119.679287.45031
GRID       13955        67.42471119.679282.44033
GRID       13956        67.42471119.679277.4317 
GRID       13957        67.42471119.679272.42367
GRID       13958        67.42471119.679267.4159 
GRID       13959        67.42471119.679262.4082 
GRID       13960        67.42471119.679257.40055
GRID       13961        67.42471119.679252.39293
GRID       13962        67.42471119.679247.38546
GRID       13963        67.42471119.679242.37829
GRID       13964        67.42471119.679237.37169
GRID       13965        67.42471119.679232.36589
GRID       13966        67.42471119.679227.36093
GRID       13967        67.42471119.679222.35654
GRID       13968        67.42471119.679217.3522 
GRID       13969        67.42471119.679212.34738
GRID       13970        67.42471119.67927.341719
GRID       13971        67.42471119.67922.334994
GRID       13972        67.42471119.6792-2.67322
GRID       13973        67.42471119.6792-7.6842 
GRID       13974        67.42471119.6792-12.701 
GRID       13975        67.42471119.6792-17.7299
GRID       13976        67.42471119.6792-22.781 
GRID       13977        67.42471119.6792-27.8701
GRID       13978        67.42471119.6792-33.0168
GRID       13979        67.42471119.6792-38.2427
GRID       13980        67.42471119.6792-43.5664
GRID       13981        67.42471119.6792-49.0001
GRID       13991        67.42471119.6792-96.5103
GRID       13992        67.42471119.6792-101.942
GRID       13993        67.42471119.6792-107.264
GRID       13994        67.42471119.6792-112.488
GRID       13995        67.42471119.6792-117.632
GRID       13996        67.42471119.6792-122.72 
GRID       13997        67.42471119.6792-127.771
GRID       13998        67.42471119.6792-132.799
GRID       13999        67.42471119.6792-137.816
GRID       14000        67.42471119.6792-142.827
GRID       14001        67.42471119.6792-147.836
GRID       14002        67.42471119.6792-152.844
GRID       14003        67.42471119.6792-157.851
GRID       14004        67.42471119.6792-162.858
GRID       14005        67.42471119.6792-167.865
GRID       14006        67.42471119.6792-172.871
GRID       14007        67.42471119.6792-177.876
GRID       14008        67.42471119.6792-182.881
GRID       14009        67.42471119.6792-187.886
GRID       14010        67.42471119.6792-192.892
GRID       14011        67.42471119.6792-197.898
GRID       14012        67.42471119.6792-202.904
GRID       14013        67.42471119.6792-207.91 
GRID       14014        67.42471119.6792-212.916
GRID       14015        67.42471119.6792-217.924
GRID       14016        67.42471119.6792-222.936
GRID       14017        67.42471119.6792-227.961
GRID       14018        67.42471119.6792-233.019
GRID       14019        67.42471119.6792-238.148
GRID       14020        67.42471119.6792-243.405
GRID       14021        67.42471119.6792-248.867
GRID       14022        67.42471119.6792-254.606
GRID       14023        67.42471119.6792-260.674
GRID       14033        67.42471119.6792-306.478
GRID       14034        67.42471119.6792-312.213
GRID       14035        67.42471119.6792-317.661
GRID       14036        67.42471119.6792-322.901
GRID       14037        67.42471119.6792-328.012
GRID       14038        67.42471119.6792-333.056
GRID       14039        67.42471119.6792-338.073
GRID       14040        67.42471119.6792-343.08 
GRID       14041        67.42471119.6792-348.085
GRID       14042        67.42471119.6792-353.09 
GRID       14043        67.42471119.6792-358.096
GRID       14044        67.42471119.6792-363.102
GRID       14045        67.42471119.6792-368.109
GRID       14046        67.42471119.6792-373.115
GRID       14047        67.42471119.6792-378.121
GRID       14048        67.42471119.6792-383.127
GRID       14049        67.42471119.6792-388.134
GRID       14050        67.42471119.6792-393.14 
GRID       14051        67.42471119.6792-398.146
GRID       14052        67.42471119.6792-403.152
GRID       14053        67.42471119.6792-408.158
GRID       14054        67.42471119.6792-413.165
GRID       14055        67.42471119.6792-418.171
GRID       14056        67.42471119.6792-423.178
GRID       14057        67.42471119.6792-428.187
GRID       14058        67.42471119.6792-433.202
GRID       14059        67.42471119.6792-438.23 
GRID       14060        67.42471119.6792-443.288
GRID       14061        67.42471119.6792-448.397
GRID       14062        67.42471119.6792-453.587
GRID       14063        67.42471119.6792-458.888
GRID       14064        67.42471119.6792-464.322
GRID       14073        67.42471119.6792-506.701
GRID       14074        67.42471119.6792-512.316
GRID       14075        67.42471119.6792-517.741
GRID       14076        67.42471119.6792-523.014
GRID       14077        67.42471119.6792-528.173
GRID       14078        67.42471119.6792-533.257
GRID       14079        67.42471119.6792-538.298
GRID       14080        67.42471119.6792-543.319
GRID       14081        67.42471119.6792-548.33 
GRID       14082        67.42471119.6792-553.338
GRID       14083        67.42471119.6792-558.344
GRID       14084        67.42471119.6792-563.351
GRID       14085        67.42471119.6792-568.357
GRID       14086        67.42471119.6792-573.363
GRID       14087        67.42471119.6792-578.37 
GRID       14088        67.42471119.6792-583.376
GRID       14089        67.42471119.6792-588.382
GRID       14090        67.42471119.6792-593.388
GRID       14091        67.42471119.6792-598.394
GRID       14092        67.42471119.6792-603.401
GRID       14093        67.42471119.6792-608.407
GRID       14094        67.42471119.6792-613.413
GRID       14095        67.42471119.6792-618.419
GRID       14096        67.42471119.6792-623.425
GRID       14097        67.42471119.6792-628.432
GRID       14098        67.42471119.6792-633.438
GRID       14099        67.42471119.6792-638.444
GRID       14100        67.42471119.6792-643.451
GRID       14101        67.42471119.6792-648.458
GRID       14102        67.42471119.6792-653.465
GRID       14103        67.42471119.6792-658.473
GRID       14104        67.42471119.6792-663.48 
GRID       14105        67.42471119.6792-668.487
GRID       14106        67.42471119.6792-673.492
GRID       14107        67.42471119.6792-678.497
GRID       14108        42.43881119.6792-678.501
GRID       14109        42.42508119.6792-673.493
GRID       14110        42.42471119.6792-668.491
GRID       14111        42.42471119.6792-663.484
GRID       14112        42.42471119.6792-658.475
GRID       14113        42.42471119.6792-653.466
GRID       14114        42.42471119.6792-648.458
GRID       14115        42.42471119.6792-643.451
GRID       14116        42.42471119.6792-638.444
GRID       14117        42.42471119.6792-633.438
GRID       14118        42.42471119.6792-628.432
GRID       14119        42.42471119.6792-623.425
GRID       14120        42.42471119.6792-618.419
GRID       14121        42.42471119.6792-613.413
GRID       14122        42.42471119.6792-608.407
GRID       14123        42.42471119.6792-603.401
GRID       14124        42.42471119.6792-598.394
GRID       14125        42.42471119.6792-593.388
GRID       14126        42.42471119.6792-588.382
GRID       14127        42.42471119.6792-583.376
GRID       14128        42.42471119.6792-578.37 
GRID       14129        42.42471119.6792-573.363
GRID       14130        42.42471119.6792-568.357
GRID       14131        42.42471119.6792-563.351
GRID       14132        42.42471119.6792-558.345
GRID       14133        42.42471119.6792-553.338
GRID       14134        42.42471119.6792-548.332
GRID       14135        42.42471119.6792-543.325
GRID       14136        42.42471119.6792-538.315
GRID       14137        42.42471119.6792-533.298
GRID       14138        42.42471119.6792-528.256
GRID       14139        42.42471119.6792-523.157
GRID       14140        42.42471119.6792-517.948
GRID       14141        42.42471119.6792-512.564
GRID       14142        42.42471119.6792-506.943
GRID       14151        42.42471119.6792-464.136
GRID       14152        42.42471119.6792-458.708
GRID       14153        42.42471119.6792-453.443
GRID       14154        42.42471119.6792-448.299
GRID       14155        42.42471119.6792-443.232
GRID       14156        42.42471119.6792-438.204
GRID       14157        42.42471119.6792-433.191
GRID       14158        42.42471119.6792-428.183
GRID       14159        42.42471119.6792-423.177
GRID       14160        42.42471119.6792-418.171
GRID       14161        42.42471119.6792-413.165
GRID       14162        42.42471119.6792-408.158
GRID       14163        42.42471119.6792-403.152
GRID       14164        42.42471119.6792-398.146
GRID       14165        42.42471119.6792-393.14 
GRID       14166        42.42471119.6792-388.134
GRID       14167        42.42471119.6792-383.127
GRID       14168        42.42471119.6792-378.121
GRID       14169        42.42471119.6792-373.115
GRID       14170        42.42471119.6792-368.109
GRID       14171        42.42471119.6792-363.102
GRID       14172        42.42471119.6792-358.096
GRID       14173        42.42471119.6792-353.09 
GRID       14174        42.42471119.6792-348.084
GRID       14175        42.42471119.6792-343.079
GRID       14176        42.42471119.6792-338.075
GRID       14177        42.42471119.6792-333.073
GRID       14178        42.42471119.6792-328.067
GRID       14179        42.42471119.6792-323.035
GRID       14180        42.42471119.6792-317.916
GRID       14181        42.42471119.6792-312.606
GRID       14182        42.42471119.6792-306.966
GRID       14192        42.42471119.6792-260.235
GRID       14193        42.42471119.6792-254.149
GRID       14194        42.42471119.6792-248.494
GRID       14195        42.42471119.6792-243.157
GRID       14196        42.42471119.6792-238.01 
GRID       14197        42.42471119.6792-232.956
GRID       14198        42.42471119.6792-227.937
GRID       14199        42.42471119.6792-222.929
GRID       14200        42.42471119.6792-217.922
GRID       14201        42.42471119.6792-212.916
GRID       14202        42.42471119.6792-207.91 
GRID       14203        42.42471119.6792-202.904
GRID       14204        42.42471119.6792-197.898
GRID       14205        42.42471119.6792-192.891
GRID       14206        42.42471119.6792-187.885
GRID       14207        42.42471119.6792-182.879
GRID       14208        42.42471119.6792-177.936
GRID       14209        42.42471119.6792-172.934
GRID       14210        42.42471119.6792-167.919
GRID       14211        42.42471119.6792-162.901
GRID       14212        42.42471119.6792-157.883
GRID       14213        42.42471119.6792-152.865
GRID       14214        42.42471119.6792-147.847
GRID       14215        42.42471119.6792-142.827
GRID       14216        42.42471119.6792-137.805
GRID       14217        42.42471119.6792-132.777
GRID       14218        42.42471119.6792-127.738
GRID       14219        42.42471119.6792-122.68 
GRID       14220        42.42471119.6792-117.59 
GRID       14221        42.42471119.6792-112.446
GRID       14222        42.42471119.6792-107.223
GRID       14223        42.42471119.6792-101.892
GRID       14224        42.42471119.6792-96.4281
GRID       14234        42.42471119.6792-49.2312
GRID       14235        42.42471119.6792-43.763 
GRID       14236        42.42471119.6792-38.4266
GRID       14237        42.42471119.6792-33.1996
GRID       14238        42.42471119.6792-28.0547
GRID       14239        42.42471119.6792-22.9654
GRID       14240        42.42471119.6792-17.9104
GRID       14241        42.42471119.6792-12.8749
GRID       14242        42.42471119.6792-7.84949
GRID       14243        42.42471119.6792-2.82889
GRID       14244        42.42471119.67922.189553
GRID       14245        42.42471119.67927.20629 
GRID       14246        42.42471119.679212.22021
GRID       14247        42.42471119.679217.23015
GRID       14248        42.42471119.679222.23685
GRID       14249        42.42471119.679227.24309
GRID       14250        42.42471119.679232.2516 
GRID       14251        42.42471119.679237.26311
GRID       14252        42.42471119.679242.27657
GRID       14253        42.42471119.679247.29072
GRID       14254        42.42471119.679252.30489
GRID       14255        42.42471119.679257.31893
GRID       14256        42.42471119.679262.3329 
GRID       14257        42.42471119.679267.34684
GRID       14258        42.42471119.679272.36077
GRID       14259        42.42471119.679277.37472
GRID       14260        42.42471119.679282.38875
GRID       14261        42.42471119.679287.40302
GRID       14262        42.42471119.679292.41785
GRID       14263        42.42471119.679297.43379
GRID       14264        42.42471119.6792102.4514
GRID       14265        42.42471119.6792107.4708
GRID       14266        42.42471119.6792112.4927
GRID       14268        59.92471119.6792-488.25 
GRID       14269        58.42237119.6792-484.757
GRID       14270        54.92471119.6792-483.326
GRID       14271        51.42704119.6792-484.757
GRID       14272        49.92471119.6792-488.25 
GRID       14273        51.42704119.6792-491.743
GRID       14274        54.92471119.6792-493.174
GRID       14275        58.42237119.6792-491.743
GRID       14276        59.92471119.6792-280.5  
GRID       14277        58.42237119.6792-277.007
GRID       14278        54.92471119.6792-275.576
GRID       14279        51.42704119.6792-277.007
GRID       14280        49.92471119.6792-280.5  
GRID       14281        51.42704119.6792-283.993
GRID       14282        54.92471119.6792-285.424
GRID       14283        58.42237119.6792-283.993
GRID       14284        59.92471119.6792-72.75  
GRID       14285        58.42237119.6792-69.257 
GRID       14286        54.92471119.6792-67.826 
GRID       14287        51.42704119.6792-69.257 
GRID       14288        49.92471119.6792-72.75  
GRID       14289        51.42704119.6792-76.243 
GRID       14290        54.92471119.6792-77.674 
GRID       14291        58.42237119.6792-76.243 
GRID       14292        48.51667119.6792-678.498
GRID       14293        48.6222 119.6792-673.494
GRID       14294        54.78717119.6792-678.497
GRID       14295        48.65416119.6792-668.489
GRID       14296        54.8621 119.6792-673.493
GRID       14297        61.12227119.6792-678.497
GRID       14298        48.66647119.6792-663.482
GRID       14299        54.89764119.6792-668.488
GRID       14300        61.13904119.6792-673.493
GRID       14301        48.67154119.6792-658.474
GRID       14302        54.9134 119.6792-663.481
GRID       14303        61.15702119.6792-668.487
GRID       14304        48.67363119.6792-653.466
GRID       14305        54.92029119.6792-658.473
GRID       14306        61.16696119.6792-663.48 
GRID       14307        48.67443119.6792-648.458
GRID       14308        54.92319119.6792-653.466
GRID       14309        61.17163119.6792-658.473
GRID       14310        48.67469119.6792-643.451
GRID       14311        54.92432119.6792-648.458
GRID       14312        61.17364119.6792-653.465
GRID       14313        48.67475119.6792-638.444
GRID       14314        54.92469119.6792-643.451
GRID       14315        61.17443119.6792-648.458
GRID       14316        48.67475119.6792-633.438
GRID       14317        54.92477119.6792-638.444
GRID       14318        61.17469119.6792-643.451
GRID       14319        48.67473119.6792-628.432
GRID       14320        54.92476119.6792-633.438
GRID       14321        61.17475119.6792-638.444
GRID       14322        48.67472119.6792-623.425
GRID       14323        54.92474119.6792-628.432
GRID       14324        61.17475119.6792-633.438
GRID       14325        48.67471119.6792-618.419
GRID       14326        54.92472119.6792-623.425
GRID       14327        61.17473119.6792-628.432
GRID       14328        48.67471119.6792-613.413
GRID       14329        54.92471119.6792-618.419
GRID       14330        61.17472119.6792-623.425
GRID       14331        48.67471119.6792-608.407
GRID       14332        54.92471119.6792-613.413
GRID       14333        61.17471119.6792-618.419
GRID       14334        48.67471119.6792-603.401
GRID       14335        54.92471119.6792-608.407
GRID       14336        61.17471119.6792-613.413
GRID       14337        48.67471119.6792-598.394
GRID       14338        54.92471119.6792-603.401
GRID       14339        61.17471119.6792-608.407
GRID       14340        48.67471119.6792-593.388
GRID       14341        54.92471119.6792-598.394
GRID       14342        61.17471119.6792-603.401
GRID       14343        48.67471119.6792-588.382
GRID       14344        54.92471119.6792-593.388
GRID       14345        61.17471119.6792-598.394
GRID       14346        48.67471119.6792-583.376
GRID       14347        54.92471119.6792-588.382
GRID       14348        61.17471119.6792-593.388
GRID       14349        48.67471119.6792-578.37 
GRID       14350        54.92471119.6792-583.376
GRID       14351        61.17471119.6792-588.382
GRID       14352        48.67471119.6792-573.363
GRID       14353        54.92471119.6792-578.37 
GRID       14354        61.17471119.6792-583.376
GRID       14355        48.6747 119.6792-568.357
GRID       14356        54.92471119.6792-573.363
GRID       14357        61.17471119.6792-578.37 
GRID       14358        48.6747 119.6792-563.351
GRID       14359        54.9247 119.6792-568.357
GRID       14360        61.17471119.6792-573.363
GRID       14361        48.67469119.6792-558.345
GRID       14362        54.9247 119.6792-563.351
GRID       14363        61.1747 119.6792-568.357
GRID       14364        48.67467119.6792-553.338
GRID       14365        54.92469119.6792-558.344
GRID       14366        61.1747 119.6792-563.351
GRID       14367        48.67461119.6792-548.331
GRID       14368        54.92465119.6792-553.338
GRID       14369        61.17469119.6792-558.344
GRID       14370        48.67448119.6792-543.321
GRID       14371        54.92457119.6792-548.33 
GRID       14372        61.17467119.6792-553.338
GRID       14373        48.67422119.6792-538.305
GRID       14374        54.92439119.6792-543.319
GRID       14375        61.17461119.6792-548.33 
GRID       14376        48.67376119.6792-533.271
GRID       14377        54.92402119.6792-538.3  
GRID       14378        61.17448119.6792-543.319
GRID       14379        48.67304119.6792-528.201
GRID       14380        54.92337119.6792-533.261
GRID       14381        61.17422119.6792-538.299
GRID       14382        48.67203119.6792-523.061
GRID       14383        54.92236119.6792-528.18 
GRID       14384        61.17376119.6792-533.258
GRID       14385        48.67065119.6792-517.809
GRID       14386        54.92092119.6792-523.026
GRID       14387        61.17304119.6792-528.174
GRID       14388        48.66866119.6792-512.402
GRID       14389        54.91894119.6792-517.759
GRID       14390        61.17202119.6792-523.016
GRID       14391        48.66532119.6792-506.821
GRID       14392        54.91596119.6792-512.349
GRID       14393        61.17061119.6792-517.745
GRID       14395        54.91045119.6792-506.8  
GRID       14396        61.16838119.6792-512.325
GRID       14399        61.16369119.6792-506.743
GRID       14415        48.67572119.6792-464.26 
GRID       14418        48.67569119.6792-458.833
GRID       14419        54.92644119.6792-464.298
GRID       14421        48.6755 119.6792-453.543
GRID       14422        54.92616119.6792-458.874
GRID       14423        61.17615119.6792-464.314
GRID       14424        48.67528119.6792-448.366
GRID       14425        54.92584119.6792-453.577
GRID       14426        61.17577119.6792-458.886
GRID       14427        48.67507119.6792-443.269
GRID       14428        54.92552119.6792-448.39 
GRID       14429        61.17552119.6792-453.586
GRID       14430        48.67491119.6792-438.221
GRID       14431        54.92522119.6792-443.284
GRID       14432        61.17528119.6792-448.396
GRID       14433        48.6748 119.6792-433.198
GRID       14434        54.92499119.6792-438.228
GRID       14435        61.17507119.6792-443.287
GRID       14436        48.67475119.6792-428.186
GRID       14437        54.92485119.6792-433.201
GRID       14438        61.17491119.6792-438.23 
GRID       14439        48.67472119.6792-423.178
GRID       14440        54.92477119.6792-428.187
GRID       14441        61.1748 119.6792-433.202
GRID       14442        48.67471119.6792-418.171
GRID       14443        54.92473119.6792-423.178
GRID       14444        61.17475119.6792-428.187
GRID       14445        48.67471119.6792-413.165
GRID       14446        54.92471119.6792-418.171
GRID       14447        61.17472119.6792-423.178
GRID       14448        48.67471119.6792-408.158
GRID       14449        54.92471119.6792-413.165
GRID       14450        61.17471119.6792-418.171
GRID       14451        48.67471119.6792-403.152
GRID       14452        54.92471119.6792-408.158
GRID       14453        61.17471119.6792-413.165
GRID       14454        48.67471119.6792-398.146
GRID       14455        54.92471119.6792-403.152
GRID       14456        61.17471119.6792-408.158
GRID       14457        48.67471119.6792-393.14 
GRID       14458        54.92471119.6792-398.146
GRID       14459        61.17471119.6792-403.152
GRID       14460        48.67471119.6792-388.134
GRID       14461        54.92471119.6792-393.14 
GRID       14462        61.17471119.6792-398.146
GRID       14463        48.67471119.6792-383.127
GRID       14464        54.92471119.6792-388.134
GRID       14465        61.17471119.6792-393.14 
GRID       14466        48.67471119.6792-378.121
GRID       14467        54.92471119.6792-383.127
GRID       14468        61.17471119.6792-388.134
GRID       14469        48.67471119.6792-373.115
GRID       14470        54.92471119.6792-378.121
GRID       14471        61.17471119.6792-383.127
GRID       14472        48.67471119.6792-368.109
GRID       14473        54.92471119.6792-373.115
GRID       14474        61.17471119.6792-378.121
GRID       14475        48.67471119.6792-363.102
GRID       14476        54.92471119.6792-368.109
GRID       14477        61.17471119.6792-373.115
GRID       14478        48.67471119.6792-358.096
GRID       14479        54.92471119.6792-363.102
GRID       14480        61.17471119.6792-368.109
GRID       14481        48.6747 119.6792-353.09 
GRID       14482        54.92471119.6792-358.096
GRID       14483        61.17471119.6792-363.102
GRID       14484        48.6747 119.6792-348.085
GRID       14485        54.9247 119.6792-353.09 
GRID       14486        61.17471119.6792-358.096
GRID       14487        48.6747 119.6792-343.08 
GRID       14488        54.9247 119.6792-348.085
GRID       14489        61.1747 119.6792-353.09 
GRID       14490        48.67468119.6792-338.074
GRID       14491        54.92469119.6792-343.08 
GRID       14492        61.1747 119.6792-348.085
GRID       14493        48.67464119.6792-333.063
GRID       14494        54.92467119.6792-338.073
GRID       14495        61.1747 119.6792-343.08 
GRID       14496        48.67457119.6792-328.032
GRID       14497        54.92462119.6792-333.058
GRID       14498        61.17468119.6792-338.073
GRID       14499        48.67444119.6792-322.947
GRID       14500        54.92451119.6792-328.017
GRID       14501        61.17464119.6792-333.056
GRID       14502        48.67427119.6792-317.745
GRID       14503        54.92434119.6792-322.912
GRID       14504        61.17457119.6792-328.012
GRID       14505        48.67406119.6792-312.338
GRID       14506        54.9241 119.6792-317.681
GRID       14507        61.17445119.6792-322.902
GRID       14508        48.67372119.6792-306.633
GRID       14509        54.92385119.6792-312.244
GRID       14510        61.17429119.6792-317.664
GRID       14512        54.92367119.6792-306.524
GRID       14513        61.17415119.6792-312.218
GRID       14516        61.17423119.6792-306.489
GRID       14537        48.67334119.6792-260.509
GRID       14540        48.67459119.6792-254.462
GRID       14541        54.92488119.6792-260.579
GRID       14543        48.67479119.6792-248.751
GRID       14544        54.92491119.6792-254.564
GRID       14545        61.17633119.6792-260.637
GRID       14546        48.67479119.6792-243.325
GRID       14547        54.92488119.6792-248.839
GRID       14548        61.1751 119.6792-254.597
GRID       14549        48.67476119.6792-238.102
GRID       14550        54.92484119.6792-243.387
GRID       14551        61.17488119.6792-248.863
GRID       14552        48.67474119.6792-232.997
GRID       14553        54.92479119.6792-238.137
GRID       14554        61.1748 119.6792-243.403
GRID       14555        48.67472119.6792-227.952
GRID       14556        54.92475119.6792-233.014
GRID       14557        61.17476119.6792-238.146
GRID       14558        48.67471119.6792-222.933
GRID       14559        54.92472119.6792-227.959
GRID       14560        61.17474119.6792-233.019
GRID       14561        48.67471119.6792-217.923
GRID       14562        54.92471119.6792-222.935
GRID       14563        61.17472119.6792-227.961
GRID       14564        48.67471119.6792-212.916
GRID       14565        54.92471119.6792-217.924
GRID       14566        61.17471119.6792-222.936
GRID       14567        48.67471119.6792-207.91 
GRID       14568        54.92471119.6792-212.916
GRID       14569        61.17471119.6792-217.924
GRID       14570        48.67471119.6792-202.904
GRID       14571        54.92471119.6792-207.91 
GRID       14572        61.17471119.6792-212.916
GRID       14573        48.67471119.6792-197.898
GRID       14574        54.92471119.6792-202.904
GRID       14575        61.17471119.6792-207.91 
GRID       14576        48.67471119.6792-192.892
GRID       14577        54.92471119.6792-197.898
GRID       14578        61.17471119.6792-202.904
GRID       14579        48.67471119.6792-187.888
GRID       14580        54.92471119.6792-192.892
GRID       14581        61.17471119.6792-197.898
GRID       14582        48.67471119.6792-182.891
GRID       14583        54.92471119.6792-187.888
GRID       14584        61.17471119.6792-192.892
GRID       14585        48.67471119.6792-177.9  
GRID       14586        54.92471119.6792-182.886
GRID       14587        61.17471119.6792-187.886
GRID       14588        48.67471119.6792-172.902
GRID       14589        54.92471119.6792-177.885
GRID       14590        61.17471119.6792-182.882
GRID       14591        48.67471119.6792-167.894
GRID       14592        54.92471119.6792-172.883
GRID       14593        61.17471119.6792-177.878
GRID       14594        48.67471119.6792-162.883
GRID       14595        54.92471119.6792-167.877
GRID       14596        61.17471119.6792-172.873
GRID       14597        48.67471119.6792-157.87 
GRID       14598        54.92471119.6792-162.869
GRID       14599        61.17471119.6792-167.867
GRID       14600        48.6747 119.6792-152.856
GRID       14601        54.9247 119.6792-157.859
GRID       14602        61.17471119.6792-162.86 
GRID       14603        48.6747 119.6792-147.842
GRID       14604        54.9247 119.6792-152.849
GRID       14605        61.17471119.6792-157.853
GRID       14606        48.6747 119.6792-142.826
GRID       14607        54.9247 119.6792-147.838
GRID       14608        61.1747 119.6792-152.845
GRID       14609        48.67468119.6792-137.807
GRID       14610        54.92469119.6792-142.826
GRID       14611        61.1747 119.6792-147.836
GRID       14612        48.67466119.6792-132.782
GRID       14613        54.92467119.6792-137.812
GRID       14614        61.1747 119.6792-142.827
GRID       14615        48.67461119.6792-127.745
GRID       14616        54.92464119.6792-132.791
GRID       14617        61.17468119.6792-137.815
GRID       14618        48.67455119.6792-122.685
GRID       14619        54.92457119.6792-127.758
GRID       14620        61.17466119.6792-132.797
GRID       14621        48.67446119.6792-117.589
GRID       14622        54.92448119.6792-122.702
GRID       14623        61.17461119.6792-127.767
GRID       14624        48.67437119.6792-112.437
GRID       14625        54.92436119.6792-117.609
GRID       14626        61.17455119.6792-122.715
GRID       14627        48.67429119.6792-107.205
GRID       14628        54.92423119.6792-112.459
GRID       14629        61.17446119.6792-117.626
GRID       14630        48.67423119.6792-101.874
GRID       14631        54.92412119.6792-107.23 
GRID       14632        61.17437119.6792-112.48 
GRID       14633        48.67407119.6792-96.4339
GRID       14634        54.92409119.6792-101.905
GRID       14635        61.1743 119.6792-107.255
GRID       14637        54.92418119.6792-96.4797
GRID       14638        61.17432119.6792-101.933
GRID       14641        61.1746 119.6792-96.5055
GRID       14660        48.67472119.6792-49.1614
GRID       14663        48.67494119.6792-43.719 
GRID       14664        54.92508119.6792-49.067 
GRID       14666        48.67495119.6792-38.3846
GRID       14667        54.9251 119.6792-43.6405
GRID       14668        61.17523119.6792-49.0135
GRID       14669        48.67491119.6792-33.1502
GRID       14670        54.92506119.6792-38.313 
GRID       14671        61.17503119.6792-43.5848
GRID       14672        48.67485119.6792-27.9962
GRID       14673        54.92499119.6792-33.0818
GRID       14674        61.17497119.6792-38.2606
GRID       14675        48.6748 119.6792-22.9001
GRID       14676        54.92491119.6792-27.93  
GRID       14677        61.17491119.6792-33.0333
GRID       14678        48.67476119.6792-17.8417
GRID       14679        54.92484119.6792-22.8362
GRID       14680        61.17485119.6792-27.8851
GRID       14681        48.67474119.6792-12.8057
GRID       14682        54.92479119.6792-17.7805
GRID       14683        61.1748 119.6792-22.7947
GRID       14684        48.67472119.6792-7.78204
GRID       14685        54.92475119.6792-12.7478
GRID       14686        61.17476119.6792-17.7423
GRID       14687        48.67471119.6792-2.76455
GRID       14688        54.92473119.6792-7.72743
GRID       14689        61.17474119.6792-12.7124
GRID       14690        48.67471119.67922.249759
GRID       14691        54.92471119.6792-2.71337
GRID       14692        61.17472119.6792-7.69469
GRID       14693        48.67471119.67927.261934
GRID       14694        54.92471119.67922.297536
GRID       14695        61.17471119.6792-2.68294
GRID       14696        48.67471119.679212.27194
GRID       14697        54.92471119.67927.306532
GRID       14698        61.17471119.67922.325925
GRID       14699        48.67471119.679217.2797 
GRID       14700        54.92471119.679212.31393
GRID       14701        61.17471119.67927.333178
GRID       14702        48.67471119.679222.28585
GRID       14703        54.92471119.679217.31991
GRID       14704        61.17471119.679212.33923
GRID       14705        48.67471119.679227.29177
GRID       14706        54.92471119.679222.32498
GRID       14707        61.17471119.679217.34429
GRID       14708        48.67471119.679232.29884
GRID       14709        54.92471119.679227.33001
GRID       14710        61.17471119.679222.34877
GRID       14711        48.67471119.679237.30761
GRID       14712        54.92471119.679232.33582
GRID       14713        61.17471119.679227.35329
GRID       14714        48.67471119.679242.31784
GRID       14715        54.92471119.679237.34282
GRID       14716        61.17471119.679232.35843
GRID       14717        48.67471119.679247.32889
GRID       14718        54.92471119.679242.35092
GRID       14719        61.17471119.679237.3645 
GRID       14720        48.67471119.679252.34028
GRID       14721        54.92471119.679247.35977
GRID       14722        61.17471119.679242.37145
GRID       14723        48.67471119.679257.35173
GRID       14724        54.92471119.679252.36899
GRID       14725        61.17471119.679247.37903
GRID       14726        48.67471119.679262.36317
GRID       14727        54.92471119.679257.37834
GRID       14728        61.17471119.679252.38694
GRID       14729        48.67471119.679267.3746 
GRID       14730        54.92471119.679262.38772
GRID       14731        61.17471119.679257.39498
GRID       14732        48.67471119.679272.38607
GRID       14733        54.92471119.679267.39711
GRID       14734        61.17471119.679262.40307
GRID       14735        48.67471119.679277.39765
GRID       14736        54.92471119.679272.40657
GRID       14737        61.17471119.679267.41119
GRID       14738        48.67472119.679282.40955
GRID       14739        54.92471119.679277.41622
GRID       14740        61.17471119.679272.41939
GRID       14741        48.67474119.679287.42214
GRID       14742        54.92472119.679282.42633
GRID       14743        61.17471119.679277.42782
GRID       14744        48.67478119.679292.43611
GRID       14745        54.92475119.679287.43749
GRID       14746        61.17472119.679282.43682
GRID       14747        48.67487119.679297.45258
GRID       14748        54.9248 119.679292.4507 
GRID       14749        61.17474119.679287.44709
GRID       14750        48.67507119.6792102.4732
GRID       14751        54.92493119.679297.46775
GRID       14752        61.17478119.679292.45991
GRID       14753        48.6755 119.6792107.5003
GRID       14754        54.92524119.6792102.4916
GRID       14755        61.17487119.679297.4776 
GRID       14756        48.67677119.6792117.5818
GRID       14757        54.92593119.6792107.527 
GRID       14758        61.17509119.6792102.5044
GRID       14760        54.93086119.6792117.6421
GRID       14761        61.17564119.6792107.5474
GRID       14763        61.18132119.6792117.7309
GRID       14901        67.42471119.6792-300.4  
GRID       14902        42.42471119.6792-300.871
GRID       14911        48.67242119.6792-300.575
GRID       14913        54.92359119.6792-300.497
GRID       14916        61.17541119.6792-300.437
GRID       14946        48.63992119.6792-481.914
GRID       14955        61.06839119.6792-494.51 
GRID       14957        63.92471119.6792-488.25 
GRID       14958        61.22549119.6792-481.904
GRID       14959        54.92471119.6792-479.326
GRID       14960        45.92471119.6792-488.25 
GRID       14961        48.62392119.6792-494.596
GRID       14962        54.92471119.6792-497.174
GRID       14966        67.42471119.6792-494.561
GRID       14967        67.42471119.6792-500.786
GRID       14968        42.42471119.6792-500.971
GRID       14969        42.42471119.6792-494.661
GRID       14970        42.42471119.6792-488.264
GRID       14973        48.65904119.6792-501.085
GRID       14974        54.90021119.6792-501.256
GRID       14975        61.14951119.6792-501.013
GRID       14980        63.91976119.6792-280.57 
GRID       14990        45.92489119.6792-280.55 
GRID       14995        54.92155119.6792-289.424
GRID       14999        61.22549119.6792-274.154
GRID       15000        54.92471119.6792-271.576
GRID       15001        48.62392119.6792-274.154
GRID       15002        48.62392119.6792-286.846
GRID       15003        61.22549119.6792-286.846
GRID       15004        42.42471119.6792-294.214
GRID       15005        42.42471119.6792-287.269
GRID       15008        42.42471119.6792-273.783
GRID       15009        42.42471119.6792-266.859
GRID       15010        67.42471119.6792-267.154
GRID       15011        67.42471119.6792-273.899
GRID       15014        67.42471119.6792-287.154
GRID       15015        67.42471119.6792-293.898
GRID       15016        48.6652 119.6792-294.187
GRID       15017        54.92346119.6792-294.303
GRID       15018        61.18263119.6792-294.093
GRID       15019        48.66607119.6792-266.868
GRID       15020        54.92481119.6792-266.742
GRID       15021        61.18349119.6792-266.955
GRID       15037        61.22939119.6792-79.0988
GRID       15039        63.92471119.6792-72.75  
GRID       15040        61.22549119.6792-66.4035
GRID       15041        54.92471119.6792-63.826 
GRID       15042        48.62392119.6792-66.4035
GRID       15043        45.92471119.6792-72.75  
GRID       15044        48.62392119.6792-79.0965
GRID       15045        54.92471119.6792-81.674 
GRID       15064        42.42471119.6792-66.6786
GRID       15065        42.42471119.6792-60.6558
GRID       15066        42.42471119.6792-54.8472
GRID       15067        67.42471119.6792-54.559 
GRID       15068        67.42471119.6792-60.3496
GRID       15069        67.42471119.6792-66.4578
GRID       15070        67.42471119.6792-72.7508
GRID       15071        48.66611119.6792-60.2653
GRID       15072        48.67342119.6792-54.6943
GRID       15073        54.92487119.6792-59.9495
GRID       15074        61.18354119.6792-60.1357
GRID       15075        54.92501119.6792-54.5576
GRID       15076        61.17641119.6792-54.5385
GRID       15077        42.42471119.6792-90.8152
GRID       15078        42.42471119.6792-85.0044
GRID       15079        42.42471119.6792-78.9751
GRID       15080        42.42471119.6792-72.8252
GRID       15081        67.42471119.6792-79.0456
GRID       15082        67.42471119.6792-85.1575
GRID       15083        67.42471119.6792-90.951 
GRID       15084        48.67299119.6792-90.8983
GRID       15085        54.92447119.6792-90.9857
GRID       15086        48.66593119.6792-85.3098
GRID       15087        54.92498119.6792-85.5791
GRID       15088        61.17609119.6792-90.979 
GRID       15089        61.18403119.6792-85.3758
GRID       15090        42.42471119.6792-481.901
GRID       15091        42.42471119.6792-475.671
GRID       15092        42.42471119.6792-469.758
GRID       15093        67.42471119.6792-469.912
GRID       15094        67.42471119.6792-475.76 
GRID       15095        67.42471119.6792-481.924
GRID       15096        67.42471119.6792-488.234
GRID       15097        48.66971119.6792-475.513
GRID       15098        48.67496119.6792-469.828
GRID       15099        54.92758119.6792-475.312
GRID       15100        61.18439119.6792-475.537
GRID       15101        54.92683119.6792-469.826
GRID       15102        61.17748119.6792-469.873
GRID       15103        42.42471119.6792-280.526
GRID       15106        67.42471119.6792-280.532
GRID       23441        -398.705119.6792-867.6  
GRID       23447        -232.075119.6792-864.0  
GRID       25405        -89.5753119.6792-876.5  
GRID       25406        -94.5753119.6792-876.5  
GRID       25407        -99.5753119.6792-876.5  
GRID       25408        -104.575119.6792-876.5  
GRID       25409        -109.575119.6792-876.5  
GRID       25410        -114.575119.6792-876.5  
GRID       25411        -119.575119.6792-876.5  
GRID       25412        -124.575119.6792-876.5  
GRID       25413        -129.575119.6792-876.5  
GRID       25414        -134.575119.6792-876.5  
GRID       25415        -139.575119.6792-876.5  
GRID       25416        -144.575119.6792-876.5  
GRID       25417        -149.575119.6792-876.5  
GRID       25418        -154.575119.6792-876.5  
GRID       25419        -159.574119.6792-876.5  
GRID       25420        -164.572119.6792-876.5  
GRID       25421        -169.57 119.6792-876.5  
GRID       25422        -174.565119.6792-876.5  
GRID       25423        -179.556119.6792-876.5  
GRID       25424        -184.541119.6792-876.5  
GRID       25425        -189.518119.6792-876.5  
GRID       25426        -194.483119.6792-876.5  
GRID       25427        -199.432119.6792-876.5  
GRID       25428        -204.359119.6792-876.5  
GRID       25429        -209.255119.6792-876.5  
GRID       25430        -214.097119.6792-876.5  
GRID       25439        -254.382119.6792-876.5  
GRID       25440        -259.471119.6792-876.5  
GRID       25441        -264.565119.6792-876.5  
GRID       25442        -269.659119.6792-876.5  
GRID       25443        -274.742119.6792-876.5  
GRID       25444        -279.809119.6792-876.5  
GRID       25445        -284.86 119.6792-876.5  
GRID       25446        -289.896119.6792-876.5  
GRID       25447        -294.92 119.6792-876.5  
GRID       25448        -299.936119.6792-876.5  
GRID       25449        -304.945119.6792-876.5  
GRID       25450        -309.95 119.6792-876.5  
GRID       25451        -314.952119.6792-876.5  
GRID       25452        -319.953119.6792-876.5  
GRID       25453        -324.952119.6792-876.5  
GRID       25454        -329.952119.6792-876.5  
GRID       25455        -334.952119.6792-876.5  
GRID       25456        -339.952119.6792-876.5  
GRID       25457        -344.954119.6792-876.5  
GRID       25458        -349.958119.6792-876.5  
GRID       25459        -354.964119.6792-876.5  
GRID       25460        -359.976119.6792-876.5  
GRID       25461        -364.997119.6792-876.5  
GRID       25462        -370.032119.6792-876.5  
GRID       25463        -375.091119.6792-876.5  
GRID       25473        -427.07 119.6792-876.5  
GRID       25474        -432.85 119.6792-876.5  
GRID       25475        -438.447119.6792-876.5  
GRID       25476        -443.871119.6792-876.5  
GRID       25477        -449.154119.6792-876.5  
GRID       25478        -454.335119.6792-876.5  
GRID       25479        -459.445119.6792-876.5  
GRID       25480        -464.509119.6792-876.5  
GRID       25481        -469.544119.6792-876.5  
GRID       25482        -474.562119.6792-876.5  
GRID       25483        -479.57 119.6792-876.5  
GRID       25484        -484.573119.6792-876.5  
GRID       25485        -489.575119.6792-876.5  
GRID       25486        -494.575119.6792-876.5  
GRID       25487        -499.575119.6792-876.5  
GRID       25488        -504.575119.6792-876.5  
GRID       25489        -509.575119.6792-876.5  
GRID       25490        -514.575119.6792-876.5  
GRID       25491        -519.575119.6792-876.5  
GRID       25492        -524.575119.6792-876.5  
GRID       25493        -529.575119.6792-876.5  
GRID       25494        -534.575119.6792-876.5  
GRID       25495        -539.575119.6792-876.5  
GRID       25496        -544.575119.6792-876.5  
GRID       25497        -549.575119.6792-876.5  
GRID       25498        -549.575119.6792-851.5  
GRID       25499        -544.575119.6792-851.5  
GRID       25500        -539.575119.6792-851.5  
GRID       25501        -534.575119.6792-851.5  
GRID       25502        -529.575119.6792-851.5  
GRID       25503        -524.575119.6792-851.5  
GRID       25504        -519.575119.6792-851.5  
GRID       25505        -514.575119.6792-851.5  
GRID       25506        -509.575119.6792-851.5  
GRID       25507        -504.575119.6792-851.5  
GRID       25508        -499.575119.6792-851.5  
GRID       25509        -494.575119.6792-851.5  
GRID       25510        -489.575119.6792-851.5  
GRID       25511        -484.575119.6792-851.5  
GRID       25512        -479.574119.6792-851.5  
GRID       25513        -474.571119.6792-851.5  
GRID       25514        -469.562119.6792-851.5  
GRID       25515        -464.541119.6792-851.5  
GRID       25516        -459.498119.6792-851.5  
GRID       25517        -454.419119.6792-851.5  
GRID       25518        -449.285119.6792-851.5  
GRID       25519        -444.068119.6792-851.5  
GRID       25520        -438.713119.6792-851.5  
GRID       25521        -433.137119.6792-851.5  
GRID       25522        -427.252119.6792-851.5  
GRID       25532        -380.077119.6792-851.5  
GRID       25533        -375.033119.6792-851.5  
GRID       25534        -369.999119.6792-851.5  
GRID       25535        -364.978119.6792-851.5  
GRID       25536        -359.965119.6792-851.5  
GRID       25537        -354.957119.6792-851.5  
GRID       25538        -349.952119.6792-851.5  
GRID       25539        -344.949119.6792-851.5  
GRID       25540        -339.948119.6792-851.5  
GRID       25541        -334.948119.6792-851.5  
GRID       25542        -329.948119.6792-851.5  
GRID       25543        -324.949119.6792-851.5  
GRID       25544        -319.95 119.6792-851.5  
GRID       25545        -314.951119.6792-851.5  
GRID       25546        -309.95 119.6792-851.5  
GRID       25547        -304.947119.6792-851.5  
GRID       25548        -299.94 119.6792-851.5  
GRID       25549        -294.928119.6792-851.5  
GRID       25550        -289.907119.6792-851.5  
GRID       25551        -284.876119.6792-851.5  
GRID       25552        -279.829119.6792-851.5  
GRID       25553        -274.762119.6792-851.5  
GRID       25554        -269.671119.6792-851.5  
GRID       25555        -264.548119.6792-851.5  
GRID       25556        -259.382119.6792-851.5  
GRID       25565        -214.454119.6792-851.5  
GRID       25566        -209.425119.6792-851.5  
GRID       25567        -204.447119.6792-851.5  
GRID       25568        -199.483119.6792-851.5  
GRID       25569        -194.515119.6792-851.5  
GRID       25570        -189.539119.6792-851.5  
GRID       25571        -184.554119.6792-851.5  
GRID       25572        -179.564119.6792-851.5  
GRID       25573        -174.569119.6792-851.5  
GRID       25574        -169.572119.6792-851.5  
GRID       25575        -164.574119.6792-851.5  
GRID       25576        -159.574119.6792-851.5  
GRID       25577        -154.575119.6792-851.5  
GRID       25578        -149.575119.6792-851.5  
GRID       25579        -144.575119.6792-851.5  
GRID       25580        -139.575119.6792-851.5  
GRID       25581        -134.575119.6792-851.5  
GRID       25582        -129.575119.6792-851.5  
GRID       25583        -124.575119.6792-851.5  
GRID       25584        -119.575119.6792-851.5  
GRID       25585        -114.575119.6792-851.5  
GRID       25586        -109.575119.6792-851.5  
GRID       25587        -104.575119.6792-851.5  
GRID       25588        -99.5753119.6792-851.5  
GRID       25589        -94.5753119.6792-851.5  
GRID       25590        -89.5753119.6792-851.5  
GRID       25591        -233.447119.6792-860.616
GRID       25592        -237.034119.6792-859.076
GRID       25593        -240.554119.6792-860.491
GRID       25594        -242.075119.6792-863.998
GRID       25595        -240.573119.6792-867.493
GRID       25596        -237.212119.6792-868.924
GRID       25597        -233.788119.6792-867.67 
GRID       25598        -397.103119.6792-864.16 
GRID       25599        -398.379119.6792-860.673
GRID       25600        -401.685119.6792-859.076
GRID       25601        -405.178119.6792-860.176
GRID       25602        -406.992119.6792-863.526
GRID       25603        -405.796119.6792-867.306
GRID       25604        -402.274119.6792-868.924
GRID       25605        -549.575119.6792-870.25 
GRID       25606        -544.575119.6792-870.25 
GRID       25607        -549.575119.6792-864.0  
GRID       25608        -539.575119.6792-870.25 
GRID       25609        -544.575119.6792-864.0  
GRID       25610        -549.575119.6792-857.75 
GRID       25611        -534.575119.6792-870.25 
GRID       25612        -539.575119.6792-864.0  
GRID       25613        -544.575119.6792-857.75 
GRID       25614        -529.575119.6792-870.25 
GRID       25615        -534.575119.6792-864.0  
GRID       25616        -539.575119.6792-857.75 
GRID       25617        -524.575119.6792-870.25 
GRID       25618        -529.575119.6792-864.0  
GRID       25619        -534.575119.6792-857.75 
GRID       25620        -519.575119.6792-870.25 
GRID       25621        -524.575119.6792-864.0  
GRID       25622        -529.575119.6792-857.75 
GRID       25623        -514.575119.6792-870.25 
GRID       25624        -519.575119.6792-864.0  
GRID       25625        -524.575119.6792-857.75 
GRID       25626        -509.575119.6792-870.25 
GRID       25627        -514.575119.6792-864.0  
GRID       25628        -519.575119.6792-857.75 
GRID       25629        -504.575119.6792-870.25 
GRID       25630        -509.575119.6792-864.0  
GRID       25631        -514.575119.6792-857.75 
GRID       25632        -499.575119.6792-870.25 
GRID       25633        -504.575119.6792-864.0  
GRID       25634        -509.575119.6792-857.75 
GRID       25635        -494.575119.6792-870.25 
GRID       25636        -499.575119.6792-864.0  
GRID       25637        -504.575119.6792-857.75 
GRID       25638        -489.575119.6792-870.25 
GRID       25639        -494.575119.6792-864.0  
GRID       25640        -499.575119.6792-857.75 
GRID       25641        -484.573119.6792-870.25 
GRID       25642        -489.575119.6792-864.0  
GRID       25643        -494.575119.6792-857.75 
GRID       25644        -479.57 119.6792-870.25 
GRID       25645        -484.574119.6792-864.0  
GRID       25646        -489.575119.6792-857.75 
GRID       25647        -474.562119.6792-870.25 
GRID       25648        -479.57 119.6792-864.0  
GRID       25649        -484.574119.6792-857.75 
GRID       25650        -469.544119.6792-870.25 
GRID       25651        -474.562119.6792-864.0  
GRID       25652        -479.571119.6792-857.75 
GRID       25653        -464.509119.6792-870.25 
GRID       25654        -469.545119.6792-864.0  
GRID       25655        -474.565119.6792-857.75 
GRID       25656        -459.446119.6792-870.25 
GRID       25657        -464.512119.6792-864.0  
GRID       25658        -469.55 119.6792-857.75 
GRID       25659        -454.336119.6792-870.25 
GRID       25660        -459.45 119.6792-864.0  
GRID       25661        -464.52 119.6792-857.75 
GRID       25662        -449.157119.6792-870.249
GRID       25663        -454.344119.6792-863.999
GRID       25664        -459.464119.6792-857.75 
GRID       25665        -443.874119.6792-870.247
GRID       25666        -449.168119.6792-863.998
GRID       25667        -454.365119.6792-857.75 
GRID       25668        -438.449119.6792-870.242
GRID       25669        -443.889119.6792-863.995
GRID       25670        -449.202119.6792-857.749
GRID       25671        -432.848119.6792-870.231
GRID       25672        -438.465119.6792-863.989
GRID       25673        -443.939119.6792-857.747
GRID       25674        -427.06 119.6792-870.208
GRID       25675        -432.854119.6792-863.973
GRID       25676        -438.529119.6792-857.742
GRID       25678        -427.037119.6792-863.939
GRID       25679        -432.916119.6792-857.731
GRID       25682        -427.058119.6792-857.706
GRID       25715        -380.167119.6792-870.269
GRID       25720        -375.084119.6792-870.258
GRID       25723        -380.129119.6792-864.029
GRID       25725        -370.03 119.6792-870.253
GRID       25727        -380.098119.6792-857.772
GRID       25728        -375.069119.6792-864.011
GRID       25730        -364.996119.6792-870.251
GRID       25732        -375.052119.6792-857.758
GRID       25733        -370.023119.6792-864.004
GRID       25735        -359.976119.6792-870.25 
GRID       25737        -370.014119.6792-857.753
GRID       25738        -364.993119.6792-864.001
GRID       25740        -354.964119.6792-870.25 
GRID       25742        -364.988119.6792-857.751
GRID       25743        -359.974119.6792-864.0  
GRID       25745        -349.957119.6792-870.25 
GRID       25747        -359.971119.6792-857.75 
GRID       25748        -354.963119.6792-864.0  
GRID       25750        -344.954119.6792-870.25 
GRID       25752        -354.961119.6792-857.75 
GRID       25753        -349.956119.6792-864.0  
GRID       25755        -339.952119.6792-870.25 
GRID       25757        -349.955119.6792-857.75 
GRID       25758        -344.953119.6792-864.0  
GRID       25760        -334.951119.6792-870.25 
GRID       25762        -344.951119.6792-857.75 
GRID       25763        -339.951119.6792-864.0  
GRID       25765        -329.952119.6792-870.25 
GRID       25767        -339.95 119.6792-857.75 
GRID       25768        -334.95 119.6792-864.0  
GRID       25770        -324.952119.6792-870.25 
GRID       25772        -334.949119.6792-857.75 
GRID       25773        -329.951119.6792-864.0  
GRID       25775        -319.952119.6792-870.25 
GRID       25777        -329.95 119.6792-857.75 
GRID       25778        -324.951119.6792-864.0  
GRID       25780        -314.952119.6792-870.25 
GRID       25782        -324.95 119.6792-857.75 
GRID       25783        -319.952119.6792-864.0  
GRID       25785        -309.95 119.6792-870.25 
GRID       25787        -319.951119.6792-857.75 
GRID       25788        -314.951119.6792-864.0  
GRID       25790        -304.945119.6792-870.25 
GRID       25792        -314.951119.6792-857.75 
GRID       25793        -309.949119.6792-864.0  
GRID       25795        -299.936119.6792-870.25 
GRID       25797        -309.949119.6792-857.75 
GRID       25798        -304.945119.6792-864.0  
GRID       25800        -294.92 119.6792-870.25 
GRID       25802        -304.945119.6792-857.75 
GRID       25803        -299.935119.6792-864.0  
GRID       25805        -289.896119.6792-870.25 
GRID       25807        -299.936119.6792-857.75 
GRID       25808        -294.92 119.6792-864.0  
GRID       25810        -284.86 119.6792-870.25 
GRID       25812        -294.922119.6792-857.75 
GRID       25813        -289.896119.6792-864.0  
GRID       25815        -279.809119.6792-870.25 
GRID       25817        -289.899119.6792-857.75 
GRID       25818        -284.86 119.6792-864.0  
GRID       25820        -274.741119.6792-870.25 
GRID       25822        -284.864119.6792-857.75 
GRID       25823        -279.809119.6792-864.0  
GRID       25825        -269.657119.6792-870.251
GRID       25827        -279.814119.6792-857.75 
GRID       25828        -274.741119.6792-864.001
GRID       25830        -264.56 119.6792-870.254
GRID       25832        -274.745119.6792-857.75 
GRID       25833        -269.652119.6792-864.002
GRID       25835        -259.461119.6792-870.261
GRID       25837        -269.653119.6792-857.752
GRID       25838        -264.546119.6792-864.006
GRID       25842        -264.536119.6792-857.754
GRID       25843        -259.428119.6792-864.015
GRID       25847        -259.388119.6792-857.761
GRID       25867        -214.147119.6792-870.291
GRID       25870        -209.279119.6792-870.267
GRID       25871        -214.271119.6792-864.055
GRID       25873        -204.37 119.6792-870.257
GRID       25874        -209.336119.6792-864.023
GRID       25875        -214.4  119.6792-857.786
GRID       25876        -199.437119.6792-870.253
GRID       25877        -204.397119.6792-864.01 
GRID       25878        -209.396119.6792-857.766
GRID       25879        -194.485119.6792-870.251
GRID       25880        -199.45 119.6792-864.004
GRID       25881        -204.427119.6792-857.757
GRID       25882        -189.519119.6792-870.25 
GRID       25883        -194.492119.6792-864.001
GRID       25884        -199.466119.6792-857.753
GRID       25885        -184.542119.6792-870.25 
GRID       25886        -189.523119.6792-864.0  
GRID       25887        -194.501119.6792-857.751
GRID       25888        -179.556119.6792-870.25 
GRID       25889        -184.544119.6792-864.0  
GRID       25890        -189.529119.6792-857.75 
GRID       25891        -174.565119.6792-870.25 
GRID       25892        -179.557119.6792-864.0  
GRID       25893        -184.547119.6792-857.75 
GRID       25894        -169.57 119.6792-870.25 
GRID       25895        -174.565119.6792-864.0  
GRID       25896        -179.559119.6792-857.75 
GRID       25897        -164.572119.6792-870.25 
GRID       25898        -169.57 119.6792-864.0  
GRID       25899        -174.566119.6792-857.75 
GRID       25900        -159.574119.6792-870.25 
GRID       25901        -164.572119.6792-864.0  
GRID       25902        -169.571119.6792-857.75 
GRID       25903        -154.575119.6792-870.25 
GRID       25904        -159.574119.6792-864.0  
GRID       25905        -164.573119.6792-857.75 
GRID       25906        -149.575119.6792-870.25 
GRID       25907        -154.575119.6792-864.0  
GRID       25908        -159.574119.6792-857.75 
GRID       25909        -144.575119.6792-870.25 
GRID       25910        -149.575119.6792-864.0  
GRID       25911        -154.575119.6792-857.75 
GRID       25912        -139.575119.6792-870.25 
GRID       25913        -144.575119.6792-864.0  
GRID       25914        -149.575119.6792-857.75 
GRID       25915        -134.575119.6792-870.25 
GRID       25916        -139.575119.6792-864.0  
GRID       25917        -144.575119.6792-857.75 
GRID       25918        -129.575119.6792-870.25 
GRID       25919        -134.575119.6792-864.0  
GRID       25920        -139.575119.6792-857.75 
GRID       25921        -124.575119.6792-870.25 
GRID       25922        -129.575119.6792-864.0  
GRID       25923        -134.575119.6792-857.75 
GRID       25924        -119.575119.6792-870.25 
GRID       25925        -124.575119.6792-864.0  
GRID       25926        -129.575119.6792-857.75 
GRID       25927        -114.575119.6792-870.25 
GRID       25928        -119.575119.6792-864.0  
GRID       25929        -124.575119.6792-857.75 
GRID       25930        -109.575119.6792-870.25 
GRID       25931        -114.575119.6792-864.0  
GRID       25932        -119.575119.6792-857.75 
GRID       25933        -104.575119.6792-870.25 
GRID       25934        -109.575119.6792-864.0  
GRID       25935        -114.575119.6792-857.75 
GRID       25936        -99.5753119.6792-870.25 
GRID       25937        -104.575119.6792-864.0  
GRID       25938        -109.575119.6792-857.75 
GRID       25939        -94.5753119.6792-870.25 
GRID       25940        -99.5753119.6792-864.0  
GRID       25941        -104.575119.6792-857.75 
GRID       25942        -89.5753119.6792-870.25 
GRID       25943        -94.5753119.6792-864.0  
GRID       25944        -99.5753119.6792-857.75 
GRID       25945        -89.5753119.6792-864.0  
GRID       25946        -94.5753119.6792-857.75 
GRID       25947        -89.5753119.6792-857.75 
GRID       26065        -245.547119.6792-864.141
GRID       26084        -396.318119.6792-870.385
GRID       26090        -400.803119.6792-855.779
GRID       26092        -406.875119.6792-857.089
GRID       26101        -393.81 119.6792-864.176
GRID       26102        -395.506119.6792-858.376
GRID       26103        -410.724119.6792-863.324
GRID       26104        -408.562119.6792-869.923
GRID       26105        -402.618119.6792-872.232
GRID       26106        -228.44 119.6792-865.063
GRID       26123        -230.996119.6792-857.41 
GRID       26124        -236.842119.6792-855.689
GRID       26125        -242.918119.6792-857.987
GRID       26126        -244.206119.6792-870.347
GRID       26127        -237.09 119.6792-873.035
GRID       26128        -231.867119.6792-870.315
GRID       26129        -218.831119.6792-876.5  
GRID       26135        -254.137119.6792-851.5  
GRID       26139        -225.1  119.6792-851.5  
GRID       26140        -219.617119.6792-851.5  
GRID       26146        -254.197119.6792-857.778
GRID       26148        -218.933119.6792-870.354
GRID       26149        -219.201119.6792-864.127
GRID       26150        -219.493119.6792-857.824
GRID       26151        -380.185119.6792-876.5  
GRID       26189        -248.667119.6792-851.5  
GRID       26190        -242.863119.6792-851.5  
GRID       26191        -236.9  119.6792-851.5  
GRID       26192        -230.936119.6792-851.5  
GRID       26194        -248.926119.6792-857.822
GRID       26195        -223.37 119.6792-876.5  
GRID       26196        -227.74 119.6792-876.5  
GRID       26197        -232.324119.6792-876.5  
GRID       26198        -237.703119.6792-876.5  
GRID       26199        -243.634119.6792-876.5  
GRID       26200        -249.224119.6792-876.5  
GRID       26202        -254.378119.6792-870.274
GRID       26203        -249.352119.6792-870.298
GRID       26204        -254.319119.6792-864.036
GRID       26205        -249.334119.6792-864.082
GRID       26206        -227.686119.6792-870.906
GRID       26207        -224.794119.6792-857.855
GRID       26208        -224.084119.6792-864.303
GRID       26209        -223.527119.6792-870.526
GRID       26437        -679.043119.6792-683.5  
GRID       26438        -673.117119.6792-683.5  
GRID       26439        -667.33 119.6792-683.5  
GRID       26440        -661.697119.6792-683.5  
GRID       26441        -656.153119.6792-683.5  
GRID       26442        -650.427119.6792-683.5  
GRID       26443        -645.277119.6792-683.5  
GRID       26444        -640.18 119.6792-683.5  
GRID       26445        -635.111119.6792-683.5  
GRID       26446        -630.055119.6792-683.5  
GRID       26447        -625.005119.6792-683.5  
GRID       26448        -619.957119.6792-683.5  
GRID       26449        -614.909119.6792-683.5  
GRID       26450        -609.861119.6792-683.5  
GRID       26451        -604.813119.6792-683.5  
GRID       26452        -599.766119.6792-683.5  
GRID       26453        -594.718119.6792-683.5  
GRID       26454        -589.671119.6792-683.5  
GRID       26455        -584.623119.6792-683.5  
GRID       26456        -584.623119.6792-708.5  
GRID       26457        -589.671119.6792-708.5  
GRID       26458        -594.718119.6792-708.5  
GRID       26459        -599.766119.6792-708.5  
GRID       26460        -604.814119.6792-708.5  
GRID       26461        -609.862119.6792-708.5  
GRID       26462        -614.911119.6792-708.5  
GRID       26463        -619.962119.6792-708.5  
GRID       26464        -625.018119.6792-708.5  
GRID       26465        -630.085119.6792-708.5  
GRID       26466        -635.174119.6792-708.5  
GRID       26467        -640.304119.6792-708.5  
GRID       26468        -645.499119.6792-708.5  
GRID       26469        -650.783119.6792-708.5  
GRID       26470        -656.178119.6792-708.5  
GRID       26471        -661.698119.6792-708.5  
GRID       26472        -667.349119.6792-708.5  
GRID       26473        -673.133119.6792-708.5  
GRID       26474        -679.059119.6792-708.5  
GRID       26476        -635.144119.6792-689.75 
GRID       26477        -635.163119.6792-696.0  
GRID       26478        -635.172119.6792-702.25 
GRID       26479        -661.728119.6792-689.75 
GRID       26480        -661.721119.6792-696.0  
GRID       26481        -661.705119.6792-702.25 
GRID       26482        -679.007119.6792-689.746
GRID       26483        -678.991119.6792-695.997
GRID       26484        -679.025119.6792-702.251
GRID       26488        -667.375119.6792-695.999
GRID       26489        -673.142119.6792-695.999
GRID       26490        -667.385119.6792-689.75 
GRID       26491        -673.153119.6792-689.749
GRID       26492        -667.357119.6792-702.25 
GRID       26493        -673.133119.6792-702.25 
GRID       26494        -650.704119.6792-689.75 
GRID       26495        -650.768119.6792-696.0  
GRID       26496        -650.782119.6792-702.25 
GRID       26497        -656.183119.6792-696.0  
GRID       26498        -656.161119.6792-689.75 
GRID       26499        -656.181119.6792-702.25 
GRID       26500        -640.286119.6792-696.0  
GRID       26501        -645.476119.6792-696.0  
GRID       26502        -640.248119.6792-689.75 
GRID       26503        -645.411119.6792-689.75 
GRID       26504        -640.301119.6792-702.25 
GRID       26505        -645.495119.6792-702.25 
GRID       26506        -609.861119.6792-689.75 
GRID       26507        -609.862119.6792-696.0  
GRID       26508        -609.862119.6792-702.25 
GRID       26509        -625.011119.6792-689.75 
GRID       26510        -625.015119.6792-696.0  
GRID       26511        -625.017119.6792-702.25 
GRID       26512        -630.079119.6792-696.0  
GRID       26513        -630.07 119.6792-689.75 
GRID       26514        -630.084119.6792-702.25 
GRID       26515        -614.91 119.6792-696.0  
GRID       26516        -619.961119.6792-696.0  
GRID       26517        -614.91 119.6792-689.75 
GRID       26518        -619.959119.6792-689.75 
GRID       26519        -614.911119.6792-702.25 
GRID       26520        -619.961119.6792-702.25 
GRID       26521        -594.718119.6792-689.75 
GRID       26522        -594.718119.6792-696.0  
GRID       26523        -594.718119.6792-702.25 
GRID       26524        -599.766119.6792-696.0  
GRID       26525        -604.814119.6792-696.0  
GRID       26526        -599.766119.6792-689.75 
GRID       26527        -604.813119.6792-689.75 
GRID       26528        -599.766119.6792-702.25 
GRID       26529        -604.814119.6792-702.25 
GRID       26530        -584.623119.6792-696.0  
GRID       26531        -589.671119.6792-696.0  
GRID       26532        -584.623119.6792-689.75 
GRID       26533        -589.671119.6792-689.75 
GRID       26534        -584.623119.6792-702.25 
GRID       26535        -589.671119.6792-702.25 
GRID       26603        -710.575119.6792-708.5  
GRID       26607        -710.575119.6792-683.5  
GRID       26614        -703.075119.6792-696.0  
GRID       26615        -701.573119.6792-699.493
GRID       26616        -698.075119.6792-700.924
GRID       26617        -694.578119.6792-699.493
GRID       26618        -693.075119.6792-696.0  
GRID       26619        -694.578119.6792-692.507
GRID       26620        -698.075119.6792-691.076
GRID       26621        -701.573119.6792-692.507
GRID       26630        -689.075119.6792-695.987
GRID       26633        -691.765119.6792-689.663
GRID       26635        -698.113119.6792-687.076
GRID       26637        -704.419119.6792-689.697
GRID       26639        -707.076119.6792-696.033
GRID       26641        -704.388119.6792-702.335
GRID       26643        -698.064119.6792-704.924
GRID       26645        -691.748119.6792-702.32 
GRID       26646        -685.228119.6792-708.5  
GRID       26647        -691.632119.6792-708.5  
GRID       26648        -698.037119.6792-708.5  
GRID       26649        -704.338119.6792-708.5  
GRID       26650        -710.575119.6792-702.287
GRID       26651        -710.575119.6792-696.021
GRID       26652        -710.575119.6792-689.741
GRID       26653        -704.337119.6792-683.5  
GRID       26654        -698.04 119.6792-683.5  
GRID       26655        -691.619119.6792-683.5  
GRID       26656        -684.894119.6792-683.5  
GRID       26657        -685.01 119.6792-702.259
GRID       26658        -684.789119.6792-695.994
GRID       26659        -684.963119.6792-689.733
GRID       26813        -414.311119.6792-851.5  
GRID       26814        -407.448119.6792-851.5  
GRID       26815        -401.164119.6792-851.5  
GRID       26816        -395.562119.6792-851.5  
GRID       26817        -390.265119.6792-851.5  
GRID       26818        -385.132119.6792-851.5  
GRID       26819        -385.352119.6792-876.5  
GRID       26820        -390.734119.6792-876.5  
GRID       26821        -396.504119.6792-876.5  
GRID       26822        -402.562119.6792-876.5  
GRID       26823        -408.745119.6792-876.5  
GRID       26824        -414.992119.6792-876.5  
GRID       26825        -421.126119.6792-876.5  
GRID       26826        -385.14 119.6792-857.806
GRID       26828        -385.289119.6792-870.291
GRID       26830        -390.478119.6792-870.325
GRID       26831        -414.561119.6792-857.504
GRID       26832        -415.054119.6792-863.694
GRID       26833        -390.145119.6792-857.909
GRID       26834        -385.184119.6792-864.068
GRID       26835        -390.122119.6792-864.151
GRID       26836        -415.117119.6792-870.061
GRID       26837        -421.117119.6792-870.158
GRID       26838        -421.046119.6792-863.863
GRID       26839        -420.94 119.6792-857.648
GRID       26840        -421.011119.6792-851.5  
GRID       47210        42.42471-10.3208-683.5  
GRID       47211        42.42471-10.3208-678.266
GRID       47212        42.42471-10.3208-673.032
GRID       47213        42.42471-10.3208-667.799
GRID       47214        42.42471-10.3208-662.565
GRID       47215        42.42471-10.3208-657.331
GRID       47216        42.42471-10.3208-652.097
GRID       47217        42.42471-10.3208-646.864
GRID       47218        42.42471-10.3208-641.63 
GRID       47219        42.42471-10.3208-636.396
GRID       47220        42.42471-10.3208-631.162
GRID       47221        42.42471-10.3208-625.929
GRID       47222        42.42471-10.3208-620.695
GRID       47223        42.42471-10.3208-615.461
GRID       47224        42.42471-10.3208-610.227
GRID       47225        42.42471-10.3208-604.994
GRID       47226        42.42471-10.3208-599.76 
GRID       47227        42.42471-10.3208-594.526
GRID       47228        42.42471-10.3208-589.292
GRID       47229        42.42471-10.3208-584.058
GRID       47230        42.42471-10.3208-578.825
GRID       47231        42.42471-10.3208-573.591
GRID       47232        42.42471-10.3208-568.357
GRID       47233        42.42471-10.3208-563.123
GRID       47234        42.42471-10.3208-557.89 
GRID       47235        42.42471-10.3208-552.656
GRID       47236        42.42471-10.3208-547.422
GRID       47237        42.42471-10.3208-542.188
GRID       47238        42.42471-10.3208-536.955
GRID       47239        42.42471-10.3208-531.721
GRID       47240        42.42471-10.3208-526.487
GRID       47241        42.42471-10.3208-521.253
GRID       47242        42.42471-10.3208-516.019
GRID       47243        42.42471-10.3208-510.786
GRID       47244        42.42471-10.3208-505.552
GRID       47245        42.42471-10.3208-500.318
GRID       47246        42.42471-10.3208-495.084
GRID       47247        42.42471-10.3208-489.851
GRID       47248        42.42471-10.3208-484.617
GRID       47249        42.42471-10.3208-479.383
GRID       47250        42.42471-10.3208-474.149
GRID       47251        42.42471-10.3208-468.916
GRID       47252        42.42471-10.3208-463.682
GRID       47253        42.42471-10.3208-458.448
GRID       47254        42.42471-10.3208-453.214
GRID       47255        42.42471-10.3208-447.981
GRID       47256        42.42471-10.3208-442.747
GRID       47257        42.42471-10.3208-437.513
GRID       47258        42.42471-10.3208-432.279
GRID       47259        42.42471-10.3208-427.045
GRID       47260        42.42471-10.3208-421.812
GRID       47261        42.42471-10.3208-416.578
GRID       47262        42.42471-10.3208-411.344
GRID       47263        42.42471-10.3208-406.11 
GRID       47264        42.42471-10.3208-400.877
GRID       47265        42.42471-10.3208-395.643
GRID       47266        42.42471-10.3208-390.409
GRID       47267        42.42471-10.3208-385.175
GRID       47268        42.42471-10.3208-379.942
GRID       47269        42.42471-10.3208-374.708
GRID       47270        42.42471-10.3208-369.474
GRID       47271        42.42471-10.3208-364.24 
GRID       47272        42.42471-10.3208-359.006
GRID       47273        42.42471-10.3208-353.773
GRID       47274        42.42471-10.3208-348.539
GRID       47275        42.42471-10.3208-343.305
GRID       47276        42.42471-10.3208-338.071
GRID       47277        42.42471-10.3208-332.838
GRID       47278        42.42471-10.3208-327.604
GRID       47279        42.42471-10.3208-322.37 
GRID       47280        42.42471-10.3208-317.136
GRID       47281        42.42471-10.3208-311.903
GRID       47282        42.42471-10.3208-306.669
GRID       47283        42.42471-10.3208-301.435
GRID       47284        42.42471-10.3208-296.201
GRID       47285        42.42471-10.3208-290.968
GRID       47286        42.42471-10.3208-285.734
GRID       47287        42.42471-10.3208-280.5  
GRID       47288        42.42471-10.3208-275.266
GRID       47289        42.42471-10.3208-270.032
GRID       47290        42.42471-10.3208-264.799
GRID       47291        42.42471-10.3208-259.565
GRID       47292        42.42471-10.3208-254.331
GRID       47293        42.42471-10.3208-249.097
GRID       47294        42.42471-10.3208-243.864
GRID       47295        42.42471-10.3208-238.63 
GRID       47296        42.42471-10.3208-233.396
GRID       47297        42.42471-10.3208-228.162
GRID       47298        42.42471-10.3208-222.929
GRID       47299        42.42471-10.3208-217.695
GRID       47300        42.42471-10.3208-212.461
GRID       47301        42.42471-10.3208-207.227
GRID       47302        42.42471-10.3208-201.994
GRID       47303        42.42471-10.3208-196.76 
GRID       47304        42.42471-10.3208-191.526
GRID       47305        42.42471-10.3208-186.292
GRID       47306        42.42471-10.3208-181.058
GRID       47307        42.42471-10.3208-175.825
GRID       47308        42.42471-10.3208-170.591
GRID       47309        42.42471-10.3208-165.357
GRID       47310        42.42471-10.3208-160.067
GRID       47311        42.42471-10.3208-154.819
GRID       47312        42.42471-10.3208-149.582
GRID       47313        42.42471-10.3208-144.347
GRID       47314        42.42471-10.3208-139.112
GRID       47315        42.42471-10.3208-133.878
GRID       47316        42.42471-10.3208-128.643
GRID       47317        42.42471-10.3208-123.409
GRID       47318        42.42471-10.3208-118.174
GRID       47319        42.42471-10.3208-112.939
GRID       47320        42.42471-10.3208-107.705
GRID       47321        42.42471-10.3208-102.47 
GRID       47322        42.42471-10.3208-97.2356
GRID       47323        42.42471-10.3208-92.001 
GRID       47324        42.42471-10.3208-86.7664
GRID       47325        42.42471-10.3208-81.5317
GRID       47326        42.42471-10.3208-76.2971
GRID       47327        42.42471-10.3208-71.0625
GRID       47328        42.42471-10.3208-65.8279
GRID       47329        42.42471-10.3208-60.5933
GRID       47330        42.42471-10.3208-55.3586
GRID       47331        42.42471-10.3208-50.124 
GRID       47332        42.42471-10.3208-44.8894
GRID       47333        42.42471-10.3208-39.6548
GRID       47334        42.42471-10.3208-34.4201
GRID       47335        42.42471-10.3208-29.1855
GRID       47336        42.42471-10.3208-23.9509
GRID       47337        42.42471-10.3208-18.7163
GRID       47338        42.42471-10.3208-13.4816
GRID       47339        42.42471-10.3208-8.24701
GRID       47340        42.42471-10.3208-3.01239
GRID       47341        42.42471-10.32082.222155
GRID       47342        42.42471-10.32087.456503
GRID       47343        42.42471-10.320812.6904 
GRID       47344        42.42471-10.320817.92353
GRID       47345        42.42471-10.320823.15561
GRID       47346        42.42471-10.320828.38653
GRID       47347        42.42471-10.320833.6164 
GRID       47348        42.42471-10.320838.84552
GRID       47349        42.42471-10.320844.07436
GRID       47350        42.42471-10.320849.30363
GRID       47351        42.42471-10.320854.53423
GRID       47352        42.42471-10.320859.76659
GRID       47353        42.42471-10.320864.99986
GRID       47354        42.42471-10.320870.23227
GRID       47355        42.42471-10.320875.4625 
GRID       47356        42.42471-10.320880.69059
GRID       47357        42.42471-10.320885.91737
GRID       47358        42.42471-10.320891.14361
GRID       47359        42.42471-10.320896.3697 
GRID       47360        42.42471-10.3208101.5958
GRID       47361        42.42471-10.3208106.8218
GRID       47362        42.42471-10.3208112.0479
GRID       47363        42.42471-10.3208117.2739
GRID       47364        42.42471-10.3208122.5   
GRID       47365        42.42471-5.32109122.5   
GRID       47366        42.42471-.321366122.5   
GRID       47367        42.424714.678436122.5   
GRID       47368        42.424719.678317122.5   
GRID       47369        42.4247114.67826122.5   
GRID       47370        42.4247119.67823122.5   
GRID       47371        42.4247124.67822122.5   
GRID       47372        42.4247129.67822122.5   
GRID       47373        42.4247134.67822122.5   
GRID       47374        42.4247139.67822122.5   
GRID       47375        42.4247144.67821122.5   
GRID       47376        42.4247149.67821122.5   
GRID       47377        42.4247154.67821122.5   
GRID       47378        42.4247159.67821122.5   
GRID       47379        42.4247164.67821122.5   
GRID       47380        42.4247169.6782 122.5   
GRID       47381        42.4247174.6782 122.5   
GRID       47382        42.4247179.6782 122.5   
GRID       47383        42.4247184.6782 122.5   
GRID       47384        42.4247189.67821122.5   
GRID       47385        42.4247194.67823122.5   
GRID       47386        42.4247199.67829122.5   
GRID       47387        42.42471104.6784122.5   
GRID       47388        42.42471109.6786122.5   
GRID       47389        42.42471114.6789122.5   
GRID       47390        42.42471114.6792-683.5  
GRID       47391        42.42471109.6792-683.5  
GRID       47392        42.42471104.6792-683.5  
GRID       47393        42.4247199.67924-683.5  
GRID       47394        42.4247194.67924-683.5  
GRID       47395        42.4247189.67924-683.5  
GRID       47396        42.4247184.67924-683.5  
GRID       47397        42.4247179.67924-683.5  
GRID       47398        42.4247174.67924-683.5  
GRID       47399        42.4247169.67924-683.5  
GRID       47400        42.4247164.67924-683.5  
GRID       47401        42.4247159.67924-683.5  
GRID       47402        42.4247154.67924-683.5  
GRID       47403        42.4247149.67924-683.5  
GRID       47404        42.4247144.67924-683.5  
GRID       47405        42.4247139.67924-683.5  
GRID       47406        42.4247134.67924-683.5  
GRID       47407        42.4247129.67924-683.5  
GRID       47408        42.4247124.67924-683.5  
GRID       47409        42.4247119.67924-683.5  
GRID       47410        42.4247114.67924-683.5  
GRID       47411        42.424719.67924 -683.5  
GRID       47412        42.424714.67924 -683.5  
GRID       47413        42.42471-0.32076-683.5  
GRID       47414        42.42471-5.32076-683.5  
GRID       47415        42.42471114.6997-280.529
GRID       47416        42.42471109.7133-280.53 
GRID       47417        42.42471104.718 -280.528
GRID       47418        42.4247199.7164 -280.527
GRID       47419        42.4247194.71203-280.525
GRID       47420        42.4247189.70668-280.523
GRID       47421        42.4247184.70106-280.522
GRID       47422        42.4247179.6959 -280.521
GRID       47423        42.4247174.69201-280.521
GRID       47424        42.4247169.68958-280.52 
GRID       47425        42.4247164.68802-280.52 
GRID       47426        42.4247159.68656-280.52 
GRID       47427        42.4247154.68491-280.519
GRID       47428        42.4247149.68329-280.518
GRID       47429        42.4247144.68206-280.517
GRID       47430        42.4247139.68135-280.515
GRID       47431        42.4247134.68107-280.514
GRID       47432        42.4247129.68099-280.512
GRID       47433        42.4247124.68097-280.511
GRID       47434        42.4247119.68097-280.509
GRID       47435        42.4247114.68097-280.508
GRID       47436        42.424719.68094 -280.506
GRID       47437        42.424714.680823-280.505
GRID       47438        42.42471-.319477-280.503
GRID       47439        42.42471-5.32003-280.502
GRID       47440        42.42471114.6878-72.9332
GRID       47441        42.42471109.6944-73.0461
GRID       47442        42.42471104.698 -73.1678
GRID       47443        42.4247199.69886-73.2972
GRID       47444        42.4247194.69762-73.4317
GRID       47445        42.4247189.69527-73.5691
GRID       47446        42.4247184.6926 -73.7084
GRID       47447        42.4247179.69007-73.8491
GRID       47448        42.4247174.68794-73.9911
GRID       47449        42.4247169.68624-74.1339
GRID       47450        42.4247164.68488-74.2769
GRID       47451        42.4247159.6837 -74.4197
GRID       47452        42.4247154.68261-74.562 
GRID       47453        42.4247149.68163-74.7036
GRID       47454        42.4247144.68083-74.8446
GRID       47455        42.4247139.68026-74.985 
GRID       47456        42.4247134.67992-75.1251
GRID       47457        42.4247129.67974-75.2649
GRID       47458        42.4247124.67967-75.4047
GRID       47459        42.4247119.67964-75.5443
GRID       47460        42.4247114.67963-75.6833
GRID       47461        42.424719.679601-75.8202
GRID       47462        42.424714.679554-75.9523
GRID       47463        42.42471-.320523-76.0762
GRID       47464        42.42471-5.32063-76.1902
GRID       47465        42.42471114.677927.11491
GRID       47466        42.42471109.676826.97685
GRID       47467        42.42471104.676 26.82559
GRID       47468        42.4247199.6755226.66277
GRID       47469        42.4247194.6752626.49249
GRID       47470        42.4247189.6751726.31841
GRID       47471        42.4247184.6751626.14277
GRID       47472        42.4247179.6752125.96671
GRID       47473        42.4247174.6753225.79085
GRID       47474        42.4247169.6755125.61579
GRID       47475        42.4247164.6758125.44227
GRID       47476        42.4247159.6762225.27118
GRID       47477        42.4247154.6766925.10324
GRID       47478        42.4247149.6771624.93877
GRID       47479        42.4247144.6775624.77748
GRID       47480        42.4247139.6778524.61865
GRID       47481        42.4247134.6780324.46142
GRID       47482        42.4247129.6781224.30505
GRID       47483        42.4247124.6781624.1491 
GRID       47484        42.4247119.6781823.99345
GRID       47485        42.4247114.6782123.83856
GRID       47486        42.424719.67827223.68595
GRID       47487        42.424714.67839723.53867
GRID       47488        42.42471-.32139523.40064
GRID       47489        42.42471-5.3211 23.27389
GRID       47490        42.4247154.6766830.27125
GRID       47491        42.4247154.6766835.42337
GRID       47492        42.4247154.6766740.5626 
GRID       47493        42.4247154.6766745.69277
GRID       47494        42.4247154.6766750.81744
GRID       47495        42.4247154.6766655.93927
GRID       47496        42.4247154.6766661.05987
GRID       47497        42.4247154.6766666.18003
GRID       47498        42.4247154.6766771.30006
GRID       47499        42.4247154.6766776.42006
GRID       47500        42.4247154.6766781.54005
GRID       47501        42.4247154.6766986.66005
GRID       47502        42.4247154.6767391.78004
GRID       47503        42.4247154.6768 96.90003
GRID       47504        42.4247154.67694102.02  
GRID       47505        42.4247154.67715107.14  
GRID       47506        42.4247154.67745112.26  
GRID       47507        42.4247154.67781117.38  
GRID       47508        42.4247159.6766671.38758
GRID       47509        42.4247164.6766671.4751 
GRID       47510        42.4247169.6766571.56261
GRID       47511        42.4247174.6766571.65011
GRID       47512        42.4247179.6766571.73757
GRID       47513        42.4247184.6766771.82486
GRID       47514        42.4247189.6767271.91167
GRID       47515        42.4247194.6768471.99732
GRID       47516        42.4247199.6770572.08055
GRID       47517        42.42471104.677472.15951
GRID       47518        42.42471109.677972.23239
GRID       47519        42.42471114.678572.29876
GRID       47520        42.4247184.6766766.75727
GRID       47521        42.4247184.6766661.68953
GRID       47522        42.4247184.6766456.62141
GRID       47523        42.4247184.6765951.55241
GRID       47524        42.4247184.6764846.48159
GRID       47525        42.4247184.6762941.4074 
GRID       47526        42.4247184.676  36.32771
GRID       47527        42.4247184.6756131.24015
GRID       47528        42.4247179.6765851.43011
GRID       47529        42.4247174.6765951.30763
GRID       47530        42.4247169.6766 51.18508
GRID       47531        42.4247164.6766251.06252
GRID       47532        42.4247159.6766450.93996
GRID       47533        42.4247169.6766356.28055
GRID       47534        42.4247169.6766561.3749 
GRID       47535        42.4247169.6766566.46882
GRID       47536        42.4247174.6766461.47988
GRID       47537        42.4247179.6766461.5848 
GRID       47538        42.4247174.6766356.39427
GRID       47539        42.4247179.6766256.50794
GRID       47540        42.4247174.6766566.56507
GRID       47541        42.4247179.6766566.66126
GRID       47542        42.4247159.6766661.16489
GRID       47543        42.4247164.6766561.2699 
GRID       47544        42.4247159.6766556.05304
GRID       47545        42.4247164.6766456.1668 
GRID       47546        42.4247159.6766666.2763 
GRID       47547        42.4247164.6766666.37256
GRID       47548        42.4247169.6758730.75169
GRID       47549        42.4247169.6761735.87365
GRID       47550        42.4247169.6763940.98433
GRID       47551        42.4247169.6765346.08711
GRID       47552        42.4247174.6760836.02492
GRID       47553        42.4247179.6760336.17636
GRID       47554        42.4247174.6757330.91423
GRID       47555        42.4247179.6756531.07718
GRID       47556        42.4247174.6763441.12539
GRID       47557        42.4247179.6763 41.26647
GRID       47558        42.4247174.6765 46.21869
GRID       47559        42.4247179.6764846.35023
GRID       47560        42.4247159.6764835.57261
GRID       47561        42.4247164.6763 35.72278
GRID       47562        42.4247159.6763630.42972
GRID       47563        42.4247164.6760830.59001
GRID       47564        42.4247159.6765640.70281
GRID       47565        42.4247164.6764740.84343
GRID       47566        42.4247159.6766145.82409
GRID       47567        42.4247164.6765745.95556
GRID       47568        42.42471114.678552.21765
GRID       47569        42.42471109.677852.12434
GRID       47570        42.42471104.677352.02194
GRID       47571        42.4247199.6769551.91105
GRID       47572        42.4247194.6767451.79424
GRID       47573        42.4247189.6766351.6741 
GRID       47574        42.42471104.677457.05677
GRID       47575        42.42471104.677462.09119
GRID       47576        42.42471104.677467.12539
GRID       47577        42.42471109.677962.17869
GRID       47578        42.42471114.678562.2584 
GRID       47579        42.42471109.677957.15166
GRID       47580        42.42471114.678557.2381 
GRID       47581        42.42471109.677967.20557
GRID       47582        42.42471114.678567.27859
GRID       47583        42.4247189.6767161.79371
GRID       47584        42.4247194.6768261.8965 
GRID       47585        42.4247199.6770361.9964 
GRID       47586        42.4247194.6767956.84571
GRID       47587        42.4247189.6766856.73429
GRID       47588        42.4247199.6770156.954  
GRID       47589        42.4247194.6768366.94698
GRID       47590        42.4247189.6767266.85276
GRID       47591        42.4247199.6770467.03853
GRID       47592        42.42471104.676431.87004
GRID       47593        42.42471104.676836.91112
GRID       47594        42.42471104.677 41.94964
GRID       47595        42.42471104.677246.98638
GRID       47596        42.42471109.677437.03904
GRID       47597        42.42471114.678337.15537
GRID       47598        42.42471109.677132.00875
GRID       47599        42.42471114.678132.13497
GRID       47600        42.42471109.677642.06822
GRID       47601        42.42471114.678442.17614
GRID       47602        42.42471109.677747.09659
GRID       47603        42.42471114.678447.19697
GRID       47604        42.4247189.6760236.47847
GRID       47605        42.4247194.6761236.62754
GRID       47606        42.4247199.6763536.77283
GRID       47607        42.4247194.6757231.56339
GRID       47608        42.4247189.6756231.4026 
GRID       47609        42.4247199.6759631.72035
GRID       47610        42.4247194.6766246.74146
GRID       47611        42.4247194.6764241.68636
GRID       47612        42.4247189.6765246.61233
GRID       47613        42.4247189.6763241.54771
GRID       47614        42.4247199.6768446.86708
GRID       47615        42.4247199.6766441.82134
GRID       47616        42.4247184.67781117.4325
GRID       47617        42.4247184.67745112.365 
GRID       47618        42.4247184.67716107.2975
GRID       47619        42.4247184.67695102.23  
GRID       47620        42.4247184.6768197.16247
GRID       47621        42.4247184.6767392.09495
GRID       47622        42.4247184.6767 87.02743
GRID       47623        42.4247184.6766881.95991
GRID       47624        42.4247184.6766776.89239
GRID       47625        42.4247179.6767997.11881
GRID       47626        42.4247174.6767997.07507
GRID       47627        42.4247169.6767997.03131
GRID       47628        42.4247164.6767996.98756
GRID       47629        42.4247159.6768 96.94379
GRID       47630        42.4247169.67693102.1251
GRID       47631        42.4247169.67714107.2188
GRID       47632        42.4247169.67744112.3125
GRID       47633        42.4247169.6778 117.4063
GRID       47634        42.4247174.67714107.245 
GRID       47635        42.4247179.67714107.2713
GRID       47636        42.4247174.67693102.1601
GRID       47637        42.4247179.67693102.195 
GRID       47638        42.4247174.67744112.33  
GRID       47639        42.4247179.67744112.3475
GRID       47640        42.4247174.6778 117.415 
GRID       47641        42.4247179.6778 117.4238
GRID       47642        42.4247159.67715107.1663
GRID       47643        42.4247164.67715107.1925
GRID       47644        42.4247159.67693102.055 
GRID       47645        42.4247164.67693102.09  
GRID       47646        42.4247159.67744112.2775
GRID       47647        42.4247164.67744112.295 
GRID       47648        42.4247159.67781117.3888
GRID       47649        42.4247164.67781117.3975
GRID       47650        42.4247169.6766576.65636
GRID       47651        42.4247169.6766681.7501 
GRID       47652        42.4247169.6766886.84384
GRID       47653        42.4247169.6767191.93758
GRID       47654        42.4247174.6766681.82011
GRID       47655        42.4247179.6766681.89007
GRID       47656        42.4247174.6766576.73512
GRID       47657        42.4247179.6766676.81383
GRID       47658        42.4247174.6766786.90509
GRID       47659        42.4247179.6766886.96632
GRID       47660        42.4247174.6767191.99008
GRID       47661        42.4247179.6767292.04256
GRID       47662        42.4247159.6766781.61007
GRID       47663        42.4247164.6766681.68009
GRID       47664        42.4247159.6766676.49883
GRID       47665        42.4247164.6766676.5776 
GRID       47666        42.4247159.6766886.72131
GRID       47667        42.4247164.6766886.78258
GRID       47668        42.4247159.6767291.83255
GRID       47669        42.4247164.6767291.88507
GRID       47670        42.42471114.678697.40231
GRID       47671        42.42471109.678 97.36811
GRID       47672        42.42471104.677597.33079
GRID       47673        42.4247199.6771797.29077
GRID       47674        42.4247194.6769797.24888
GRID       47675        42.4247189.6768697.20593
GRID       47676        42.42471104.6776102.3655
GRID       47677        42.42471104.6777107.4   
GRID       47678        42.42471104.678 112.4342
GRID       47679        42.42471104.6782117.4675
GRID       47680        42.42471109.6781107.4244
GRID       47681        42.42471114.6787107.4482
GRID       47682        42.42471109.678 102.3962
GRID       47683        42.42471114.6786102.4248
GRID       47684        42.42471109.6783112.4518
GRID       47685        42.42471114.6787112.4715
GRID       47686        42.42471109.6785117.4771
GRID       47687        42.42471114.6788117.49  
GRID       47688        42.4247189.6772 107.3236
GRID       47689        42.4247194.67729107.3496
GRID       47690        42.4247199.67746107.3751
GRID       47691        42.4247194.67709102.2992
GRID       47692        42.4247189.67699102.2648
GRID       47693        42.4247199.67728102.333 
GRID       47694        42.4247194.67789117.4499
GRID       47695        42.4247194.67756112.3998
GRID       47696        42.4247189.67783117.4412
GRID       47697        42.4247189.67749112.3825
GRID       47698        42.4247199.678  117.4586
GRID       47699        42.4247199.67771112.417 
GRID       47700        42.42471104.677477.1936 
GRID       47701        42.42471104.677482.22772
GRID       47702        42.42471104.677487.26193
GRID       47703        42.42471104.677492.29628
GRID       47704        42.42471109.677982.28609
GRID       47705        42.42471114.678582.33922
GRID       47706        42.42471109.677977.25921
GRID       47707        42.42471114.678577.31894
GRID       47708        42.42471109.677987.31313
GRID       47709        42.42471114.678587.35973
GRID       47710        42.42471109.677992.34043
GRID       47711        42.42471114.678592.38067
GRID       47712        42.4247189.6767382.02937
GRID       47713        42.4247194.6768482.09791
GRID       47714        42.4247199.6770682.16451
GRID       47715        42.4247194.6768477.04762
GRID       47716        42.4247189.6767376.97053
GRID       47717        42.4247199.6770577.12253
GRID       47718        42.4247194.6768992.19853
GRID       47719        42.4247194.6768687.14821
GRID       47720        42.4247189.6767892.14707
GRID       47721        42.4247189.6767587.08821
GRID       47722        42.4247199.6771 92.24862
GRID       47723        42.4247199.6770787.20653
GRID       47724        42.42471-5.3214870.29474
GRID       47725        42.42471-.32211770.36261
GRID       47726        42.424714.67739670.43723
GRID       47727        42.424719.67706770.51766
GRID       47728        42.4247114.6768770.60188
GRID       47729        42.4247119.6767770.68807
GRID       47730        42.4247124.6767270.77513
GRID       47731        42.4247129.6767 70.86251
GRID       47732        42.4247134.6766970.94999
GRID       47733        42.4247139.6766871.0375 
GRID       47734        42.4247144.6766771.12502
GRID       47735        42.4247149.6766771.21254
GRID       47736        42.4247119.6767665.50671
GRID       47737        42.4247119.6767560.32525
GRID       47738        42.4247119.6767655.14357
GRID       47739        42.4247119.6767849.96126
GRID       47740        42.4247119.6768744.77745
GRID       47741        42.4247119.6770439.5907 
GRID       47742        42.4247119.6773234.39909
GRID       47743        42.4247119.6777129.20054
GRID       47744        42.4247114.6768649.83983
GRID       47745        42.424719.67701249.72031
GRID       47746        42.424714.67730949.6051 
GRID       47747        42.42471-.32220949.49713
GRID       47748        42.42471-5.3215449.39763
GRID       47749        42.424714.67730654.81324
GRID       47750        42.424714.67733 60.02133
GRID       47751        42.424714.67736465.22939
GRID       47752        42.424719.67701560.11932
GRID       47753        42.4247114.6768460.22132
GRID       47754        42.424719.677   54.91996
GRID       47755        42.4247114.6768355.03082
GRID       47756        42.424719.67704265.31856
GRID       47757        42.4247114.6768665.41165
GRID       47758        42.42471-5.3215259.84576
GRID       47759        42.42471-.32218159.92983
GRID       47760        42.42471-5.3215454.62133
GRID       47761        42.42471-.32220554.71335
GRID       47762        42.42471-5.3215 65.0705 
GRID       47763        42.42471-.32214865.14638
GRID       47764        42.424714.67802628.75875
GRID       47765        42.424714.67771233.97445
GRID       47766        42.424714.67748939.18666
GRID       47767        42.424714.67736144.39651
GRID       47768        42.424719.67748534.11196
GRID       47769        42.4247114.6773734.25446
GRID       47770        42.424719.67784628.90182
GRID       47771        42.4247114.6777629.05008
GRID       47772        42.424719.67722839.31749
GRID       47773        42.4247114.6770939.45308
GRID       47774        42.424719.67707744.51982
GRID       47775        42.4247114.6769344.64766
GRID       47776        42.42471-5.3213833.72711
GRID       47777        42.42471-.32191133.84555
GRID       47778        42.42471-5.3212628.5015 
GRID       47779        42.42471-.32167528.62465
GRID       47780        42.42471-5.3214738.95121
GRID       47781        42.42471-.32207839.064  
GRID       47782        42.42471-5.3215244.17446
GRID       47783        42.42471-.32217344.2809 
GRID       47784        42.4247149.6766950.69497
GRID       47785        42.4247144.6767150.57256
GRID       47786        42.4247139.6767250.4502 
GRID       47787        42.4247134.6767350.32788
GRID       47788        42.4247129.6767450.20558
GRID       47789        42.4247124.6767650.08333
GRID       47790        42.4247139.6766955.59806
GRID       47791        42.4247139.6766860.74483
GRID       47792        42.4247139.6766865.89122
GRID       47793        42.4247144.6766860.84984
GRID       47794        42.4247149.6766760.95486
GRID       47795        42.4247144.6766855.71178
GRID       47796        42.4247149.6766755.82552
GRID       47797        42.4247144.6766765.98749
GRID       47798        42.4247149.6766766.08376
GRID       47799        42.4247124.6767160.42993
GRID       47800        42.4247129.6767 60.53484
GRID       47801        42.4247134.6766960.63983
GRID       47802        42.4247129.6767155.37065
GRID       47803        42.4247124.6767255.25701
GRID       47804        42.4247134.6767 55.48434
GRID       47805        42.4247129.6766965.69872
GRID       47806        42.4247124.6767165.60257
GRID       47807        42.4247134.6766965.79496
GRID       47808        42.4247139.6774829.80707
GRID       47809        42.4247139.6771634.98154
GRID       47810        42.4247139.6769340.14468
GRID       47811        42.4247139.6767945.29985
GRID       47812        42.4247144.6770435.12798
GRID       47813        42.4247149.6768735.27518
GRID       47814        42.4247144.6772829.96021
GRID       47815        42.4247149.6770130.1148 
GRID       47816        42.4247144.6768740.2836 
GRID       47817        42.4247149.6767840.42287
GRID       47818        42.4247144.6767645.43067
GRID       47819        42.4247149.6767245.56163
GRID       47820        42.4247124.6773 34.54441
GRID       47821        42.4247129.6772734.68993
GRID       47822        42.4247134.6772334.8356 
GRID       47823        42.4247129.6776629.50318
GRID       47824        42.4247124.6776929.35174
GRID       47825        42.4247134.6776 29.65487
GRID       47826        42.4247129.6768345.03848
GRID       47827        42.4247129.677  39.86745
GRID       47828        42.4247124.6768444.90788
GRID       47829        42.4247124.6770139.72899
GRID       47830        42.4247134.6768145.16914
GRID       47831        42.4247134.6769740.006  
GRID       47832        42.4247119.67787117.3188
GRID       47833        42.4247119.67753112.1377
GRID       47834        42.4247119.67725106.9565
GRID       47835        42.4247119.67704101.7754
GRID       47836        42.4247119.6769196.59421
GRID       47837        42.4247119.6768491.41304
GRID       47838        42.4247119.6768 86.23186
GRID       47839        42.4247119.6767981.05064
GRID       47840        42.4247119.6767875.86938
GRID       47841        42.4247114.6770296.55138
GRID       47842        42.424719.67722396.50976
GRID       47843        42.424714.67754596.47028
GRID       47844        42.42471-.32199696.43383
GRID       47845        42.42471-5.3214196.40066
GRID       47846        42.424714.67764 101.6762
GRID       47847        42.424714.677788106.8822
GRID       47848        42.424714.677988112.0881
GRID       47849        42.424714.678219117.2941
GRID       47850        42.424719.677513106.9059
GRID       47851        42.4247114.67734106.9308
GRID       47852        42.424719.677337101.7078
GRID       47853        42.4247114.67715101.7411
GRID       47854        42.424719.677753112.1039
GRID       47855        42.4247114.67761112.1206
GRID       47856        42.424719.678035117.302 
GRID       47857        42.4247114.67792117.3103
GRID       47858        42.42471-5.32132106.8404
GRID       47859        42.42471-.321819106.8603
GRID       47860        42.42471-5.32138101.6206
GRID       47861        42.42471-.321926101.6471
GRID       47862        42.42471-5.32124112.0603
GRID       47863        42.42471-.321674112.0736
GRID       47864        42.42471-5.32116117.2801
GRID       47865        42.42471-0.32151117.2868
GRID       47866        42.424714.67742275.64465
GRID       47867        42.424714.67744280.85157
GRID       47868        42.424714.67746186.05805
GRID       47869        42.424714.67749191.26424
GRID       47870        42.424719.67710680.91512
GRID       47871        42.4247114.6769 80.98197
GRID       47872        42.424719.67708875.71653
GRID       47873        42.4247114.6768975.79199
GRID       47874        42.424719.67712586.11347
GRID       47875        42.4247114.6769286.17184
GRID       47876        42.424719.67715991.31166
GRID       47877        42.4247114.6769591.36163
GRID       47878        42.42471-5.3214680.73962
GRID       47879        42.42471-.32207480.79286
GRID       47880        42.42471-5.3214775.51783
GRID       47881        42.42471-.32209275.57815
GRID       47882        42.42471-5.3214585.96043
GRID       47883        42.42471-.32205886.00689
GRID       47884        42.42471-5.3214491.18068
GRID       47885        42.42471-.32203691.22048
GRID       47886        42.4247149.6768196.85627
GRID       47887        42.4247144.6768196.81251
GRID       47888        42.4247139.6768296.76875
GRID       47889        42.4247134.6768296.725  
GRID       47890        42.4247129.6768396.68127
GRID       47891        42.4247124.6768696.63762
GRID       47892        42.4247139.67695101.915 
GRID       47893        42.4247139.67716107.0613
GRID       47894        42.4247139.67746112.2075
GRID       47895        42.4247139.67782117.3538
GRID       47896        42.4247144.67716107.0875
GRID       47897        42.4247149.67716107.1138
GRID       47898        42.4247144.67695101.95  
GRID       47899        42.4247149.67694101.985 
GRID       47900        42.4247144.67745112.225 
GRID       47901        42.4247149.67745112.2425
GRID       47902        42.4247144.67781117.3625
GRID       47903        42.4247149.67781117.3713
GRID       47904        42.4247124.6772 106.9826
GRID       47905        42.4247129.67718107.0088
GRID       47906        42.4247134.67717107.035 
GRID       47907        42.4247129.67697101.845 
GRID       47908        42.4247124.67699101.8101
GRID       47909        42.4247134.67696101.88  
GRID       47910        42.4247129.67783117.3363
GRID       47911        42.4247129.67747112.1725
GRID       47912        42.4247124.67784117.3275
GRID       47913        42.4247124.67749112.1551
GRID       47914        42.4247134.67782117.345 
GRID       47915        42.4247134.67746112.19  
GRID       47916        42.4247139.6766876.18375
GRID       47917        42.4247139.6766981.33   
GRID       47918        42.4247139.6767 86.47625
GRID       47919        42.4247139.6767491.6225 
GRID       47920        42.4247144.6766881.40002
GRID       47921        42.4247149.6766881.47004
GRID       47922        42.4247144.6766876.26252
GRID       47923        42.4247149.6766776.34129
GRID       47924        42.4247144.6767 86.53752
GRID       47925        42.4247149.6766986.59878
GRID       47926        42.4247144.6767391.67502
GRID       47927        42.4247149.6767391.72753
GRID       47928        42.4247124.6767381.12016
GRID       47929        42.4247129.6767 81.19002
GRID       47930        42.4247134.6766981.26   
GRID       47931        42.4247129.6767 76.02627
GRID       47932        42.4247124.6767275.94766
GRID       47933        42.4247134.6766976.10499
GRID       47934        42.4247129.6767691.51752
GRID       47935        42.4247129.6767286.35377
GRID       47936        42.4247124.6767891.46514
GRID       47937        42.4247124.6767586.29266
GRID       47938        42.4247134.6767591.57   
GRID       47939        42.4247134.6767186.415  
GRID       47940        42.4247154.6827 -69.2908
GRID       47941        42.4247154.68276-64.0191
GRID       47942        42.4247154.68278-58.747 
GRID       47943        42.4247154.68272-53.4751
GRID       47944        42.4247154.68253-48.204 
GRID       47945        42.4247154.68215-42.9347
GRID       47946        42.4247154.68155-37.6687
GRID       47947        42.4247154.68072-32.4073
GRID       47948        42.4247154.67975-27.1514
GRID       47949        42.4247154.67878-21.9015
GRID       47950        42.4247154.67796-16.6573
GRID       47951        42.4247154.67737-11.4176
GRID       47952        42.4247154.67701-6.18162
GRID       47953        42.4247154.67683-.948747
GRID       47954        42.4247154.676754.280292
GRID       47955        42.4247154.676729.503402
GRID       47956        42.4247154.6767114.71728
GRID       47957        42.4247154.6767 19.91821
GRID       47958        42.4247159.6797 -26.9063
GRID       47959        42.4247164.67952-26.6359
GRID       47960        42.4247169.6791 -26.3445
GRID       47961        42.4247174.67839-26.0366
GRID       47962        42.4247179.67737-25.7153
GRID       47963        42.4247184.67613-25.3821
GRID       47964        42.4247189.67485-25.0376
GRID       47965        42.4247194.67377-24.6839
GRID       47966        42.4247199.67318-24.3254
GRID       47967        42.42471104.6734-23.9704
GRID       47968        42.42471109.6745-23.6279
GRID       47969        42.42471114.6766-23.2983
GRID       47970        42.4247184.67754-30.644 
GRID       47971        42.4247184.67945-35.942 
GRID       47972        42.4247184.68183-41.2742
GRID       47973        42.4247184.68449-46.6368
GRID       47974        42.4247184.68715-52.0244
GRID       47975        42.4247184.68947-57.4314
GRID       47976        42.4247184.69121-62.8515
GRID       47977        42.4247184.69226-68.2789
GRID       47978        42.4247179.68479-46.9515
GRID       47979        42.4247174.68485-47.2417
GRID       47980        42.4247169.68466-47.5106
GRID       47981        42.4247164.68417-47.7606
GRID       47982        42.4247159.68343-47.9919
GRID       47983        42.4247169.68361-42.1978
GRID       47984        42.4247169.68228-36.8967
GRID       47985        42.4247169.68074-31.6112
GRID       47986        42.4247174.68174-36.5978
GRID       47987        42.4247179.68076-36.2799
GRID       47988        42.4247174.68338-41.9115
GRID       47989        42.4247179.68276-41.6045
GRID       47990        42.4247174.68004-31.305 
GRID       47991        42.4247179.67894-30.9825
GRID       47992        42.4247159.68207-37.4345
GRID       47993        42.4247164.68236-37.1763
GRID       47994        42.4247159.6829 -42.7106
GRID       47995        42.4247164.68342-42.4644
GRID       47996        42.4247159.68097-32.1658
GRID       47997        42.4247164.68102-31.8993
GRID       47998        42.4247169.68632-68.8087
GRID       47999        42.4247169.68623-63.4823
GRID       48000        42.4247169.68595-58.1558
GRID       48001        42.4247169.68543-52.8311
GRID       48002        42.4247174.68764-63.2848
GRID       48003        42.4247179.68931-63.0755
GRID       48004        42.4247174.68793-68.6384
GRID       48005        42.4247179.68992-68.4623
GRID       48006        42.4247174.68703-57.9322
GRID       48007        42.4247179.68822-57.692 
GRID       48008        42.4247174.68609-52.5834
GRID       48009        42.4247179.68667-52.3158
GRID       48010        42.4247159.68387-63.8488
GRID       48011        42.4247164.68501-63.6699
GRID       48012        42.4247159.68381-69.1346
GRID       48013        42.4247164.68499-68.9739
GRID       48014        42.4247159.68386-58.5625
GRID       48015        42.4247164.68491-58.3655
GRID       48016        42.4247159.68373-53.2765
GRID       48017        42.4247164.68465-53.0618
GRID       48018        42.42471114.6798-44.2646
GRID       48019        42.42471109.6805-44.7041
GRID       48020        42.42471104.6813-45.1232
GRID       48021        42.4247199.68229-45.5324
GRID       48022        42.4247194.68321-45.9254
GRID       48023        42.4247189.68396-46.2948
GRID       48024        42.42471104.6778-39.7305
GRID       48025        42.42471104.6752-34.4138
GRID       48026        42.42471104.6738-29.1642
GRID       48027        42.42471109.6758-34.0193
GRID       48028        42.42471114.6772-33.6245
GRID       48029        42.42471109.6777-39.3178
GRID       48030        42.42471114.6782-38.8954
GRID       48031        42.42471109.6748-28.7945
GRID       48032        42.42471114.6767-28.4322
GRID       48033        42.4247189.67799-35.5832
GRID       48034        42.4247194.67661-35.2048
GRID       48035        42.4247199.6756 -34.8119
GRID       48036        42.4247194.6795 -40.5395
GRID       48037        42.4247189.68069-40.919 
GRID       48038        42.4247199.67844-40.1403
GRID       48039        42.4247194.67473-29.9207
GRID       48040        42.4247189.67605-30.2895
GRID       48041        42.4247199.67389-29.5426
GRID       48042        42.42471104.697 -67.4584
GRID       48043        42.42471104.6942-61.7778
GRID       48044        42.42471104.6901-56.1516
GRID       48045        42.42471104.6856-50.5972
GRID       48046        42.42471109.691 -61.4646
GRID       48047        42.42471114.6858-61.1119
GRID       48048        42.42471109.6934-67.2327
GRID       48049        42.42471114.6872-66.9856
GRID       48050        42.42471109.6876-55.7771
GRID       48051        42.42471114.6838-55.3617
GRID       48052        42.42471109.6839-50.1888
GRID       48053        42.42471114.6817-49.7488
GRID       48054        42.4247189.6931 -62.6103
GRID       48055        42.4247194.69461-62.3505
GRID       48056        42.4247199.69518-62.0724
GRID       48057        42.4247194.6968 -67.8859
GRID       48058        42.4247189.6947 -68.087 
GRID       48059        42.4247199.69785-67.6758
GRID       48060        42.4247194.68734-51.3603
GRID       48061        42.4247194.69132-56.8382
GRID       48062        42.4247189.68742-51.7063
GRID       48063        42.4247189.69059-57.1473
GRID       48064        42.4247199.68677-50.9887
GRID       48065        42.4247199.69129-56.5052
GRID       48066        42.4247184.6747121.03469
GRID       48067        42.4247184.6743315.91646
GRID       48068        42.4247184.6740610.78974
GRID       48069        42.4247184.673915.656387
GRID       48070        42.4247184.67387.5173108
GRID       48071        42.4247184.67394-4.6286 
GRID       48072        42.4247184.67414-9.78506
GRID       48073        42.4247184.67452-14.9581
GRID       48074        42.4247184.67515-20.1549
GRID       48075        42.4247179.67401.2578194
GRID       48076        42.4247174.674234.1899-4
GRID       48077        42.4247169.67461-.252612
GRID       48078        42.4247164.67518-.497795
GRID       48079        42.4247159.67594-.730997
GRID       48080        42.4247169.674564.938573
GRID       48081        42.4247169.6746510.12353
GRID       48082        42.4247169.6748515.29999
GRID       48083        42.4247169.6751520.46491
GRID       48084        42.4247174.6743210.34344
GRID       48085        42.4247179.6741410.56602
GRID       48086        42.4247174.674215.175007
GRID       48087        42.4247179.674015.414911
GRID       48088        42.4247174.6745615.50393
GRID       48089        42.4247179.6744 15.7098 
GRID       48090        42.4247174.6749120.65381
GRID       48091        42.4247179.6747720.84402
GRID       48092        42.4247159.675899.701081
GRID       48093        42.4247164.675179.90853 
GRID       48094        42.4247159.675874.488099
GRID       48095        42.4247164.675114.708473
GRID       48096        42.4247159.6759614.90487
GRID       48097        42.4247164.6753215.09965
GRID       48098        42.4247159.6760820.09586
GRID       48099        42.4247164.6755420.27847
GRID       48100        42.4247169.67756-21.0973
GRID       48101        42.4247169.67629-15.8681
GRID       48102        42.4247169.67539-10.6535
GRID       48103        42.4247169.67485-5.44946
GRID       48104        42.4247174.67574-15.5723
GRID       48105        42.4247179.67515-15.2681
GRID       48106        42.4247174.67691-20.7931
GRID       48107        42.4247179.6761 -20.4782
GRID       48108        42.4247174.67493-10.3699
GRID       48109        42.4247179.67452-10.0794
GRID       48110        42.4247174.67445-5.1804 
GRID       48111        42.4247179.67416-4.90592
GRID       48112        42.4247159.67738-16.4157
GRID       48113        42.4247164.67682-16.151 
GRID       48114        42.4247159.67844-21.6565
GRID       48115        42.4247164.67805-21.3868
GRID       48116        42.4247159.67662-11.1823
GRID       48117        42.4247164.67595-10.9261
GRID       48118        42.4247159.67617-5.95449
GRID       48119        42.4247164.67542-5.70909
GRID       48120        42.42471114.67741.987089
GRID       48121        42.42471109.67581.772651
GRID       48122        42.42471104.67471.540368
GRID       48123        42.4247199.674121.293033
GRID       48124        42.4247194.673861.037017
GRID       48125        42.4247189.67381.7775134
GRID       48126        42.42471104.67496.605614
GRID       48127        42.42471104.675 11.66683
GRID       48128        42.42471104.675316.72409
GRID       48129        42.42471104.675621.77705
GRID       48130        42.42471109.676111.86466
GRID       48131        42.42471114.677512.04714
GRID       48132        42.42471109.67596.820464
GRID       48133        42.42471114.67747.01872 
GRID       48134        42.42471109.676316.90537
GRID       48135        42.42471114.677617.07223
GRID       48136        42.42471109.676521.94263
GRID       48137        42.42471114.677822.09443
GRID       48138        42.4247189.6740611.01361
GRID       48139        42.4247194.6741511.2364 
GRID       48140        42.4247199.6744411.45563
GRID       48141        42.4247194.673986.139172
GRID       48142        42.4247189.673895.898241
GRID       48143        42.4247199.674266.37657 
GRID       48144        42.4247194.6748121.4141 
GRID       48145        42.4247194.6744316.32841
GRID       48146        42.4247189.6747121.2251 
GRID       48147        42.4247189.6743316.12306
GRID       48148        42.4247199.6750821.59939
GRID       48149        42.4247199.6747116.53015
GRID       48150        42.42471104.6735-18.8207
GRID       48151        42.42471104.6739-13.7038
GRID       48152        42.42471104.6743-8.60973
GRID       48153        42.42471104.6746-3.53027
GRID       48154        42.42471109.6751-13.412 
GRID       48155        42.42471114.6769-13.1388
GRID       48156        42.42471109.6747-18.5047
GRID       48157        42.42471114.6767-18.2052
GRID       48158        42.42471109.6757-3.27979
GRID       48159        42.42471109.6754-8.33965
GRID       48160        42.42471114.6773-3.0481 
GRID       48161        42.42471114.6771-8.08869
GRID       48162        42.4247189.67393-14.6438
GRID       48163        42.4247194.67349-14.327 
GRID       48164        42.4247199.67341-14.0115
GRID       48165        42.4247194.67346-19.4885
GRID       48166        42.4247189.67421-19.8244
GRID       48167        42.4247199.67314-19.1515
GRID       48168        42.4247194.67376-4.07163
GRID       48169        42.4247194.67363-9.19081
GRID       48170        42.4247189.67379-4.35   
GRID       48171        42.4247189.67382-9.4883 
GRID       48172        42.4247199.67396-3.79652
GRID       48173        42.4247199.67372-8.89592
GRID       48174        42.42471-5.32063-29.069 
GRID       48175        42.42471-0.32052-28.9447
GRID       48176        42.424714.679558-28.8097
GRID       48177        42.424719.679605-28.6657
GRID       48178        42.4247114.67963-28.5165
GRID       48179        42.4247119.67964-28.365 
GRID       48180        42.4247124.67964-28.2125
GRID       48181        42.4247129.67965-28.0588
GRID       48182        42.4247134.67966-27.9022
GRID       48183        42.4247139.67967-27.739 
GRID       48184        42.4247144.6797 -27.5637
GRID       48185        42.4247149.67973-27.3697
GRID       48186        42.4247119.67964-33.6072
GRID       48187        42.4247119.67964-38.8493
GRID       48188        42.4247119.67964-44.0915
GRID       48189        42.4247119.67965-49.3337
GRID       48190        42.4247119.67965-54.5758
GRID       48191        42.4247119.67965-59.818 
GRID       48192        42.4247119.67964-65.0601
GRID       48193        42.4247119.67964-70.3022
GRID       48194        42.4247114.67963-49.4796
GRID       48195        42.424719.679605-49.6233
GRID       48196        42.424714.679558-49.762 
GRID       48197        42.42471-0.32052-49.8921
GRID       48198        42.42471-5.32063-50.0118
GRID       48199        42.424714.679558-44.5239
GRID       48200        42.424714.679558-39.2859
GRID       48201        42.424714.679558-34.0478
GRID       48202        42.424719.679605-39.1445
GRID       48203        42.4247114.67963-38.998 
GRID       48204        42.424719.679605-44.3839
GRID       48205        42.4247114.67963-44.2388
GRID       48206        42.424719.679605-33.9051
GRID       48207        42.4247114.67963-33.7573
GRID       48208        42.42471-5.32063-39.5404
GRID       48209        42.42471-0.32052-39.4184
GRID       48210        42.42471-5.32063-44.7761
GRID       48211        42.42471-0.32052-44.6552
GRID       48212        42.42471-5.32063-34.3047
GRID       48213        42.42471-0.32052-34.1816
GRID       48214        42.424714.679556-70.7143
GRID       48215        42.424714.679557-65.4762
GRID       48216        42.424714.679557-60.2382
GRID       48217        42.424714.679558-55.0001
GRID       48218        42.424719.679603-65.3415
GRID       48219        42.4247114.67963-65.2018
GRID       48220        42.424719.679602-70.5808
GRID       48221        42.4247114.67963-70.4426
GRID       48222        42.424719.679604-60.1021
GRID       48223        42.4247114.67963-59.9611
GRID       48224        42.424719.679605-54.8627
GRID       48225        42.4247114.67963-54.7203
GRID       48226        42.42471-5.32063-65.7188
GRID       48227        42.42471-.320521-65.6026
GRID       48228        42.42471-5.32063-70.9545
GRID       48229        42.42471-.320522-70.8394
GRID       48230        42.42471-5.32063-60.4831
GRID       48231        42.42471-.320521-60.3657
GRID       48232        42.42471-5.32063-55.2474
GRID       48233        42.42471-0.32052-55.1289
GRID       48234        42.4247149.68161-48.3968
GRID       48235        42.4247144.68083-48.5725
GRID       48236        42.4247139.68026-48.7352
GRID       48237        42.4247134.67992-48.8894
GRID       48238        42.4247129.67975-49.0392
GRID       48239        42.4247124.67967-49.1869
GRID       48240        42.4247139.68019-43.4854
GRID       48241        42.4247139.68006-38.2361
GRID       48242        42.4247139.67988-32.9872
GRID       48243        42.4247144.68044-38.0657
GRID       48244        42.4247149.68096-37.8783
GRID       48245        42.4247144.68068-43.3187
GRID       48246        42.4247149.68137-43.1367
GRID       48247        42.4247144.6801 -32.814 
GRID       48248        42.4247149.6804 -32.6225
GRID       48249        42.4247124.67966-38.6997
GRID       48250        42.4247129.67971-38.5489
GRID       48251        42.4247134.67983-38.3954
GRID       48252        42.4247129.67973-43.794 
GRID       48253        42.4247124.67967-43.9433
GRID       48254        42.4247134.67989-43.6424
GRID       48255        42.4247129.67968-33.3038
GRID       48256        42.4247124.67965-33.4561
GRID       48257        42.4247134.67975-33.1487
GRID       48258        42.4247139.68028-69.7351
GRID       48259        42.4247139.6803 -64.4852
GRID       48260        42.4247139.68031-59.2352
GRID       48261        42.4247139.6803 -53.9851
GRID       48262        42.4247144.6809 -64.3359
GRID       48263        42.4247149.68174-64.1811
GRID       48264        42.4247144.68087-69.5903
GRID       48265        42.4247149.68169-69.4425
GRID       48266        42.4247144.68091-59.0814
GRID       48267        42.4247149.68176-58.9195
GRID       48268        42.4247144.6809 -53.8268
GRID       48269        42.4247149.68173-53.6579
GRID       48270        42.4247124.67967-64.9176
GRID       48271        42.4247129.67975-64.7747
GRID       48272        42.4247134.67994-64.6309
GRID       48273        42.4247129.67975-70.0199
GRID       48274        42.4247124.67967-70.1612
GRID       48275        42.4247134.67993-69.878 
GRID       48276        42.4247129.67975-54.2844
GRID       48277        42.4247129.67975-59.5296
GRID       48278        42.4247124.67967-54.4305
GRID       48279        42.4247124.67967-59.6741
GRID       48280        42.4247134.67994-54.1366
GRID       48281        42.4247134.67994-59.3838
GRID       48282        42.4247119.6786418.77719
GRID       48283        42.4247119.6790413.55237
GRID       48284        42.4247119.679328.320597
GRID       48285        42.4247119.679493.083935
GRID       48286        42.4247119.67958-2.15569
GRID       48287        42.4247119.67961-7.39685
GRID       48288        42.4247119.67963-12.6387
GRID       48289        42.4247119.67963-17.8807
GRID       48290        42.4247119.67963-23.1229
GRID       48291        42.4247114.67958-2.31387
GRID       48292        42.424719.679556-2.46969
GRID       48293        42.424714.679516-2.62006
GRID       48294        42.42471-.320552-2.76107
GRID       48295        42.42471-5.32065-2.89077
GRID       48296        42.424714.6794462.616719
GRID       48297        42.424714.6793097.851978
GRID       48298        42.424714.67908313.08472
GRID       48299        42.424714.67876818.3139 
GRID       48300        42.424719.6793198.003734
GRID       48301        42.4247114.679328.160984
GRID       48302        42.424719.6794772.768019
GRID       48303        42.4247114.679492.924796
GRID       48304        42.424719.67906 13.23616
GRID       48305        42.4247114.6790513.39309
GRID       48306        42.424719.67869818.46393
GRID       48307        42.4247114.6786618.6194 
GRID       48308        42.42471-5.320737.578926
GRID       48309        42.42471-.3207087.709707
GRID       48310        42.42471-5.320682.344407
GRID       48311        42.42471-.3206042.47486 
GRID       48312        42.42471-5.3208212.81233
GRID       48313        42.42471-.32087812.94277
GRID       48314        42.42471-5.3209518.04412
GRID       48315        42.42471-.32111618.17327
GRID       48316        42.424714.679558-23.5716
GRID       48317        42.424714.679557-18.3336
GRID       48318        42.424714.679555-13.0955
GRID       48319        42.424714.679545-7.85763
GRID       48320        42.424719.679604-18.1869
GRID       48321        42.4247114.67963-18.035 
GRID       48322        42.424719.679605-23.4263
GRID       48323        42.4247114.67963-23.2757
GRID       48324        42.424719.679601-12.9476
GRID       48325        42.4247114.67962-12.7943
GRID       48326        42.424719.679589-7.70842
GRID       48327        42.4247114.67961-7.55381
GRID       48328        42.42471-5.32063-18.5976
GRID       48329        42.42471-.320521-18.4711
GRID       48330        42.42471-5.32063-23.8333
GRID       48331        42.42471-0.32052-23.7079
GRID       48332        42.42471-5.32063-13.3619
GRID       48333        42.42471-.320523-13.2343
GRID       48334        42.42471-5.32064-8.12627
GRID       48335        42.42471-0.32053-7.99755
GRID       48336        42.4247149.67771-1.14969
GRID       48337        42.4247144.67846-1.33522
GRID       48338        42.4247139.679  -1.50887
GRID       48339        42.4247134.67932-1.67483
GRID       48340        42.4247129.67949-1.83664
GRID       48341        42.4247124.67956-1.99659
GRID       48342        42.4247139.678913.732662
GRID       48343        42.4247139.678778.969311
GRID       48344        42.4247139.6785414.19797
GRID       48345        42.4247139.6782319.41529
GRID       48346        42.4247144.678269.139072
GRID       48347        42.4247149.677569.31636 
GRID       48348        42.4247144.678383.904574
GRID       48349        42.4247149.677634.086162
GRID       48350        42.4247144.6780914.36498
GRID       48351        42.4247149.6774614.53753
GRID       48352        42.4247144.6778519.57871
GRID       48353        42.4247149.6773219.74598
GRID       48354        42.4247124.6793 8.481073
GRID       48355        42.4247129.679238.642147
GRID       48356        42.4247134.679088.804416
GRID       48357        42.4247129.6794 3.404725
GRID       48358        42.4247124.679473.243972
GRID       48359        42.4247134.679243.567006
GRID       48360        42.4247129.6785719.09475
GRID       48361        42.4247129.6789613.87307
GRID       48362        42.4247124.6786218.93577
GRID       48363        42.4247124.6790113.71247
GRID       48364        42.4247134.6784519.25435
GRID       48365        42.4247134.6788214.03455
GRID       48366        42.4247139.67946-22.4915
GRID       48367        42.4247139.67929-17.2447
GRID       48368        42.4247139.67915-11.9985
GRID       48369        42.4247139.67907-6.75301
GRID       48370        42.4247144.67896-17.0681
GRID       48371        42.4247149.67851-16.874 
GRID       48372        42.4247144.6793 -22.3151
GRID       48373        42.4247149.67907-22.1203
GRID       48374        42.4247144.67871-11.8224
GRID       48375        42.4247149.6781 -11.6304
GRID       48376        42.4247144.67856-6.57796
GRID       48377        42.4247149.67785-6.38889
GRID       48378        42.4247124.67962-17.7255
GRID       48379        42.4247129.67958-17.5691
GRID       48380        42.4247134.67948-17.4099
GRID       48381        42.4247129.67961-22.8139
GRID       48382        42.4247124.67963-22.969 
GRID       48383        42.4247134.67956-22.6559
GRID       48384        42.4247129.67953-7.08006
GRID       48385        42.4247129.67956-12.3244
GRID       48386        42.4247124.67959-7.23893
GRID       48387        42.4247124.67961-12.4821
GRID       48388        42.4247134.67937-6.91898
GRID       48389        42.4247134.67942-12.1642
GRID       48390        42.42471114.677 -173.02 
GRID       48391        42.42471109.6752-173.119
GRID       48392        42.42471104.674 -173.227
GRID       48393        42.4247199.67336-173.34 
GRID       48394        42.4247194.6731 -173.457
GRID       48395        42.4247189.67302-173.574
GRID       48396        42.4247184.67303-173.692
GRID       48397        42.4247179.67308-173.809
GRID       48398        42.4247174.67322-173.927
GRID       48399        42.4247169.67356-174.044
GRID       48400        42.4247164.67423-174.161
GRID       48401        42.4247159.67533-174.277
GRID       48402        42.4247154.67673-174.392
GRID       48403        42.4247149.67812-174.505
GRID       48404        42.4247144.67919-174.615
GRID       48405        42.4247139.67984-174.725
GRID       48406        42.4247134.68013-174.834
GRID       48407        42.4247129.68024-174.944
GRID       48408        42.4247124.68026-175.054
GRID       48409        42.4247119.68027-175.164
GRID       48410        42.4247114.68027-175.274
GRID       48411        42.424719.680244-175.384
GRID       48412        42.424714.680171-175.494
GRID       48413        42.42471-.320008-175.604
GRID       48414        42.42471-5.32033-175.714
GRID       48415        42.4247154.67672-169.138
GRID       48416        42.4247154.67672-163.893
GRID       48417        42.4247154.67675-158.653
GRID       48418        42.4247154.67681-153.417
GRID       48419        42.4247154.67698-148.181
GRID       48420        42.4247154.6773 -142.944
GRID       48421        42.4247154.67783-137.705
GRID       48422        42.4247154.67857-132.463
GRID       48423        42.4247154.67943-127.215
GRID       48424        42.4247154.6803 -121.962
GRID       48425        42.4247154.68105-116.703
GRID       48426        42.4247154.68159-111.441
GRID       48427        42.4247154.68194-106.176
GRID       48428        42.4247154.68214-100.909
GRID       48429        42.4247154.68225-95.6406
GRID       48430        42.4247154.68233-90.3718
GRID       48431        42.4247154.68242-85.1024
GRID       48432        42.4247154.68251-79.8325
GRID       48433        42.4247159.67929-127.172
GRID       48434        42.4247164.67901-127.153
GRID       48435        42.4247169.67852-127.152
GRID       48436        42.4247174.67774-127.167
GRID       48437        42.4247179.67666-127.194
GRID       48438        42.4247184.67537-127.233
GRID       48439        42.4247189.67405-127.284
GRID       48440        42.4247194.67297-127.345
GRID       48441        42.4247199.67242-127.414
GRID       48442        42.42471104.6727-127.489
GRID       48443        42.42471109.674 -127.567
GRID       48444        42.42471114.6763-127.648
GRID       48445        42.4247184.67474-132.448
GRID       48446        42.4247184.67431-137.637
GRID       48447        42.4247184.67403-142.806
GRID       48448        42.4247184.67386-147.961
GRID       48449        42.4247184.67374-153.107
GRID       48450        42.4247184.67363-158.251
GRID       48451        42.4247184.67347-163.395
GRID       48452        42.4247184.67327-168.541
GRID       48453        42.4247179.67407-147.982
GRID       48454        42.4247174.67436-148.006
GRID       48455        42.4247169.67477-148.034
GRID       48456        42.4247164.67535-148.07 
GRID       48457        42.4247159.6761 -148.118
GRID       48458        42.4247169.67526-142.83 
GRID       48459        42.4247169.67607-137.618
GRID       48460        42.4247169.67718-132.393
GRID       48461        42.4247174.67551-137.618
GRID       48462        42.4247179.67493-137.625
GRID       48463        42.4247174.6748 -142.817
GRID       48464        42.4247179.6744 -142.81 
GRID       48465        42.4247174.67651-132.402
GRID       48466        42.4247179.67569-132.421
GRID       48467        42.4247159.67721-137.658
GRID       48468        42.4247164.67662-137.63 
GRID       48469        42.4247159.67653-142.89 
GRID       48470        42.4247164.67583-142.853
GRID       48471        42.4247159.67816-132.419
GRID       48472        42.4247164.67771-132.397
GRID       48473        42.4247169.67384-168.834
GRID       48474        42.4247169.67409-163.63 
GRID       48475        42.4247169.67429-158.431
GRID       48476        42.4247169.67448-153.233
GRID       48477        42.4247174.67373-163.55 
GRID       48478        42.4247179.67355-163.472
GRID       48479        42.4247174.67349-168.736
GRID       48480        42.4247179.67333-168.638
GRID       48481        42.4247174.67392-158.369
GRID       48482        42.4247179.67372-158.309
GRID       48483        42.4247174.6741 -153.188
GRID       48484        42.4247179.67387-153.147
GRID       48485        42.4247159.67562-163.8  
GRID       48486        42.4247164.67471-163.713
GRID       48487        42.4247159.67548-169.034
GRID       48488        42.4247164.67449-168.933
GRID       48489        42.4247159.67574-158.571
GRID       48490        42.4247164.67489-158.497
GRID       48491        42.4247159.67587-153.344
GRID       48492        42.4247164.67507-153.284
GRID       48493        42.42471114.6773-147.858
GRID       48494        42.42471109.6756-147.872
GRID       48495        42.42471104.6745-147.887
GRID       48496        42.4247199.67391-147.904
GRID       48497        42.4247194.67369-147.922
GRID       48498        42.4247189.67372-147.941
GRID       48499        42.42471104.6742-142.81 
GRID       48500        42.42471104.6737-137.723
GRID       48501        42.42471104.6732-132.618
GRID       48502        42.42471109.6749-137.748
GRID       48503        42.42471114.6769-137.775
GRID       48504        42.42471109.6754-142.814
GRID       48505        42.42471114.6771-142.82 
GRID       48506        42.42471109.6744-132.668
GRID       48507        42.42471114.6766-132.72 
GRID       48508        42.4247189.67373-137.654
GRID       48509        42.4247194.6733 -137.674
GRID       48510        42.4247199.67323-137.698
GRID       48511        42.4247194.67354-142.805
GRID       48512        42.4247189.67372-142.805
GRID       48513        42.4247199.67364-142.807
GRID       48514        42.4247194.67305-132.523
GRID       48515        42.4247189.6738 -132.483
GRID       48516        42.4247199.67275-132.569
GRID       48517        42.42471104.6743-168.159
GRID       48518        42.42471104.6745-163.092
GRID       48519        42.42471104.6746-158.025
GRID       48520        42.42471104.6746-152.957
GRID       48521        42.42471109.6757-163.023
GRID       48522        42.42471114.6773-162.96 
GRID       48523        42.42471109.6755-168.072
GRID       48524        42.42471114.6772-167.992
GRID       48525        42.42471109.6758-157.974
GRID       48526        42.42471114.6774-157.927
GRID       48527        42.42471109.6758-152.924
GRID       48528        42.42471114.6773-152.893
GRID       48529        42.4247189.67347-163.318
GRID       48530        42.4247194.67357-163.241
GRID       48531        42.4247199.67388-163.165
GRID       48532        42.4247194.67336-168.348
GRID       48533        42.4247189.67327-168.444
GRID       48534        42.4247199.67366-168.252
GRID       48535        42.4247194.67374-153.031
GRID       48536        42.4247194.6737 -158.136
GRID       48537        42.4247189.67369-153.069
GRID       48538        42.4247189.67361-158.193
GRID       48539        42.4247199.67401-152.993
GRID       48540        42.4247199.674  -158.079
GRID       48541        42.4247184.69222-79.1349
GRID       48542        42.4247184.69113-84.5543
GRID       48543        42.4247184.68934-89.9623
GRID       48544        42.4247184.68698-95.3553
GRID       48545        42.4247184.68431-100.73 
GRID       48546        42.4247184.68167-106.083
GRID       48547        42.4247184.67937-111.412
GRID       48548        42.4247184.67757-116.715
GRID       48549        42.4247184.67627-121.989
GRID       48550        42.4247179.68442-100.7  
GRID       48551        42.4247174.68435-100.7  
GRID       48552        42.4247169.68408-100.724
GRID       48553        42.4247164.6836 -100.768
GRID       48554        42.4247159.68293-100.83 
GRID       48555        42.4247169.68476-95.4118
GRID       48556        42.4247169.68531-90.0964
GRID       48557        42.4247169.68574-84.778 
GRID       48558        42.4247169.68605-79.4571
GRID       48559        42.4247174.68649-90.031 
GRID       48560        42.4247179.68786-89.9847
GRID       48561        42.4247174.68552-95.3685
GRID       48562        42.4247179.68627-95.3478
GRID       48563        42.4247174.68723-84.6883
GRID       48564        42.4247179.68905-84.6125
GRID       48565        42.4247174.6877 -79.3414
GRID       48566        42.4247179.68978-79.2333
GRID       48567        42.4247159.68329-90.2688
GRID       48568        42.4247164.68427-90.1766
GRID       48569        42.4247159.68313-95.5499
GRID       48570        42.4247164.68398-95.4733
GRID       48571        42.4247159.68343-84.9867
GRID       48572        42.4247164.68451-84.8782
GRID       48573        42.4247159.68356-79.7037
GRID       48574        42.4247164.68471-79.5783
GRID       48575        42.4247169.67992-121.894
GRID       48576        42.4247169.68121-116.619
GRID       48577        42.4247169.68233-111.33 
GRID       48578        42.4247169.68328-106.03 
GRID       48579        42.4247174.68043-116.631
GRID       48580        42.4247179.67917-116.662
GRID       48581        42.4247174.67908-121.909
GRID       48582        42.4247179.67782-121.941
GRID       48583        42.4247174.68177-111.334
GRID       48584        42.4247179.68074-111.36 
GRID       48585        42.4247174.68308-106.022
GRID       48586        42.4247179.68252-106.038
GRID       48587        42.4247159.68139-116.653
GRID       48588        42.4247164.6815 -116.626
GRID       48589        42.4247159.68042-121.917
GRID       48590        42.4247164.68033-121.895
GRID       48591        42.4247159.68213-111.383
GRID       48592        42.4247164.68243-111.346
GRID       48593        42.4247159.68262-106.108
GRID       48594        42.4247164.68311-106.06 
GRID       48595        42.42471114.68  -101.59 
GRID       48596        42.42471109.6808-101.364
GRID       48597        42.42471104.6817-101.178
GRID       48598        42.4247199.68264-101.02 
GRID       48599        42.4247194.68342-100.89 
GRID       48600        42.4247189.68399-100.793
GRID       48601        42.42471104.6861-95.7139
GRID       48602        42.42471104.6906-90.1692
GRID       48603        42.42471104.6945-84.5509
GRID       48604        42.42471104.6972-78.8754
GRID       48605        42.42471109.688 -90.3057
GRID       48606        42.42471114.6841-90.5031
GRID       48607        42.42471109.6843-95.8868
GRID       48608        42.42471114.682 -96.1114
GRID       48609        42.42471109.6913-84.6236
GRID       48610        42.42471114.686 -84.7549
GRID       48611        42.42471109.6936-78.8586
GRID       48612        42.42471114.6873-78.8811
GRID       48613        42.4247189.69071-89.9678
GRID       48614        42.4247194.69165-90.0036
GRID       48615        42.4247199.69175-90.0705
GRID       48616        42.4247194.68764-95.4683
GRID       48617        42.4247189.6875 -95.3948
GRID       48618        42.4247199.68723-95.5752
GRID       48619        42.4247194.69696-78.9748
GRID       48620        42.4247194.69489-84.5026
GRID       48621        42.4247189.69477-79.0482
GRID       48622        42.4247189.69322-84.5169
GRID       48623        42.4247199.69806-78.9163
GRID       48624        42.4247199.69555-84.5132
GRID       48625        42.42471104.6727-122.328
GRID       48626        42.42471104.6734-117.127
GRID       48627        42.42471104.6751-111.876
GRID       48628        42.42471104.6779-106.563
GRID       48629        42.42471109.6744-117.264
GRID       48630        42.42471114.6765-117.413
GRID       48631        42.42471109.6739-122.436
GRID       48632        42.42471114.6762-122.55 
GRID       48633        42.42471109.6757-112.039
GRID       48634        42.42471114.6772-112.221
GRID       48635        42.42471109.6778-106.744
GRID       48636        42.42471114.6783-106.954
GRID       48637        42.4247189.67588-116.79 
GRID       48638        42.4247194.6744 -116.886
GRID       48639        42.4247199.67346-117.0  
GRID       48640        42.4247194.67331-122.134
GRID       48641        42.4247189.67467-122.054
GRID       48642        42.4247199.67254-122.227
GRID       48643        42.4247194.67954-106.267
GRID       48644        42.4247194.67646-111.598
GRID       48645        42.4247189.68064-106.159
GRID       48646        42.4247189.67786-111.492
GRID       48647        42.4247199.67857-106.403
GRID       48648        42.4247199.67545-111.728
GRID       48649        42.42471-5.32063-128.547
GRID       48650        42.42471-.320526-128.444
GRID       48651        42.424714.679551-128.332
GRID       48652        42.424719.679596-128.213
GRID       48653        42.4247114.67962-128.089
GRID       48654        42.4247119.67963-127.964
GRID       48655        42.4247124.67963-127.839
GRID       48656        42.4247129.67963-127.714
GRID       48657        42.4247134.67962-127.592
GRID       48658        42.4247139.6796 -127.475
GRID       48659        42.4247144.67957-127.37 
GRID       48660        42.4247149.67952-127.281
GRID       48661        42.4247119.67963-133.206
GRID       48662        42.4247119.67962-138.448
GRID       48663        42.4247119.67963-143.69 
GRID       48664        42.4247119.67964-148.933
GRID       48665        42.4247119.67966-154.175
GRID       48666        42.4247119.67972-159.419
GRID       48667        42.4247119.67983-164.664
GRID       48668        42.4247119.68002-169.912
GRID       48669        42.4247114.67963-149.052
GRID       48670        42.424719.679609-149.171
GRID       48671        42.424714.679562-149.285
GRID       48672        42.42471-.320516-149.393
GRID       48673        42.42471-5.32063-149.491
GRID       48674        42.424714.679554-144.046
GRID       48675        42.424714.679552-138.808
GRID       48676        42.424714.679551-133.57 
GRID       48677        42.424719.679597-138.692
GRID       48678        42.4247114.67962-138.571
GRID       48679        42.424719.6796  -143.931
GRID       48680        42.4247114.67962-143.811
GRID       48681        42.424719.679596-133.452
GRID       48682        42.4247114.67962-133.33 
GRID       48683        42.42471-5.32063-139.018
GRID       48684        42.42471-.320525-138.918
GRID       48685        42.42471-5.32063-144.254
GRID       48686        42.42471-.320523-144.155
GRID       48687        42.42471-5.32063-133.782
GRID       48688        42.42471-.320526-133.681
GRID       48689        42.424714.679936-170.25 
GRID       48690        42.424714.679753-165.007
GRID       48691        42.424714.67964 -159.766
GRID       48692        42.424714.679585-154.525
GRID       48693        42.424719.679805-164.894
GRID       48694        42.4247114.67983-164.779
GRID       48695        42.424719.679996-170.138
GRID       48696        42.4247114.68002-170.025
GRID       48697        42.424719.679689-159.652
GRID       48698        42.4247114.67971-159.536
GRID       48699        42.424719.679633-154.411
GRID       48700        42.4247114.67966-154.294
GRID       48701        42.42471-5.32053-165.23 
GRID       48702        42.42471-.320354-165.119
GRID       48703        42.42471-5.32044-170.475
GRID       48704        42.42471-.320202-170.362
GRID       48705        42.42471-5.32059-159.979
GRID       48706        42.42471-.320449-159.875
GRID       48707        42.42471-5.32062-154.732
GRID       48708        42.42471-.320496-154.633
GRID       48709        42.4247149.67784-148.26 
GRID       48710        42.4247144.67856-148.355
GRID       48711        42.4247139.67908-148.461
GRID       48712        42.4247134.6794 -148.575
GRID       48713        42.4247129.67955-148.693
GRID       48714        42.4247124.67962-148.812
GRID       48715        42.4247139.67914-143.215
GRID       48716        42.4247139.67925-137.969
GRID       48717        42.4247139.67941-132.722
GRID       48718        42.4247144.6789 -137.864
GRID       48719        42.4247149.67841-137.775
GRID       48720        42.4247144.67869-143.11 
GRID       48721        42.4247149.67805-143.018
GRID       48722        42.4247144.67921-132.618
GRID       48723        42.4247149.67892-132.53 
GRID       48724        42.4247124.67961-138.325
GRID       48725        42.4247129.67957-138.203
GRID       48726        42.4247134.67946-138.083
GRID       48727        42.4247129.67955-143.448
GRID       48728        42.4247124.67961-143.569
GRID       48729        42.4247134.67941-143.329
GRID       48730        42.4247129.67959-132.959
GRID       48731        42.4247124.67962-133.082
GRID       48732        42.4247134.67953-132.838
GRID       48733        42.4247139.67955-169.462
GRID       48734        42.4247139.6793 -164.206
GRID       48735        42.4247139.67915-158.956
GRID       48736        42.4247139.67908-153.708
GRID       48737        42.4247144.67871-164.097
GRID       48738        42.4247149.67782-163.992
GRID       48739        42.4247144.67893-169.352
GRID       48740        42.4247149.67795-169.244
GRID       48741        42.4247144.67857-158.847
GRID       48742        42.4247149.67774-158.746
GRID       48743        42.4247144.67853-153.6  
GRID       48744        42.4247149.67774-153.502
GRID       48745        42.4247124.67982-164.548
GRID       48746        42.4247129.67977-164.433
GRID       48747        42.4247134.67963-164.319
GRID       48748        42.4247129.67997-169.686
GRID       48749        42.4247124.68001-169.799
GRID       48750        42.4247134.67985-169.573
GRID       48751        42.4247129.67958-153.938
GRID       48752        42.4247129.67964-159.185
GRID       48753        42.4247124.67964-154.056
GRID       48754        42.4247124.6797 -159.301
GRID       48755        42.4247134.67941-153.821
GRID       48756        42.4247134.67948-159.069
GRID       48757        42.4247119.67964-80.7864
GRID       48758        42.4247119.67964-86.0284
GRID       48759        42.4247119.67964-91.2704
GRID       48760        42.4247119.67964-96.5124
GRID       48761        42.4247119.67964-101.754
GRID       48762        42.4247119.67963-106.996
GRID       48763        42.4247119.67963-112.238
GRID       48764        42.4247119.67963-117.48 
GRID       48765        42.4247119.67963-122.722
GRID       48766        42.4247114.67962-101.886
GRID       48767        42.424719.679597-102.017
GRID       48768        42.424714.679551-102.142
GRID       48769        42.42471-.320526-102.26 
GRID       48770        42.42471-5.32063-102.368
GRID       48771        42.424714.679551-96.9043
GRID       48772        42.424714.679552-91.6663
GRID       48773        42.424714.679552-86.4283
GRID       48774        42.424714.679553-81.1903
GRID       48775        42.424719.679597-91.5381
GRID       48776        42.4247114.67962-91.4052
GRID       48777        42.424719.679597-96.7774
GRID       48778        42.4247114.67962-96.6458
GRID       48779        42.424719.679598-86.2988
GRID       48780        42.4247114.67962-86.1646
GRID       48781        42.424719.679599-81.0595
GRID       48782        42.4247114.67962-80.9239
GRID       48783        42.42471-5.32063-91.8972
GRID       48784        42.42471-.320525-91.7866
GRID       48785        42.42471-5.32063-97.1328
GRID       48786        42.42471-.320525-97.0233
GRID       48787        42.42471-5.32063-86.6615
GRID       48788        42.42471-.320525-86.5498
GRID       48789        42.42471-5.32063-81.4259
GRID       48790        42.42471-.320524-81.313 
GRID       48791        42.424714.679551-123.094
GRID       48792        42.424714.679551-117.856
GRID       48793        42.424714.679551-112.618
GRID       48794        42.424714.679551-107.38 
GRID       48795        42.424719.679596-117.734
GRID       48796        42.4247114.67962-117.608
GRID       48797        42.424719.679596-122.974
GRID       48798        42.4247114.67962-122.849
GRID       48799        42.424719.679597-112.495
GRID       48800        42.4247114.67962-112.368
GRID       48801        42.424719.679597-107.256
GRID       48802        42.4247114.67962-107.127
GRID       48803        42.42471-5.32063-118.075
GRID       48804        42.42471-.320526-117.97 
GRID       48805        42.42471-5.32063-123.311
GRID       48806        42.42471-.320526-123.207
GRID       48807        42.42471-5.32063-112.84 
GRID       48808        42.42471-.320526-112.734
GRID       48809        42.42471-5.32063-107.604
GRID       48810        42.42471-.320526-107.497
GRID       48811        42.4247149.68134-101.004
GRID       48812        42.4247144.68066-101.113
GRID       48813        42.4247139.68017-101.233
GRID       48814        42.4247134.67987-101.359
GRID       48815        42.4247129.67972-101.49 
GRID       48816        42.4247124.67966-101.622
GRID       48817        42.4247139.68019-95.9833
GRID       48818        42.4247139.6802 -90.7339
GRID       48819        42.4247139.68022-85.4843
GRID       48820        42.4247139.68024-80.2347
GRID       48821        42.4247144.68072-90.606 
GRID       48822        42.4247149.68145-90.4847
GRID       48823        42.4247144.6807 -95.8595
GRID       48824        42.4247149.6814 -95.7444
GRID       48825        42.4247144.68075-85.3524
GRID       48826        42.4247149.6815 -85.2246
GRID       48827        42.4247144.68079-80.0986
GRID       48828        42.4247149.68156-79.9643
GRID       48829        42.4247124.67966-91.1351
GRID       48830        42.4247129.67973-91.0   
GRID       48831        42.4247134.67989-90.8658
GRID       48832        42.4247129.67973-96.2449
GRID       48833        42.4247124.67966-96.3785
GRID       48834        42.4247134.67988-96.1126
GRID       48835        42.4247129.67974-80.51  
GRID       48836        42.4247129.67973-85.755 
GRID       48837        42.4247124.67967-80.6482
GRID       48838        42.4247124.67966-85.8917
GRID       48839        42.4247134.67991-80.372 
GRID       48840        42.4247134.6799 -85.6189
GRID       48841        42.4247139.67979-122.228
GRID       48842        42.4247139.67995-116.98 
GRID       48843        42.4247139.68006-111.731
GRID       48844        42.4247139.68013-106.482
GRID       48845        42.4247144.68023-116.87 
GRID       48846        42.4247149.68062-116.776
GRID       48847        42.4247144.67993-122.121
GRID       48848        42.4247149.68011-122.03 
GRID       48849        42.4247144.68045-111.618
GRID       48850        42.4247149.68099-111.52 
GRID       48851        42.4247144.68059-106.366
GRID       48852        42.4247149.68121-106.263
GRID       48853        42.4247124.67965-117.352
GRID       48854        42.4247129.67969-117.224
GRID       48855        42.4247134.67977-117.099
GRID       48856        42.4247129.67966-122.469
GRID       48857        42.4247124.67964-122.595
GRID       48858        42.4247134.6797 -122.346
GRID       48859        42.4247129.67972-106.735
GRID       48860        42.4247129.67971-111.98 
GRID       48861        42.4247124.67966-106.865
GRID       48862        42.4247124.67965-112.109
GRID       48863        42.4247134.67986-106.606
GRID       48864        42.4247134.67983-111.853
GRID       48865        42.4247154.68492-275.188
GRID       48866        42.4247154.68493-269.858
GRID       48867        42.4247154.68494-264.528
GRID       48868        42.4247154.68494-259.2  
GRID       48869        42.4247154.68492-253.871
GRID       48870        42.4247154.68484-248.544
GRID       48871        42.4247154.68454-243.217
GRID       48872        42.4247154.68382-237.893
GRID       48873        42.4247154.68254-232.575
GRID       48874        42.4247154.68085-227.263
GRID       48875        42.4247154.67916-221.958
GRID       48876        42.4247154.67788-216.66 
GRID       48877        42.4247154.67714-211.367
GRID       48878        42.4247154.67684-206.077
GRID       48879        42.4247154.67675-200.788
GRID       48880        42.4247154.67674-195.5  
GRID       48881        42.4247154.67674-190.214
GRID       48882        42.4247154.67674-184.932
GRID       48883        42.4247154.67673-179.657
GRID       48884        42.4247159.68082-227.058
GRID       48885        42.4247164.68067-226.807
GRID       48886        42.4247169.68018-226.525
GRID       48887        42.4247174.67903-226.226
GRID       48888        42.4247179.67699-225.914
GRID       48889        42.4247184.67428-225.586
GRID       48890        42.4247189.67146-225.241
GRID       48891        42.4247194.6691 -224.88 
GRID       48892        42.4247199.66756-224.508
GRID       48893        42.42471104.6672-224.126
GRID       48894        42.42471109.6689-223.735
GRID       48895        42.42471114.6731-223.335
GRID       48896        42.4247184.67527-230.925
GRID       48897        42.4247184.67676-236.316
GRID       48898        42.4247184.6793 -241.751
GRID       48899        42.4247184.68333-247.221
GRID       48900        42.4247184.68847-252.722
GRID       48901        42.4247184.69359-258.25 
GRID       48902        42.4247184.69752-263.8  
GRID       48903        42.4247184.69981-269.366
GRID       48904        42.4247184.70081-274.942
GRID       48905        42.4247179.68868-253.016
GRID       48906        42.4247174.6887 -253.249
GRID       48907        42.4247169.68847-253.442
GRID       48908        42.4247164.6878 -253.61 
GRID       48909        42.4247159.68657-253.755
GRID       48910        42.4247169.68781-248.031
GRID       48911        42.4247169.68691-242.627
GRID       48912        42.4247169.68545-237.235
GRID       48913        42.4247169.68314-231.866
GRID       48914        42.4247174.68561-242.373
GRID       48915        42.4247179.68294-242.087
GRID       48916        42.4247174.68714-247.806
GRID       48917        42.4247179.68556-247.542
GRID       48918        42.4247174.68389-236.959
GRID       48919        42.4247179.68086-236.656
GRID       48920        42.4247174.68169-231.573
GRID       48921        42.4247179.67895-231.262
GRID       48922        42.4247159.686  -243.056
GRID       48923        42.4247164.68694-242.855
GRID       48924        42.4247159.68643-248.404
GRID       48925        42.4247164.68753-248.231
GRID       48926        42.4247159.68498-237.713
GRID       48927        42.4247164.68567-237.489
GRID       48928        42.4247159.68319-232.379
GRID       48929        42.4247164.68351-232.138
GRID       48930        42.4247169.68961-275.103
GRID       48931        42.4247169.68957-269.686
GRID       48932        42.4247169.68937-264.27 
GRID       48933        42.4247169.689  -258.855
GRID       48934        42.4247174.69178-269.605
GRID       48935        42.4247179.69528-269.502
GRID       48936        42.4247174.692  -275.062
GRID       48937        42.4247179.6958 -275.011
GRID       48938        42.4247174.6912 -264.15 
GRID       48939        42.4247179.69399-263.999
GRID       48940        42.4247174.69014-258.697
GRID       48941        42.4247179.69171-258.502
GRID       48942        42.4247159.68662-269.812
GRID       48943        42.4247164.68808-269.754
GRID       48944        42.4247159.6866 -275.165
GRID       48945        42.4247164.68806-275.136
GRID       48946        42.4247159.68662-264.459
GRID       48947        42.4247164.68804-264.372
GRID       48948        42.4247159.68661-259.107
GRID       48949        42.4247164.68795-258.991
GRID       48950        42.42471114.6794-249.485
GRID       48951        42.42471109.6805-250.257
GRID       48952        42.42471104.6826-250.889
GRID       48953        42.4247199.68492-251.436
GRID       48954        42.4247194.6868 -251.925
GRID       48955        42.4247189.68793-252.357
GRID       48956        42.42471104.6743-245.334
GRID       48957        42.42471104.6687-239.907
GRID       48958        42.42471104.6659-234.579
GRID       48959        42.42471104.6657-229.325
GRID       48960        42.42471109.6696-239.342
GRID       48961        42.42471114.6733-238.717
GRID       48962        42.42471109.6739-244.722
GRID       48963        42.42471114.6757-244.012
GRID       48964        42.42471109.6675-234.074
GRID       48965        42.42471114.6722-233.535
GRID       48966        42.42471109.6675-228.88 
GRID       48967        42.42471114.6722-228.417
GRID       48968        42.4247189.67549-241.358
GRID       48969        42.4247194.67222-240.913
GRID       48970        42.4247199.66984-240.427
GRID       48971        42.4247194.67839-246.382
GRID       48972        42.4247189.68084-246.833
GRID       48973        42.4247199.67611-245.882
GRID       48974        42.4247194.6683 -230.166
GRID       48975        42.4247194.669  -235.51 
GRID       48976        42.4247189.67146-230.559
GRID       48977        42.4247189.67251-235.932
GRID       48978        42.4247199.66624-229.753
GRID       48979        42.4247199.66668-235.057
GRID       48980        42.42471104.7161-274.445
GRID       48981        42.42471104.7109-268.401
GRID       48982        42.42471104.7026-262.436
GRID       48983        42.42471104.6925-256.59 
GRID       48984        42.42471109.7062-268.022
GRID       48985        42.42471114.6951-267.532
GRID       48986        42.42471109.7114-274.249
GRID       48987        42.42471114.6985-274.009
GRID       48988        42.42471109.6982-261.913
GRID       48989        42.42471114.6901-261.227
GRID       48990        42.42471109.689 -255.983
GRID       48991        42.42471114.6844-255.207
GRID       48992        42.4247189.70448-269.188
GRID       48993        42.4247194.70837-268.969
GRID       48994        42.4247199.71087-268.709
GRID       48995        42.4247194.71115-274.739
GRID       48996        42.4247189.70619-274.851
GRID       48997        42.4247199.71501-274.605
GRID       48998        42.4247194.6957 -257.543
GRID       48999        42.4247194.70323-263.23 
GRID       49000        42.4247189.69516-257.929
GRID       49001        42.4247189.7009 -263.543
GRID       49002        42.4247199.69481-257.099
GRID       49003        42.4247199.70394-262.864
GRID       49004        42.4247184.6728 -178.847
GRID       49005        42.4247184.67262-184.007
GRID       49006        42.4247184.67252-189.172
GRID       49007        42.4247184.67248-194.339
GRID       49008        42.4247184.67248-199.509
GRID       49009        42.4247184.67251-204.681
GRID       49010        42.4247184.67264-209.863
GRID       49011        42.4247184.67296-215.064
GRID       49012        42.4247184.67351-220.301
GRID       49013        42.4247179.67253-199.738
GRID       49014        42.4247174.67266-199.968
GRID       49015        42.4247169.67299-200.195
GRID       49016        42.4247164.67374-200.413
GRID       49017        42.4247159.67505-200.615
GRID       49018        42.4247169.67297-194.957
GRID       49019        42.4247169.67301-189.721
GRID       49020        42.4247169.67311-184.489
GRID       49021        42.4247169.6733 -179.262
GRID       49022        42.4247174.67268-189.539
GRID       49023        42.4247179.67257-189.356
GRID       49024        42.4247174.67264-194.753
GRID       49025        42.4247179.67253-194.546
GRID       49026        42.4247174.67279-184.329
GRID       49027        42.4247179.67267-184.168
GRID       49028        42.4247174.67297-179.124
GRID       49029        42.4247179.67285-178.986
GRID       49030        42.4247159.67505-190.064
GRID       49031        42.4247164.67376-189.898
GRID       49032        42.4247159.67503-195.339
GRID       49033        42.4247164.67373-195.155
GRID       49034        42.4247159.6751 -184.794
GRID       49035        42.4247164.67384-184.645
GRID       49036        42.4247159.67519-179.531
GRID       49037        42.4247164.674  -179.399
GRID       49038        42.4247169.67722-221.217
GRID       49039        42.4247169.67496-215.938
GRID       49040        42.4247169.67368-210.68 
GRID       49041        42.4247169.67314-205.435
GRID       49042        42.4247174.67441-215.652
GRID       49043        42.4247179.67375-215.36 
GRID       49044        42.4247174.6764 -220.92 
GRID       49045        42.4247179.67515-220.615
GRID       49046        42.4247174.67326-210.411
GRID       49047        42.4247179.67296-210.138
GRID       49048        42.4247174.67279-205.186
GRID       49049        42.4247179.67263-204.934
GRID       49050        42.4247159.67663-216.457
GRID       49051        42.4247164.67564-216.211
GRID       49052        42.4247159.67844-221.751
GRID       49053        42.4247164.67782-221.499
GRID       49054        42.4247159.6756 -211.172
GRID       49055        42.4247164.6744 -210.938
GRID       49056        42.4247159.67517-205.892
GRID       49057        42.4247164.67389-205.674
GRID       49058        42.42471114.6763-198.128
GRID       49059        42.42471109.6741-198.358
GRID       49060        42.42471104.673 -198.588
GRID       49061        42.4247199.67251-198.818
GRID       49062        42.4247194.67242-199.049
GRID       49063        42.4247189.67244-199.279
GRID       49064        42.42471104.673 -193.512
GRID       49065        42.42471104.6731-188.438
GRID       49066        42.42471104.6733-183.366
GRID       49067        42.42471104.6736-178.295
GRID       49068        42.42471109.6743-188.255
GRID       49069        42.42471114.6764-188.072
GRID       49070        42.42471109.6742-193.306
GRID       49071        42.42471114.6764-193.099
GRID       49072        42.42471109.6745-183.208
GRID       49073        42.42471114.6766-183.052
GRID       49074        42.42471109.6749-178.164
GRID       49075        42.42471114.6768-178.039
GRID       49076        42.4247189.6725 -188.988
GRID       49077        42.4247194.6725 -188.805
GRID       49078        42.4247199.67263-188.621
GRID       49079        42.4247194.67245-193.926
GRID       49080        42.4247189.67245-194.133
GRID       49081        42.4247199.67255-193.719
GRID       49082        42.4247194.67283-178.569
GRID       49083        42.4247194.67263-183.685
GRID       49084        42.4247189.67278-178.708
GRID       49085        42.4247189.6726 -183.846
GRID       49086        42.4247199.67305-178.431
GRID       49087        42.4247199.67279-183.525
GRID       49088        42.42471104.6694-218.97 
GRID       49089        42.42471104.6713-213.849
GRID       49090        42.42471104.6723-208.751
GRID       49091        42.42471104.6728-203.667
GRID       49092        42.42471109.6726-213.539
GRID       49093        42.42471114.6753-213.228
GRID       49094        42.42471109.6709-218.624
GRID       49095        42.42471114.6743-218.275
GRID       49096        42.42471109.6736-208.471
GRID       49097        42.42471114.676 -208.191
GRID       49098        42.42471109.674 -203.412
GRID       49099        42.42471114.6762-203.158
GRID       49100        42.4247189.67213-214.765
GRID       49101        42.4247194.67144-214.462
GRID       49102        42.4247199.67105-214.156
GRID       49103        42.4247194.67037-219.648
GRID       49104        42.4247189.6718 -219.979
GRID       49105        42.4247199.66945-219.312
GRID       49106        42.4247194.67234-204.174
GRID       49107        42.4247194.67207-209.309
GRID       49108        42.4247189.67241-204.428
GRID       49109        42.4247189.67233-209.586
GRID       49110        42.4247199.67239-203.921
GRID       49111        42.4247199.67199-209.03 
GRID       49112        42.42471-5.32006-228.106
GRID       49113        42.42471-.319547-228.05 
GRID       49114        42.424714.680738-227.993
GRID       49115        42.424719.680849-227.937
GRID       49116        42.4247114.68088-227.88 
GRID       49117        42.4247119.68088-227.824
GRID       49118        42.4247124.68088-227.768
GRID       49119        42.4247129.68088-227.711
GRID       49120        42.4247134.68088-227.654
GRID       49121        42.4247139.68087-227.592
GRID       49122        42.4247144.68087-227.517
GRID       49123        42.4247149.68087-227.413
GRID       49124        42.4247119.68088-233.092
GRID       49125        42.4247119.68088-238.36 
GRID       49126        42.4247119.68088-243.629
GRID       49127        42.4247119.68088-248.897
GRID       49128        42.4247119.68088-254.165
GRID       49129        42.4247119.68088-259.433
GRID       49130        42.4247119.68089-264.702
GRID       49131        42.4247119.68091-269.97 
GRID       49132        42.4247119.68094-275.239
GRID       49133        42.4247114.68088-254.193
GRID       49134        42.424719.680849-254.22 
GRID       49135        42.424714.680738-254.248
GRID       49136        42.42471-.319546-254.276
GRID       49137        42.42471-5.32006-254.303
GRID       49138        42.424714.680738-248.997
GRID       49139        42.424714.680738-243.746
GRID       49140        42.424714.680738-238.495
GRID       49141        42.424714.680738-233.244
GRID       49142        42.424719.680849-243.707
GRID       49143        42.4247114.68088-243.668
GRID       49144        42.424719.680849-248.964
GRID       49145        42.4247114.68088-248.93 
GRID       49146        42.424719.680849-238.45 
GRID       49147        42.4247114.68088-238.405
GRID       49148        42.424719.680849-233.193
GRID       49149        42.4247114.68088-233.143
GRID       49150        42.42471-5.32006-243.824
GRID       49151        42.42471-.319547-243.785
GRID       49152        42.42471-5.32006-249.064
GRID       49153        42.42471-.319547-249.031
GRID       49154        42.42471-5.32007-238.585
GRID       49155        42.42471-.319547-238.54 
GRID       49156        42.42471-5.32007-233.345
GRID       49157        42.42471-.319547-233.295
GRID       49158        42.424714.680788-275.253
GRID       49159        42.424714.680761-270.001
GRID       49160        42.424714.680746-264.75 
GRID       49161        42.424714.68074 -259.499
GRID       49162        42.424719.680874-269.991
GRID       49163        42.4247114.6809 -269.981
GRID       49164        42.424719.680903-275.248
GRID       49165        42.4247114.68093-275.244
GRID       49166        42.424719.680858-264.734
GRID       49167        42.4247114.68089-264.718
GRID       49168        42.424719.680851-259.477
GRID       49169        42.4247114.68088-259.455
GRID       49170        42.42471-5.32005-270.022
GRID       49171        42.42471-.319527-270.012
GRID       49172        42.42471-5.32004-275.262
GRID       49173        42.42471-.319506-275.257
GRID       49174        42.42471-5.32006-264.783
GRID       49175        42.42471-0.31954-264.766
GRID       49176        42.42471-5.32006-259.543
GRID       49177        42.42471-.319545-259.521
GRID       49178        42.4247149.68326-253.955
GRID       49179        42.4247144.68199-254.012
GRID       49180        42.4247139.68127-254.05 
GRID       49181        42.4247134.68098-254.081
GRID       49182        42.4247129.68089-254.11 
GRID       49183        42.4247124.68088-254.137
GRID       49184        42.4247139.68126-248.759
GRID       49185        42.4247139.68124-243.467
GRID       49186        42.4247139.68116-238.175
GRID       49187        42.4247139.68104-232.883
GRID       49188        42.4247144.68189-243.412
GRID       49189        42.4247149.68304-243.334
GRID       49190        42.4247144.68197-248.712
GRID       49191        42.4247149.68321-248.644
GRID       49192        42.4247144.68169-238.113
GRID       49193        42.4247149.68261-238.025
GRID       49194        42.4247144.68134-232.815
GRID       49195        42.4247149.68186-232.717
GRID       49196        42.4247124.68088-243.589
GRID       49197        42.4247129.68089-243.55 
GRID       49198        42.4247134.68097-243.51 
GRID       49199        42.4247129.68089-248.83 
GRID       49200        42.4247124.68088-248.863
GRID       49201        42.4247134.68097-248.796
GRID       49202        42.4247129.68088-232.991
GRID       49203        42.4247129.68089-238.27 
GRID       49204        42.4247124.68088-233.042
GRID       49205        42.4247124.68088-238.315
GRID       49206        42.4247134.68092-232.939
GRID       49207        42.4247134.68095-238.225
GRID       49208        42.4247139.68132-275.221
GRID       49209        42.4247139.6813 -269.927
GRID       49210        42.4247139.68128-264.635
GRID       49211        42.4247139.68128-259.342
GRID       49212        42.4247144.68201-269.913
GRID       49213        42.4247149.68327-269.891
GRID       49214        42.4247144.68203-275.214
GRID       49215        42.4247149.68328-275.204
GRID       49216        42.4247144.682  -264.612
GRID       49217        42.4247149.68327-264.578
GRID       49218        42.4247144.682  -259.312
GRID       49219        42.4247149.68327-259.267
GRID       49220        42.4247124.68091-269.96 
GRID       49221        42.4247129.68092-269.95 
GRID       49222        42.4247134.681  -269.939
GRID       49223        42.4247129.68095-275.23 
GRID       49224        42.4247124.68093-275.235
GRID       49225        42.4247134.68103-275.226
GRID       49226        42.4247129.6809 -259.389
GRID       49227        42.4247129.6809 -264.669
GRID       49228        42.4247124.68088-259.411
GRID       49229        42.4247124.68089-264.685
GRID       49230        42.4247134.68098-259.367
GRID       49231        42.4247134.68099-264.653
GRID       49232        42.4247119.68052-180.421
GRID       49233        42.4247119.68071-185.683
GRID       49234        42.4247119.68082-190.948
GRID       49235        42.4247119.68086-196.215
GRID       49236        42.4247119.68088-201.483
GRID       49237        42.4247119.68088-206.751
GRID       49238        42.4247119.68088-212.019
GRID       49239        42.4247119.68088-217.288
GRID       49240        42.4247119.68088-222.556
GRID       49241        42.4247114.68087-201.568
GRID       49242        42.424719.680846-201.653
GRID       49243        42.424714.680736-201.738
GRID       49244        42.42471-.319548-201.823
GRID       49245        42.42471-5.32007-201.908
GRID       49246        42.424714.680724-196.487
GRID       49247        42.424714.680682-191.237
GRID       49248        42.424714.680581-185.988
GRID       49249        42.424714.680404-180.74 
GRID       49250        42.424719.680789-191.141
GRID       49251        42.4247114.68082-191.044
GRID       49252        42.424719.680834-196.397
GRID       49253        42.4247114.68086-196.306
GRID       49254        42.424719.680681-185.886
GRID       49255        42.4247114.68071-185.785
GRID       49256        42.424719.680492-180.634
GRID       49257        42.4247114.68052-180.527
GRID       49258        42.42471-5.32009-191.43 
GRID       49259        42.42471-.319592-191.333
GRID       49260        42.42471-5.32007-196.669
GRID       49261        42.42471-.319558-196.578
GRID       49262        42.42471-5.32014-186.191
GRID       49263        42.42471-.319674-186.089
GRID       49264        42.42471-5.32022-180.952
GRID       49265        42.42471-.319818-180.846
GRID       49266        42.424714.680738-222.742
GRID       49267        42.424714.680738-217.491
GRID       49268        42.424714.680738-212.24 
GRID       49269        42.424714.680738-206.989
GRID       49270        42.424719.680849-217.423
GRID       49271        42.4247114.68088-217.355
GRID       49272        42.424719.680849-222.68 
GRID       49273        42.4247114.68088-222.618
GRID       49274        42.424719.680849-212.167
GRID       49275        42.4247114.68088-212.093
GRID       49276        42.424719.680849-206.91 
GRID       49277        42.4247114.68088-206.831
GRID       49278        42.42471-5.32006-217.627
GRID       49279        42.42471-.319547-217.559
GRID       49280        42.42471-5.32006-222.866
GRID       49281        42.42471-.319547-222.804
GRID       49282        42.42471-5.32006-212.387
GRID       49283        42.42471-.319547-212.314
GRID       49284        42.42471-5.32007-207.148
GRID       49285        42.42471-.319547-207.069
GRID       49286        42.4247149.67845-200.929
GRID       49287        42.4247144.67974-201.043
GRID       49288        42.4247139.68047-201.139
GRID       49289        42.4247134.68077-201.227
GRID       49290        42.4247129.68086-201.313
GRID       49291        42.4247124.68088-201.398
GRID       49292        42.4247139.68046-195.849
GRID       49293        42.4247139.68041-190.561
GRID       49294        42.4247139.68031-185.276
GRID       49295        42.4247139.68011-179.996
GRID       49296        42.4247144.67969-190.458
GRID       49297        42.4247149.67842-190.344
GRID       49298        42.4247144.67973-195.75 
GRID       49299        42.4247149.67844-195.636
GRID       49300        42.4247144.6796 -185.17 
GRID       49301        42.4247149.67836-185.057
GRID       49302        42.4247144.67943-179.888
GRID       49303        42.4247149.67826-179.776
GRID       49304        42.4247124.68082-190.852
GRID       49305        42.4247129.6808 -190.755
GRID       49306        42.4247134.68071-190.659
GRID       49307        42.4247129.68085-196.034
GRID       49308        42.4247124.68086-196.124
GRID       49309        42.4247134.68076-195.942
GRID       49310        42.4247129.68049-180.209
GRID       49311        42.4247129.68069-185.48 
GRID       49312        42.4247124.68052-180.315
GRID       49313        42.4247124.68071-185.581
GRID       49314        42.4247134.6804 -180.103
GRID       49315        42.4247134.6806 -185.378
GRID       49316        42.4247139.68071-222.301
GRID       49317        42.4247139.68058-217.01 
GRID       49318        42.4247139.68051-211.72 
GRID       49319        42.4247139.68048-206.429
GRID       49320        42.4247144.68005-216.926
GRID       49321        42.4247149.67911-216.814
GRID       49322        42.4247144.6804 -222.221
GRID       49323        42.4247149.67987-222.112
GRID       49324        42.4247144.67985-211.631
GRID       49325        42.4247149.67868-211.518
GRID       49326        42.4247144.67977-206.337
GRID       49327        42.4247149.67851-206.223
GRID       49328        42.4247124.68088-217.22 
GRID       49329        42.4247129.68087-217.152
GRID       49330        42.4247134.6808 -217.083
GRID       49331        42.4247129.68087-222.431
GRID       49332        42.4247124.68088-222.494
GRID       49333        42.4247134.68083-222.368
GRID       49334        42.4247129.68086-206.592
GRID       49335        42.4247129.68086-211.872
GRID       49336        42.4247124.68088-206.672
GRID       49337        42.4247124.68088-211.946
GRID       49338        42.4247134.68078-206.512
GRID       49339        42.4247134.68078-211.798
GRID       49340        42.42471114.6933-481.962
GRID       49341        42.42471109.7024-481.93 
GRID       49342        42.42471104.7051-481.842
GRID       49343        42.4247199.70345-481.729
GRID       49344        42.4247194.70013-481.605
GRID       49345        42.4247189.69645-481.48 
GRID       49346        42.4247184.69283-481.359
GRID       49347        42.4247179.68961-481.242
GRID       49348        42.4247174.68721-481.131
GRID       49349        42.4247169.68569-481.022
GRID       49350        42.4247164.68466-480.915
GRID       49351        42.4247159.68364-480.809
GRID       49352        42.4247154.68245-480.704
GRID       49353        42.4247149.68129-480.601
GRID       49354        42.4247144.68041-480.498
GRID       49355        42.4247139.67991-480.397
GRID       49356        42.4247134.6797 -480.295
GRID       49357        42.4247129.67965-480.194
GRID       49358        42.4247124.67964-480.092
GRID       49359        42.4247119.67964-479.991
GRID       49360        42.4247114.67963-479.89 
GRID       49361        42.424719.679628-479.788
GRID       49362        42.424714.679601-479.687
GRID       49363        42.42471-.320468-479.586
GRID       49364        42.42471-5.32059-479.484
GRID       49365        42.42471114.6767-382.998
GRID       49366        42.42471109.6748-382.869
GRID       49367        42.42471104.6738-382.741
GRID       49368        42.4247199.67344-382.612
GRID       49369        42.4247194.67335-382.483
GRID       49370        42.4247189.67336-382.354
GRID       49371        42.4247184.67338-382.225
GRID       49372        42.4247179.67342-382.096
GRID       49373        42.4247174.6735 -381.967
GRID       49374        42.4247169.67376-381.839
GRID       49375        42.4247164.67435-381.711
GRID       49376        42.4247159.67538-381.584
GRID       49377        42.4247154.67672-381.46 
GRID       49378        42.4247149.67806-381.339
GRID       49379        42.4247144.67907-381.221
GRID       49380        42.4247139.67964-381.104
GRID       49381        42.4247134.67988-380.987
GRID       49382        42.4247129.67995-380.871
GRID       49383        42.4247124.67996-380.755
GRID       49384        42.4247119.67996-380.639
GRID       49385        42.4247114.67996-380.522
GRID       49386        42.424719.679947-380.406
GRID       49387        42.424714.679898-380.29 
GRID       49388        42.42471-.320227-380.174
GRID       49389        42.42471-5.32045-380.058
GRID       49390        42.4247154.67673-376.201
GRID       49391        42.4247154.67673-370.926
GRID       49392        42.4247154.67674-365.641
GRID       49393        42.4247154.67675-360.349
GRID       49394        42.4247154.67684-355.053
GRID       49395        42.4247154.67714-349.756
GRID       49396        42.4247154.67787-344.455
GRID       49397        42.4247154.67914-339.149
GRID       49398        42.4247154.68082-333.837
GRID       49399        42.4247154.6825 -328.518
GRID       49400        42.4247154.68377-323.192
GRID       49401        42.4247154.68448-317.861
GRID       49402        42.4247154.68478-312.527
GRID       49403        42.4247154.68486-307.191
GRID       49404        42.4247154.68488-301.856
GRID       49405        42.4247154.68488-296.521
GRID       49406        42.4247154.68489-291.186
GRID       49407        42.4247154.6849 -285.852
GRID       49408        42.4247159.6807 -334.04 
GRID       49409        42.4247164.68048-334.287
GRID       49410        42.4247169.67994-334.562
GRID       49411        42.4247174.67875-334.854
GRID       49412        42.4247179.67666-335.158
GRID       49413        42.4247184.67389-335.479
GRID       49414        42.4247189.67101-335.817
GRID       49415        42.4247194.66862-336.17 
GRID       49416        42.4247199.6671 -336.536
GRID       49417        42.42471104.6668-336.911
GRID       49418        42.42471109.6686-337.293
GRID       49419        42.42471114.673 -337.682
GRID       49420        42.4247184.67319-340.766
GRID       49421        42.4247184.6727 -346.007
GRID       49422        42.4247184.67242-351.213
GRID       49423        42.4247184.67232-356.398
GRID       49424        42.4247184.67231-361.574
GRID       49425        42.4247184.67239-366.746
GRID       49426        42.4247184.67258-371.913
GRID       49427        42.4247184.67293-377.074
GRID       49428        42.4247179.67243-356.156
GRID       49429        42.4247174.6726 -355.915
GRID       49430        42.4247169.67297-355.677
GRID       49431        42.4247164.67375-355.447
GRID       49432        42.4247159.67509-355.236
GRID       49433        42.4247169.6735 -350.425
GRID       49434        42.4247169.67477-345.161
GRID       49435        42.4247169.67701-339.876
GRID       49436        42.4247174.67419-345.438
GRID       49437        42.4247179.67352-345.721
GRID       49438        42.4247174.67307-350.685
GRID       49439        42.4247179.67275-350.948
GRID       49440        42.4247174.67616-340.164
GRID       49441        42.4247179.67487-340.461
GRID       49442        42.4247159.67654-344.656
GRID       49443        42.4247164.67549-344.896
GRID       49444        42.4247159.67551-349.949
GRID       49445        42.4247164.67426-350.176
GRID       49446        42.4247159.67834-339.354
GRID       49447        42.4247164.67765-339.602
GRID       49448        42.4247169.67336-376.626
GRID       49449        42.4247169.67305-371.4  
GRID       49450        42.4247169.67288-366.164
GRID       49451        42.4247169.67284-360.923
GRID       49452        42.4247174.67273-371.57 
GRID       49453        42.4247179.67262-371.741
GRID       49454        42.4247174.67307-376.775
GRID       49455        42.4247179.67296-376.924
GRID       49456        42.4247174.67255-366.357
GRID       49457        42.4247179.67243-366.551
GRID       49458        42.4247174.67249-361.138
GRID       49459        42.4247179.67237-361.356
GRID       49460        42.4247159.67506-371.074
GRID       49461        42.4247164.67379-371.233
GRID       49462        42.4247159.6752 -376.336
GRID       49463        42.4247164.67403-376.479
GRID       49464        42.4247159.67499-365.8  
GRID       49465        42.4247164.67366-365.976
GRID       49466        42.4247159.67498-360.52 
GRID       49467        42.4247164.67362-360.714
GRID       49468        42.42471114.6762-357.853
GRID       49469        42.42471109.6739-357.611
GRID       49470        42.42471104.6726-357.368
GRID       49471        42.4247199.67219-357.125
GRID       49472        42.4247194.67214-356.883
GRID       49473        42.4247189.67221-356.64 
GRID       49474        42.42471104.6722-352.282
GRID       49475        42.42471104.671 -347.184
GRID       49476        42.42471104.6691-342.063
GRID       49477        42.42471109.6724-347.483
GRID       49478        42.42471114.6753-347.784
GRID       49479        42.42471109.6734-352.551
GRID       49480        42.42471114.6759-352.821
GRID       49481        42.42471109.6707-342.4  
GRID       49482        42.42471114.6742-342.739
GRID       49483        42.4247189.67186-346.297
GRID       49484        42.4247194.67116-346.59 
GRID       49485        42.4247199.67078-346.886
GRID       49486        42.4247194.67184-351.746
GRID       49487        42.4247189.6721 -351.479
GRID       49488        42.4247199.67177-352.014
GRID       49489        42.4247194.67001-341.403
GRID       49490        42.4247189.67146-341.08 
GRID       49491        42.4247199.66911-341.731
GRID       49492        42.42471104.6734-377.672
GRID       49493        42.42471104.6731-372.6  
GRID       49494        42.42471104.6729-367.525
GRID       49495        42.42471104.6728-362.447
GRID       49496        42.42471109.6742-372.771
GRID       49497        42.42471114.6764-372.943
GRID       49498        42.42471109.6745-377.822
GRID       49499        42.42471114.6765-377.971
GRID       49500        42.42471109.6741-367.719
GRID       49501        42.42471114.6763-367.914
GRID       49502        42.42471109.674 -362.666
GRID       49503        42.42471114.6762-362.884
GRID       49504        42.4247189.67256-372.085
GRID       49505        42.4247194.67255-372.256
GRID       49506        42.4247199.67265-372.428
GRID       49507        42.4247194.6729 -377.373
GRID       49508        42.4247189.6729 -377.223
GRID       49509        42.4247199.67299-377.522
GRID       49510        42.4247194.67225-362.011
GRID       49511        42.4247194.67235-367.135
GRID       49512        42.4247189.67227-361.793
GRID       49513        42.4247189.67236-366.941
GRID       49514        42.4247199.67234-362.229
GRID       49515        42.4247199.67245-367.33 
GRID       49516        42.4247184.7008 -286.103
GRID       49517        42.4247184.69977-291.681
GRID       49518        42.4247184.69743-297.25 
GRID       49519        42.4247184.69341-302.802
GRID       49520        42.4247184.68818-308.332
GRID       49521        42.4247184.68292-313.835
GRID       49522        42.4247184.67882-319.308
GRID       49523        42.4247184.67626-324.744
GRID       49524        42.4247184.67481-330.137
GRID       49525        42.4247179.68839-308.039
GRID       49526        42.4247174.68841-307.808
GRID       49527        42.4247169.6882 -307.617
GRID       49528        42.4247164.68757-307.452
GRID       49529        42.4247159.68641-307.308
GRID       49530        42.4247169.68874-302.199
GRID       49531        42.4247169.68914-296.779
GRID       49532        42.4247169.68939-291.359
GRID       49533        42.4247169.68951-285.939
GRID       49534        42.4247174.69099-296.898
GRID       49535        42.4247179.69383-297.05 
GRID       49536        42.4247174.68989-302.355
GRID       49537        42.4247179.69149-302.549
GRID       49538        42.4247174.69162-291.44 
GRID       49539        42.4247179.69517-291.543
GRID       49540        42.4247174.69191-285.98 
GRID       49541        42.4247179.69574-286.033
GRID       49542        42.4247159.68648-296.591
GRID       49543        42.4247164.68784-296.678
GRID       49544        42.4247159.68646-301.949
GRID       49545        42.4247164.68773-302.065
GRID       49546        42.4247159.6865 -291.233
GRID       49547        42.4247164.68791-291.291
GRID       49548        42.4247159.68653-285.876
GRID       49549        42.4247164.68797-285.905
GRID       49550        42.4247169.68288-329.216
GRID       49551        42.4247169.68517-323.84 
GRID       49552        42.4247169.68663-318.443
GRID       49553        42.4247169.68753-313.034
GRID       49554        42.4247174.68356-324.111
GRID       49555        42.4247179.68045-324.409
GRID       49556        42.4247174.68138-329.501
GRID       49557        42.4247179.67858-329.806
GRID       49558        42.4247174.68527-318.692
GRID       49559        42.4247179.68254-318.975
GRID       49560        42.4247174.68683-313.255
GRID       49561        42.4247179.68521-313.516
GRID       49562        42.4247159.68483-323.371
GRID       49563        42.4247164.68545-323.592
GRID       49564        42.4247159.68305-328.712
GRID       49565        42.4247164.6833 -328.949
GRID       49566        42.4247159.68585-318.021
GRID       49567        42.4247164.68671-318.219
GRID       49568        42.4247159.68628-312.666
GRID       49569        42.4247164.6873 -312.837
GRID       49570        42.42471114.6791-311.597
GRID       49571        42.42471109.68  -310.816
GRID       49572        42.42471104.6821-310.177
GRID       49573        42.4247199.68448-309.626
GRID       49574        42.4247194.68644-309.133
GRID       49575        42.4247189.68762-308.699
GRID       49576        42.42471104.6923-304.477
GRID       49577        42.42471104.7026-298.63 
GRID       49578        42.42471104.7111-292.661
GRID       49579        42.42471104.7163-286.613
GRID       49580        42.42471109.6982-299.16 
GRID       49581        42.42471114.6901-299.857
GRID       49582        42.42471109.6888-305.092
GRID       49583        42.42471114.6843-305.882
GRID       49584        42.42471109.7064-293.045
GRID       49585        42.42471114.6953-293.54 
GRID       49586        42.42471109.7116-286.812
GRID       49587        42.42471114.6986-287.052
GRID       49588        42.4247189.70088-297.509
GRID       49589        42.4247194.70326-297.825
GRID       49590        42.4247199.704  -298.196
GRID       49591        42.4247194.69556-303.514
GRID       49592        42.4247189.69502-303.125
GRID       49593        42.4247199.69465-303.963
GRID       49594        42.4247194.71123-286.311
GRID       49595        42.4247194.70848-292.084
GRID       49596        42.4247189.70623-286.196
GRID       49597        42.4247189.70451-291.862
GRID       49598        42.4247199.71514-286.449
GRID       49599        42.4247199.71104-292.348
GRID       49600        42.42471104.6652-331.716
GRID       49601        42.42471104.6652-326.468
GRID       49602        42.42471104.6679-321.148
GRID       49603        42.42471104.6736-315.728
GRID       49604        42.42471109.667 -326.969
GRID       49605        42.42471114.6719-327.501
GRID       49606        42.42471109.6671-332.154
GRID       49607        42.42471114.672 -332.607
GRID       49608        42.42471109.6689-321.711
GRID       49609        42.42471114.6729-322.334
GRID       49610        42.42471109.6732-316.342
GRID       49611        42.42471114.6753-317.056
GRID       49612        42.4247189.67192-325.124
GRID       49613        42.4247194.66833-325.544
GRID       49614        42.4247199.66597-325.994
GRID       49615        42.4247194.66771-330.885
GRID       49616        42.4247189.67092-330.498
GRID       49617        42.4247199.66565-331.293
GRID       49618        42.4247194.67784-314.675
GRID       49619        42.4247194.67156-320.143
GRID       49620        42.4247189.68036-314.224
GRID       49621        42.4247189.67492-319.699
GRID       49622        42.4247199.67546-315.178
GRID       49623        42.4247199.6691 -320.628
GRID       49624        42.42471-5.31999-332.903
GRID       49625        42.42471-.319408-332.968
GRID       49626        42.424714.680909-333.033
GRID       49627        42.424719.681032-333.098
GRID       49628        42.4247114.68106-333.162
GRID       49629        42.4247119.68107-333.227
GRID       49630        42.4247124.68106-333.292
GRID       49631        42.4247129.68106-333.357
GRID       49632        42.4247134.68106-333.423
GRID       49633        42.4247139.68104-333.493
GRID       49634        42.4247144.681  -333.575
GRID       49635        42.4247149.68092-333.685
GRID       49636        42.4247119.68107-338.5  
GRID       49637        42.4247119.68107-343.772
GRID       49638        42.4247119.68107-349.044
GRID       49639        42.4247119.68106-354.316
GRID       49640        42.4247119.68104-359.587
GRID       49641        42.4247119.68096-364.858
GRID       49642        42.4247119.68076-370.124
GRID       49643        42.4247119.68042-375.385
GRID       49644        42.4247114.68106-354.225
GRID       49645        42.424719.681028-354.135
GRID       49646        42.424714.680905-354.044
GRID       49647        42.42471-.319411-353.954
GRID       49648        42.42471-5.31999-353.863
GRID       49649        42.424714.680908-348.791
GRID       49650        42.424714.680909-343.538
GRID       49651        42.424714.680909-338.286
GRID       49652        42.424719.681032-343.616
GRID       49653        42.4247114.68106-343.694
GRID       49654        42.424719.681032-348.876
GRID       49655        42.4247114.68106-348.96 
GRID       49656        42.424719.681032-338.357
GRID       49657        42.4247114.68106-338.428
GRID       49658        42.42471-5.31999-343.383
GRID       49659        42.42471-.319408-343.461
GRID       49660        42.42471-5.31999-348.623
GRID       49661        42.42471-.319408-348.707
GRID       49662        42.42471-5.31999-338.143
GRID       49663        42.42471-.319408-338.214
GRID       49664        42.424714.680315-375.047
GRID       49665        42.424714.680631-369.799
GRID       49666        42.424714.68081 -364.549
GRID       49667        42.424714.680884-359.297
GRID       49668        42.424719.680734-369.908
GRID       49669        42.4247114.68076-370.016
GRID       49670        42.424719.680395-375.16 
GRID       49671        42.4247114.68042-375.272
GRID       49672        42.424719.680926-364.652
GRID       49673        42.4247114.68096-364.755
GRID       49674        42.424719.681005-359.394
GRID       49675        42.4247114.68104-359.491
GRID       49676        42.42471-5.32012-369.582
GRID       49677        42.42471-.319634-369.691
GRID       49678        42.42471-5.32026-374.821
GRID       49679        42.42471-0.31989-374.934
GRID       49680        42.42471-5.32003-364.343
GRID       49681        42.42471-.319489-364.446
GRID       49682        42.42471-5.32   -359.103
GRID       49683        42.42471-.319428-359.2  
GRID       49684        42.4247149.67858-354.904
GRID       49685        42.4247144.6799 -354.784
GRID       49686        42.4247139.68064-354.682
GRID       49687        42.4247134.68095-354.588
GRID       49688        42.4247129.68104-354.497
GRID       49689        42.4247124.68106-354.406
GRID       49690        42.4247139.68068-349.385
GRID       49691        42.4247139.68075-344.088
GRID       49692        42.4247139.68087-338.791
GRID       49693        42.4247144.68018-344.181
GRID       49694        42.4247149.67918-344.299
GRID       49695        42.4247144.67998-349.483
GRID       49696        42.4247149.67876-349.602
GRID       49697        42.4247144.68053-338.879
GRID       49698        42.4247149.67993-338.993
GRID       49699        42.4247124.68106-343.85 
GRID       49700        42.4247129.68105-343.927
GRID       49701        42.4247134.68098-344.006
GRID       49702        42.4247129.68105-349.212
GRID       49703        42.4247124.68106-349.128
GRID       49704        42.4247134.68096-349.297
GRID       49705        42.4247129.68106-338.642
GRID       49706        42.4247124.68106-338.571
GRID       49707        42.4247134.68101-338.715
GRID       49708        42.4247139.68005-375.838
GRID       49709        42.4247139.68036-370.559
GRID       49710        42.4247139.68054-365.271
GRID       49711        42.4247139.68061-359.978
GRID       49712        42.4247144.67965-370.673
GRID       49713        42.4247149.67839-370.793
GRID       49714        42.4247144.6794 -375.954
GRID       49715        42.4247149.67825-376.074
GRID       49716        42.4247144.67979-365.381
GRID       49717        42.4247149.67848-365.502
GRID       49718        42.4247144.67986-360.084
GRID       49719        42.4247149.67852-360.205
GRID       49720        42.4247124.68076-370.233
GRID       49721        42.4247129.68074-370.341
GRID       49722        42.4247134.68066-370.45 
GRID       49723        42.4247129.6804 -375.611
GRID       49724        42.4247124.68042-375.498
GRID       49725        42.4247134.68032-375.724
GRID       49726        42.4247129.68102-359.781
GRID       49727        42.4247129.68094-365.063
GRID       49728        42.4247124.68104-359.684
GRID       49729        42.4247124.68096-364.96 
GRID       49730        42.4247134.68093-359.879
GRID       49731        42.4247134.68085-365.167
GRID       49732        42.4247119.68101-285.78 
GRID       49733        42.4247119.68104-291.051
GRID       49734        42.4247119.68106-296.323
GRID       49735        42.4247119.68106-301.595
GRID       49736        42.4247119.68107-306.867
GRID       49737        42.4247119.68107-312.139
GRID       49738        42.4247119.68107-317.411
GRID       49739        42.4247119.68107-322.683
GRID       49740        42.4247119.68107-327.955
GRID       49741        42.4247114.68106-306.834
GRID       49742        42.424719.681032-306.801
GRID       49743        42.424714.680908-306.768
GRID       49744        42.42471-.319408-306.735
GRID       49745        42.42471-5.31999-306.702
GRID       49746        42.424714.680907-301.515
GRID       49747        42.424714.6809  -296.262
GRID       49748        42.424714.680885-291.009
GRID       49749        42.424714.680858-285.757
GRID       49750        42.424719.681023-296.282
GRID       49751        42.4247114.68105-296.302
GRID       49752        42.424719.68103 -301.541
GRID       49753        42.4247114.68106-301.568
GRID       49754        42.424719.681007-291.023
GRID       49755        42.4247114.68104-291.037
GRID       49756        42.424719.680978-285.764
GRID       49757        42.4247114.68101-285.772
GRID       49758        42.42471-5.31999-296.222
GRID       49759        42.42471-.319415-296.242
GRID       49760        42.42471-5.31999-301.462
GRID       49761        42.42471-0.31941-301.488
GRID       49762        42.42471-5.32   -290.981
GRID       49763        42.42471-.319427-290.995
GRID       49764        42.42471-5.32001-285.741
GRID       49765        42.42471-.319449-285.749
GRID       49766        42.424714.680909-327.78 
GRID       49767        42.424714.680909-322.527
GRID       49768        42.424714.680909-317.274
GRID       49769        42.424714.680909-312.021
GRID       49770        42.424719.681032-322.579
GRID       49771        42.4247114.68106-322.631
GRID       49772        42.424719.681032-327.838
GRID       49773        42.4247114.68106-327.897
GRID       49774        42.424719.681032-317.319
GRID       49775        42.4247114.68106-317.365
GRID       49776        42.424719.681032-312.06 
GRID       49777        42.4247114.68106-312.099
GRID       49778        42.42471-5.31999-322.422
GRID       49779        42.42471-.319408-322.474
GRID       49780        42.42471-5.31999-327.662
GRID       49781        42.42471-.319408-327.721
GRID       49782        42.42471-5.31999-317.182
GRID       49783        42.42471-.319408-317.228
GRID       49784        42.42471-5.31999-311.942
GRID       49785        42.42471-.319408-311.981
GRID       49786        42.4247149.6833 -307.105
GRID       49787        42.4247144.68211-307.046
GRID       49788        42.4247139.68143-307.002
GRID       49789        42.4247134.68115-306.966
GRID       49790        42.4247129.68108-306.933
GRID       49791        42.4247124.68107-306.9  
GRID       49792        42.4247139.68143-301.704
GRID       49793        42.4247139.68143-296.406
GRID       49794        42.4247139.68141-291.108
GRID       49795        42.4247139.68139-285.811
GRID       49796        42.4247144.68211-296.432
GRID       49797        42.4247149.68331-296.469
GRID       49798        42.4247144.68211-301.739
GRID       49799        42.4247149.68331-301.787
GRID       49800        42.4247144.6821 -291.126
GRID       49801        42.4247149.6833 -291.151
GRID       49802        42.4247144.68208-285.821
GRID       49803        42.4247149.6833 -285.834
GRID       49804        42.4247124.68106-296.343
GRID       49805        42.4247129.68107-296.363
GRID       49806        42.4247134.68115-296.384
GRID       49807        42.4247129.68108-301.648
GRID       49808        42.4247124.68106-301.621
GRID       49809        42.4247134.68115-301.675
GRID       49810        42.4247129.68102-285.795
GRID       49811        42.4247129.68105-291.079
GRID       49812        42.4247124.68101-285.787
GRID       49813        42.4247124.68104-291.065
GRID       49814        42.4247134.6811 -285.803
GRID       49815        42.4247134.68113-291.093
GRID       49816        42.4247139.6812 -328.195
GRID       49817        42.4247139.68133-322.897
GRID       49818        42.4247139.6814 -317.599
GRID       49819        42.4247139.68143-312.301
GRID       49820        42.4247144.68181-322.965
GRID       49821        42.4247149.68266-323.058
GRID       49822        42.4247144.68146-328.271
GRID       49823        42.4247149.68191-328.373
GRID       49824        42.4247144.68201-317.659
GRID       49825        42.4247149.68308-317.742
GRID       49826        42.4247144.68209-312.352
GRID       49827        42.4247149.68325-312.424
GRID       49828        42.4247124.68107-322.735
GRID       49829        42.4247129.68107-322.788
GRID       49830        42.4247134.68113-322.841
GRID       49831        42.4247129.68107-328.073
GRID       49832        42.4247124.68107-328.014
GRID       49833        42.4247134.6811 -328.132
GRID       49834        42.4247129.68108-312.218
GRID       49835        42.4247129.68108-317.503
GRID       49836        42.4247124.68107-312.178
GRID       49837        42.4247124.68107-317.457
GRID       49838        42.4247134.68115-312.258
GRID       49839        42.4247134.68115-317.549
GRID       49840        42.4247154.68194-475.446
GRID       49841        42.4247154.68156-470.2  
GRID       49842        42.4247154.68134-464.964
GRID       49843        42.4247154.68124-459.733
GRID       49844        42.4247154.68116-454.505
GRID       49845        42.4247154.68099-449.279
GRID       49846        42.4247154.6806 -444.054
GRID       49847        42.4247154.67989-438.831
GRID       49848        42.4247154.67896-433.612
GRID       49849        42.4247154.67803-428.398
GRID       49850        42.4247154.67733-423.186
GRID       49851        42.4247154.67693-417.978
GRID       49852        42.4247154.67676-412.771
GRID       49853        42.4247154.67671-407.564
GRID       49854        42.4247154.67671-402.357
GRID       49855        42.4247154.67671-397.147
GRID       49856        42.4247154.67671-391.931
GRID       49857        42.4247154.67671-386.703
GRID       49858        42.4247159.679  -433.647
GRID       49859        42.4247164.67896-433.657
GRID       49860        42.4247169.67872-433.652
GRID       49861        42.4247174.67812-433.639
GRID       49862        42.4247179.67704-433.618
GRID       49863        42.4247184.6756 -433.59 
GRID       49864        42.4247189.67411-433.552
GRID       49865        42.4247194.6729 -433.506
GRID       49866        42.4247199.67215-433.454
GRID       49867        42.42471104.6721-433.397
GRID       49868        42.42471109.6732-433.335
GRID       49869        42.42471114.6757-433.267
GRID       49870        42.4247184.67645-438.802
GRID       49871        42.4247184.67786-444.045
GRID       49872        42.4247184.67999-449.315
GRID       49873        42.4247184.68266-454.606
GRID       49874        42.4247184.68537-459.915
GRID       49875        42.4247184.68768-465.241
GRID       49876        42.4247184.68955-470.587
GRID       49877        42.4247184.69122-475.958
GRID       49878        42.4247179.68303-454.633
GRID       49879        42.4247174.68321-454.636
GRID       49880        42.4247169.68317-454.622
GRID       49881        42.4247164.68281-454.596
GRID       49882        42.4247159.68211-454.559
GRID       49883        42.4247169.68261-449.364
GRID       49884        42.4247169.68173-444.114
GRID       49885        42.4247169.68039-438.875
GRID       49886        42.4247174.68107-444.106
GRID       49887        42.4247179.67972-444.085
GRID       49888        42.4247174.68223-449.366
GRID       49889        42.4247179.68131-449.352
GRID       49890        42.4247174.67967-438.862
GRID       49891        42.4247179.6783 -438.839
GRID       49892        42.4247159.6813 -444.093
GRID       49893        42.4247164.68174-444.111
GRID       49894        42.4247159.68186-449.324
GRID       49895        42.4247164.68246-449.351
GRID       49896        42.4247159.6803 -438.866
GRID       49897        42.4247164.68053-438.879
GRID       49898        42.4247169.68493-475.715
GRID       49899        42.4247169.68432-470.426
GRID       49900        42.4247169.68389-465.151
GRID       49901        42.4247169.68354-459.884
GRID       49902        42.4247174.68547-470.49 
GRID       49903        42.4247179.68724-470.546
GRID       49904        42.4247174.68628-475.8  
GRID       49905        42.4247179.6884 -475.882
GRID       49906        42.4247174.68477-465.197
GRID       49907        42.4247179.68607-465.229
GRID       49908        42.4247174.68405-459.913
GRID       49909        42.4247179.68468-459.926
GRID       49910        42.4247159.6826 -470.282
GRID       49911        42.4247164.68348-470.356
GRID       49912        42.4247159.68305-475.538
GRID       49913        42.4247164.684  -475.628
GRID       49914        42.4247159.68234-465.036
GRID       49915        42.4247164.68317-465.097
GRID       49916        42.4247159.68222-459.796
GRID       49917        42.4247164.68299-459.845
GRID       49918        42.42471114.6772-453.778
GRID       49919        42.42471109.6766-454.024
GRID       49920        42.42471104.6775-454.208
GRID       49921        42.4247199.67927-454.35 
GRID       49922        42.4247194.6809 -454.463
GRID       49923        42.4247189.68201-454.549
GRID       49924        42.42471104.674 -448.921
GRID       49925        42.42471104.6721-443.699
GRID       49926        42.42471104.6716-438.528
GRID       49927        42.42471109.6727-443.571
GRID       49928        42.42471114.6753-443.418
GRID       49929        42.42471109.674 -448.762
GRID       49930        42.42471114.6758-448.56 
GRID       49931        42.42471109.6726-438.434
GRID       49932        42.42471114.6753-438.327
GRID       49933        42.4247189.67588-443.985
GRID       49934        42.4247194.6741 -443.905
GRID       49935        42.4247199.67274-443.809
GRID       49936        42.4247194.67685-449.163
GRID       49937        42.4247189.67846-449.251
GRID       49938        42.4247199.67524-449.053
GRID       49939        42.4247194.67291-438.687
GRID       49940        42.4247189.67452-438.751
GRID       49941        42.4247199.67184-438.612
GRID       49942        42.42471104.7013-476.149
GRID       49943        42.42471104.6954-470.536
GRID       49944        42.42471104.6888-465.01 
GRID       49945        42.42471104.6825-459.568
GRID       49946        42.42471109.693 -470.413
GRID       49947        42.42471114.6873-470.178
GRID       49948        42.42471109.6988-476.115
GRID       49949        42.42471114.691 -475.984
GRID       49950        42.42471109.6865-464.836
GRID       49951        42.42471114.6832-464.56 
GRID       49952        42.42471109.6808-459.377
GRID       49953        42.42471114.6797-459.103
GRID       49954        42.4247189.69196-470.611
GRID       49955        42.4247194.69404-470.616
GRID       49956        42.4247199.69541-470.595
GRID       49957        42.4247194.69748-476.087
GRID       49958        42.4247189.69437-476.028
GRID       49959        42.4247199.70016-476.132
GRID       49960        42.4247194.68553-459.805
GRID       49961        42.4247194.69003-465.189
GRID       49962        42.4247189.6858 -459.875
GRID       49963        42.4247189.68917-465.228
GRID       49964        42.4247199.68436-459.705
GRID       49965        42.4247199.68993-465.12 
GRID       49966        42.4247184.67384-387.366
GRID       49967        42.4247184.67418-392.499
GRID       49968        42.4247184.67438-397.624
GRID       49969        42.4247184.67446-402.746
GRID       49970        42.4247184.67449-407.867
GRID       49971        42.4247184.67452-412.988
GRID       49972        42.4247184.67459-418.114
GRID       49973        42.4247184.67476-423.251
GRID       49974        42.4247184.67507-428.407
GRID       49975        42.4247179.67452-407.825
GRID       49976        42.4247174.67458-407.782
GRID       49977        42.4247169.67476-407.739
GRID       49978        42.4247164.67515-407.691
GRID       49979        42.4247159.67583-407.635
GRID       49980        42.4247169.67472-402.57 
GRID       49981        42.4247169.67465-397.4  
GRID       49982        42.4247169.67447-392.223
GRID       49983        42.4247169.67417-387.037
GRID       49984        42.4247174.67447-397.475
GRID       49985        42.4247179.6744 -397.55 
GRID       49986        42.4247174.67455-402.63 
GRID       49987        42.4247179.67449-402.688
GRID       49988        42.4247174.67428-392.315
GRID       49989        42.4247179.67421-392.407
GRID       49990        42.4247174.67394-387.147
GRID       49991        42.4247179.67387-387.257
GRID       49992        42.4247159.67577-397.239
GRID       49993        42.4247164.67506-397.322
GRID       49994        42.4247159.67581-402.438
GRID       49995        42.4247164.67512-402.508
GRID       49996        42.4247159.67569-392.033
GRID       49997        42.4247164.67492-392.13 
GRID       49998        42.4247159.67556-386.816
GRID       49999        42.4247164.67467-386.927
GRID       50000        42.4247169.67708-428.447
GRID       50001        42.4247169.67584-423.257
GRID       50002        42.4247169.67514-418.079
GRID       50003        42.4247169.67484-412.908
GRID       50004        42.4247174.67554-423.258
GRID       50005        42.4247179.67519-423.256
GRID       50006        42.4247174.67664-428.438
GRID       50007        42.4247179.67596-428.425
GRID       50008        42.4247174.67492-418.093
GRID       50009        42.4247179.67476-418.104
GRID       50010        42.4247174.67466-412.936
GRID       50011        42.4247179.67458-412.962
GRID       50012        42.4247159.67669-423.229
GRID       50013        42.4247164.67619-423.25 
GRID       50014        42.4247159.67769-428.434
GRID       50015        42.4247164.67739-428.448
GRID       50016        42.4247159.67613-418.029
GRID       50017        42.4247164.67551-418.06 
GRID       50018        42.4247159.67589-412.831
GRID       50019        42.4247164.67523-412.875
GRID       50020        42.42471114.6772-408.117
GRID       50021        42.42471109.6757-408.075
GRID       50022        42.42471104.6748-408.033
GRID       50023        42.4247199.67453-407.992
GRID       50024        42.4247194.67446-407.95 
GRID       50025        42.4247189.67447-407.908
GRID       50026        42.42471104.6748-402.978
GRID       50027        42.42471104.6748-397.922
GRID       50028        42.42471104.6746-392.865
GRID       50029        42.42471104.6743-387.805
GRID       50030        42.42471109.6756-397.997
GRID       50031        42.42471114.6772-398.071
GRID       50032        42.42471109.6757-403.036
GRID       50033        42.42471114.6772-403.094
GRID       50034        42.42471109.6755-392.957
GRID       50035        42.42471114.6771-393.048
GRID       50036        42.42471109.6752-387.914
GRID       50037        42.42471114.6769-388.024
GRID       50038        42.4247189.67436-397.699
GRID       50039        42.4247194.67436-397.773
GRID       50040        42.4247199.67444-397.848
GRID       50041        42.4247194.67444-402.862
GRID       50042        42.4247189.67445-402.804
GRID       50043        42.4247199.67452-402.92 
GRID       50044        42.4247194.67381-387.586
GRID       50045        42.4247194.67416-392.682
GRID       50046        42.4247189.67382-387.476
GRID       50047        42.4247189.67417-392.59 
GRID       50048        42.4247199.6739 -387.695
GRID       50049        42.4247199.67424-392.773
GRID       50050        42.42471104.6731-428.296
GRID       50051        42.42471104.674 -423.216
GRID       50052        42.42471104.6745-418.149
GRID       50053        42.42471104.6748-413.09 
GRID       50054        42.42471109.6749-423.204
GRID       50055        42.42471114.6767-423.191
GRID       50056        42.42471109.6741-428.261
GRID       50057        42.42471114.6762-428.224
GRID       50058        42.42471109.6754-418.157
GRID       50059        42.42471114.677 -418.164
GRID       50060        42.42471109.6756-413.115
GRID       50061        42.42471114.6772-413.14 
GRID       50062        42.4247189.67431-423.245
GRID       50063        42.4247194.67396-423.236
GRID       50064        42.4247199.67378-423.227
GRID       50065        42.4247194.67342-428.358
GRID       50066        42.4247189.67416-428.385
GRID       50067        42.4247199.67299-428.328
GRID       50068        42.4247194.67443-413.039
GRID       50069        42.4247194.67429-418.133
GRID       50070        42.4247189.67446-413.014
GRID       50071        42.4247189.67442-418.124
GRID       50072        42.4247199.67448-413.064
GRID       50073        42.4247199.67427-418.141
GRID       50074        42.42471-5.32092-432.388
GRID       50075        42.42471-.321047-432.497
GRID       50076        42.424714.678885-432.606
GRID       50077        42.424719.678859-432.715
GRID       50078        42.4247114.67885-432.824
GRID       50079        42.4247119.67885-432.933
GRID       50080        42.4247124.67885-433.042
GRID       50081        42.4247129.67885-433.151
GRID       50082        42.4247134.67885-433.26 
GRID       50083        42.4247139.67886-433.366
GRID       50084        42.4247144.67888-433.466
GRID       50085        42.4247149.67892-433.551
GRID       50086        42.4247119.67885-438.159
GRID       50087        42.4247119.67885-443.385
GRID       50088        42.4247119.67885-448.61 
GRID       50089        42.4247119.67885-453.836
GRID       50090        42.4247119.67887-459.062
GRID       50091        42.4247119.67893-464.289
GRID       50092        42.4247119.67907-469.519
GRID       50093        42.4247119.67931-474.752
GRID       50094        42.4247114.67885-453.732
GRID       50095        42.424719.678862-453.629
GRID       50096        42.424714.678888-453.525
GRID       50097        42.42471-.321045-453.422
GRID       50098        42.42471-5.32092-453.318
GRID       50099        42.424714.678886-448.295
GRID       50100        42.424714.678885-443.066
GRID       50101        42.424714.678885-437.836
GRID       50102        42.424719.678859-443.172
GRID       50103        42.4247114.67885-443.278
GRID       50104        42.424719.678859-448.4  
GRID       50105        42.4247114.67885-448.505
GRID       50106        42.424719.678859-437.944
GRID       50107        42.4247114.67885-438.051
GRID       50108        42.42471-5.32092-442.853
GRID       50109        42.42471-.321047-442.959
GRID       50110        42.42471-5.32092-448.085
GRID       50111        42.42471-.321047-448.19 
GRID       50112        42.42471-5.32092-437.621
GRID       50113        42.42471-.321047-437.728
GRID       50114        42.424714.679306-474.451
GRID       50115        42.424714.679083-469.217
GRID       50116        42.424714.678956-463.985
GRID       50117        42.424714.678903-458.755
GRID       50118        42.424719.679071-469.318
GRID       50119        42.4247114.67907-469.418
GRID       50120        42.424719.679311-474.551
GRID       50121        42.4247114.67931-474.652
GRID       50122        42.424719.678934-464.087
GRID       50123        42.4247114.67893-464.188
GRID       50124        42.424719.678878-458.857
GRID       50125        42.4247114.67887-458.96 
GRID       50126        42.42471-5.32083-469.016
GRID       50127        42.42471-.320887-469.117
GRID       50128        42.42471-5.32073-474.25 
GRID       50129        42.42471-.320706-474.35 
GRID       50130        42.42471-5.32089-463.783
GRID       50131        42.42471-0.32099-463.884
GRID       50132        42.42471-5.32092-458.55 
GRID       50133        42.42471-.321033-458.653
GRID       50134        42.4247149.68021-454.433
GRID       50135        42.4247144.67949-454.346
GRID       50136        42.4247139.67908-454.248
GRID       50137        42.4247134.67891-454.147
GRID       50138        42.4247129.67886-454.043
GRID       50139        42.4247124.67885-453.94 
GRID       50140        42.4247139.67906-449.028
GRID       50141        42.4247139.67902-443.807
GRID       50142        42.4247139.67895-438.587
GRID       50143        42.4247144.67933-443.905
GRID       50144        42.4247149.67988-443.99 
GRID       50145        42.4247144.67944-449.125
GRID       50146        42.4247149.68011-449.211
GRID       50147        42.4247144.67914-438.685
GRID       50148        42.4247149.67946-438.77 
GRID       50149        42.4247124.67885-443.491
GRID       50150        42.4247129.67886-443.597
GRID       50151        42.4247134.67889-443.703
GRID       50152        42.4247129.67886-448.82 
GRID       50153        42.4247124.67885-448.715
GRID       50154        42.4247134.6789 -448.925
GRID       50155        42.4247129.67885-438.374
GRID       50156        42.4247124.67885-438.267
GRID       50157        42.4247134.67888-438.481
GRID       50158        42.4247139.67957-475.154
GRID       50159        42.4247139.67931-469.92 
GRID       50160        42.4247139.67916-464.693
GRID       50161        42.4247139.6791 -459.47 
GRID       50162        42.4247144.67975-470.018
GRID       50163        42.4247149.68053-470.112
GRID       50164        42.4247144.68004-475.253
GRID       50165        42.4247149.68086-475.351
GRID       50166        42.4247144.67959-464.79 
GRID       50167        42.4247149.68034-464.882
GRID       50168        42.4247144.67952-459.567
GRID       50169        42.4247149.68026-459.657
GRID       50170        42.4247124.67907-469.619
GRID       50171        42.4247129.67908-469.72 
GRID       50172        42.4247134.67913-469.82 
GRID       50173        42.4247129.67932-474.953
GRID       50174        42.4247124.67931-474.853
GRID       50175        42.4247134.67938-475.053
GRID       50176        42.4247129.67888-459.267
GRID       50177        42.4247129.67894-464.492
GRID       50178        42.4247124.67887-459.164
GRID       50179        42.4247124.67893-464.39 
GRID       50180        42.4247134.67893-459.369
GRID       50181        42.4247134.67899-464.593
GRID       50182        42.4247119.6795 -385.883
GRID       50183        42.4247119.67916-391.12 
GRID       50184        42.4247119.67896-396.351
GRID       50185        42.4247119.67888-401.579
GRID       50186        42.4247119.67885-406.805
GRID       50187        42.4247119.67885-412.031
GRID       50188        42.4247119.67885-417.256
GRID       50189        42.4247119.67885-422.482
GRID       50190        42.4247119.67885-427.708
GRID       50191        42.4247114.67886-406.689
GRID       50192        42.424719.678863-406.573
GRID       50193        42.424714.678889-406.458
GRID       50194        42.42471-.321044-406.342
GRID       50195        42.42471-5.32092-406.226
GRID       50196        42.424714.678911-401.228
GRID       50197        42.424714.678985-395.997
GRID       50198        42.424714.679165-390.764
GRID       50199        42.424714.679482-385.529
GRID       50200        42.424719.678966-396.115
GRID       50201        42.4247114.67896-396.233
GRID       50202        42.424719.678886-401.345
GRID       50203        42.4247114.67888-401.462
GRID       50204        42.424719.679159-390.883
GRID       50205        42.4247114.67916-391.001
GRID       50206        42.424719.679499-385.647
GRID       50207        42.4247114.6795 -385.765
GRID       50208        42.42471-5.32088-395.761
GRID       50209        42.42471-.320966-395.879
GRID       50210        42.42471-5.32091-400.994
GRID       50211        42.42471-.321027-401.111
GRID       50212        42.42471-5.32079-390.528
GRID       50213        42.42471-0.32082-390.646
GRID       50214        42.42471-5.32065-385.293
GRID       50215        42.42471-.320564-385.411
GRID       50216        42.424714.678885-427.377
GRID       50217        42.424714.678885-422.147
GRID       50218        42.424714.678885-416.917
GRID       50219        42.424714.678886-411.687
GRID       50220        42.424719.678859-422.259
GRID       50221        42.4247114.67885-422.37 
GRID       50222        42.424719.678859-427.487
GRID       50223        42.4247114.67885-427.597
GRID       50224        42.424719.678859-417.03 
GRID       50225        42.4247114.67885-417.143
GRID       50226        42.424719.678859-411.802
GRID       50227        42.4247114.67885-411.916
GRID       50228        42.42471-5.32092-421.923
GRID       50229        42.42471-.321047-422.035
GRID       50230        42.42471-5.32092-427.156
GRID       50231        42.42471-.321047-427.266
GRID       50232        42.42471-5.32092-416.691
GRID       50233        42.42471-.321047-416.804
GRID       50234        42.42471-5.32092-411.459
GRID       50235        42.42471-.321047-411.573
GRID       50236        42.4247149.6776 -407.477
GRID       50237        42.4247144.67827-407.376
GRID       50238        42.4247139.67865-407.266
GRID       50239        42.4247134.6788 -407.152
GRID       50240        42.4247129.67885-407.036
GRID       50241        42.4247124.67885-406.921
GRID       50242        42.4247139.67867-402.045
GRID       50243        42.4247139.67874-396.822
GRID       50244        42.4247139.67892-391.593
GRID       50245        42.4247139.67923-386.355
GRID       50246        42.4247144.67834-396.937
GRID       50247        42.4247149.67764-397.046
GRID       50248        42.4247144.67828-402.158
GRID       50249        42.4247149.6776 -402.263
GRID       50250        42.4247144.67848-391.709
GRID       50251        42.4247149.67772-391.823
GRID       50252        42.4247144.67874-386.472
GRID       50253        42.4247149.67787-386.588
GRID       50254        42.4247124.67896-396.469
GRID       50255        42.4247129.67895-396.587
GRID       50256        42.4247134.6789 -396.705
GRID       50257        42.4247129.67887-401.813
GRID       50258        42.4247124.67888-401.696
GRID       50259        42.4247134.67882-401.929
GRID       50260        42.4247129.67949-386.119
GRID       50261        42.4247129.67915-391.357
GRID       50262        42.4247124.6795 -386.001
GRID       50263        42.4247124.67916-391.238
GRID       50264        42.4247134.67943-386.237
GRID       50265        42.4247134.6791 -391.475
GRID       50266        42.4247139.67877-428.146
GRID       50267        42.4247139.6787 -422.926
GRID       50268        42.4247139.67866-417.706
GRID       50269        42.4247139.67865-412.486
GRID       50270        42.4247144.67843-423.029
GRID       50271        42.4247149.67796-423.119
GRID       50272        42.4247144.67863-428.247
GRID       50273        42.4247149.67837-428.334
GRID       50274        42.4247144.67832-417.811
GRID       50275        42.4247149.67772-417.904
GRID       50276        42.4247144.67828-412.594
GRID       50277        42.4247149.67762-412.691
GRID       50278        42.4247124.67885-422.594
GRID       50279        42.4247129.67884-422.705
GRID       50280        42.4247134.67881-422.817
GRID       50281        42.4247129.67885-427.928
GRID       50282        42.4247124.67885-427.818
GRID       50283        42.4247134.67883-428.038
GRID       50284        42.4247129.67884-412.259
GRID       50285        42.4247129.67884-417.482
GRID       50286        42.4247124.67885-412.145
GRID       50287        42.4247124.67885-417.369
GRID       50288        42.4247134.6788 -412.374
GRID       50289        42.4247134.6788 -417.595
GRID       50290        42.42471114.6773-583.19 
GRID       50291        42.42471109.6759-583.004
GRID       50292        42.42471104.6751-582.819
GRID       50293        42.4247199.67482-582.633
GRID       50294        42.4247194.67476-582.447
GRID       50295        42.4247189.67476-582.262
GRID       50296        42.4247184.67477-582.076
GRID       50297        42.4247179.6748 -581.891
GRID       50298        42.4247174.67485-581.705
GRID       50299        42.4247169.675  -581.52 
GRID       50300        42.4247164.67534-581.336
GRID       50301        42.4247159.67593-581.155
GRID       50302        42.4247154.6767 -580.977
GRID       50303        42.4247149.67747-580.805
GRID       50304        42.4247144.67805-580.636
GRID       50305        42.4247139.67838-580.47 
GRID       50306        42.4247134.67852-580.305
GRID       50307        42.4247129.67856-580.14 
GRID       50308        42.4247124.67856-579.976
GRID       50309        42.4247119.67857-579.812
GRID       50310        42.4247114.67857-579.647
GRID       50311        42.424719.678582-579.483
GRID       50312        42.424714.678629-579.318
GRID       50313        42.42471-.321255-579.154
GRID       50314        42.42471-5.32104-578.989
GRID       50315        42.4247154.67671-575.769
GRID       50316        42.4247154.67673-570.535
GRID       50317        42.4247154.67673-565.282
GRID       50318        42.4247154.67675-560.019
GRID       50319        42.4247154.67682-554.751
GRID       50320        42.4247154.67708-549.48 
GRID       50321        42.4247154.6777 -544.207
GRID       50322        42.4247154.67879-538.929
GRID       50323        42.4247154.68022-533.646
GRID       50324        42.4247154.68165-528.357
GRID       50325        42.4247154.68273-523.062
GRID       50326        42.4247154.68334-517.763
GRID       50327        42.4247154.68359-512.461
GRID       50328        42.4247154.68366-507.158
GRID       50329        42.4247154.68365-501.856
GRID       50330        42.4247154.68356-496.556
GRID       50331        42.4247154.68335-491.262
GRID       50332        42.4247154.68296-485.977
GRID       50333        42.4247159.68012-533.901
GRID       50334        42.4247164.67995-534.193
GRID       50335        42.4247169.67954-534.509
GRID       50336        42.4247174.67865-534.838
GRID       50337        42.4247179.67709-535.178
GRID       50338        42.4247184.675  -535.529
GRID       50339        42.4247189.6728 -535.894
GRID       50340        42.4247194.67088-536.271
GRID       50341        42.4247199.66951-536.658
GRID       50342        42.42471104.6691-537.056
GRID       50343        42.42471109.6704-537.463
GRID       50344        42.42471114.6739-537.884
GRID       50345        42.4247184.67414-540.787
GRID       50346        42.4247184.6735 -546.003
GRID       50347        42.4247184.67314-551.189
GRID       50348        42.4247184.673  -556.357
GRID       50349        42.4247184.67299-561.517
GRID       50350        42.4247184.67311-566.672
GRID       50351        42.4247184.67343-571.819
GRID       50352        42.4247184.67401-576.955
GRID       50353        42.4247179.67309-556.075
GRID       50354        42.4247174.67323-555.793
GRID       50355        42.4247169.67353-555.513
GRID       50356        42.4247164.6742 -555.241
GRID       50357        42.4247159.67534-554.984
GRID       50358        42.4247169.67399-550.285
GRID       50359        42.4247169.67509-545.046
GRID       50360        42.4247169.67701-539.79 
GRID       50361        42.4247174.67463-545.361
GRID       50362        42.4247179.67412-545.681
GRID       50363        42.4247174.67363-550.584
GRID       50364        42.4247179.67339-550.886
GRID       50365        42.4247174.67636-540.116
GRID       50366        42.4247179.6754 -540.448
GRID       50367        42.4247159.67657-544.458
GRID       50368        42.4247164.67568-544.742
GRID       50369        42.4247159.67569-549.723
GRID       50370        42.4247164.67463-549.995
GRID       50371        42.4247159.6781 -539.185
GRID       50372        42.4247164.67753-539.476
GRID       50373        42.4247169.67433-576.35 
GRID       50374        42.4247169.67382-571.159
GRID       50375        42.4247169.67353-565.952
GRID       50376        42.4247169.67344-560.735
GRID       50377        42.4247174.67356-571.378
GRID       50378        42.4247179.67347-571.598
GRID       50379        42.4247174.67412-576.551
GRID       50380        42.4247179.67404-576.753
GRID       50381        42.4247174.67325-566.191
GRID       50382        42.4247179.67315-566.431
GRID       50383        42.4247174.67314-560.995
GRID       50384        42.4247179.67304-561.256
GRID       50385        42.4247159.67541-570.733
GRID       50386        42.4247164.6744 -570.943
GRID       50387        42.4247159.67563-575.956
GRID       50388        42.4247164.6748 -576.151
GRID       50389        42.4247159.67528-565.492
GRID       50390        42.4247164.67417-565.717
GRID       50391        42.4247159.67525-560.241
GRID       50392        42.4247164.6741 -560.482
GRID       50393        42.42471114.6764-558.06 
GRID       50394        42.42471109.6744-557.775
GRID       50395        42.42471104.6733-557.491
GRID       50396        42.4247199.6729 -557.207
GRID       50397        42.4247194.67285-556.924
GRID       50398        42.4247189.67291-556.641
GRID       50399        42.42471104.6729-552.412
GRID       50400        42.42471104.672 -547.319
GRID       50401        42.42471104.6706-542.204
GRID       50402        42.42471109.6732-547.655
GRID       50403        42.42471114.6757-547.992
GRID       50404        42.42471109.674 -552.72 
GRID       50405        42.42471114.6762-553.029
GRID       50406        42.42471109.6718-542.572
GRID       50407        42.42471114.6748-542.946
GRID       50408        42.4247189.67285-546.328
GRID       50409        42.4247194.67228-546.656
GRID       50410        42.4247199.67192-546.987
GRID       50411        42.4247194.67268-551.799
GRID       50412        42.4247189.67289-551.493
GRID       50413        42.4247199.6726 -552.105
GRID       50414        42.4247194.67162-541.484
GRID       50415        42.4247189.6728 -541.132
GRID       50416        42.4247199.67078-541.842
GRID       50417        42.42471104.6744-577.763
GRID       50418        42.42471104.6739-572.701
GRID       50419        42.42471104.6736-567.634
GRID       50420        42.42471104.6734-562.564
GRID       50421        42.42471109.6749-572.922
GRID       50422        42.42471114.6767-573.143
GRID       50423        42.42471109.6753-577.965
GRID       50424        42.42471114.677 -578.167
GRID       50425        42.42471109.6746-567.875
GRID       50426        42.42471114.6766-568.116
GRID       50427        42.42471109.6745-562.826
GRID       50428        42.42471114.6765-563.089
GRID       50429        42.4247189.67341-572.039
GRID       50430        42.4247194.6734 -572.26 
GRID       50431        42.4247199.67348-572.481
GRID       50432        42.4247194.67398-577.359
GRID       50433        42.4247189.67399-577.157
GRID       50434        42.4247199.67406-577.561
GRID       50435        42.4247194.67293-562.041
GRID       50436        42.4247194.67307-567.153
GRID       50437        42.4247189.67295-561.779
GRID       50438        42.4247189.67308-566.912
GRID       50439        42.4247199.67301-562.302
GRID       50440        42.4247199.67316-567.394
GRID       50441        42.4247184.69408-486.79 
GRID       50442        42.4247184.69441-492.245
GRID       50443        42.4247184.69327-497.714
GRID       50444        42.4247184.6905 -503.182
GRID       50445        42.4247184.68662-508.639
GRID       50446        42.4247184.68265-514.077
GRID       50447        42.4247184.67949-519.492
GRID       50448        42.4247184.6774 -524.877
GRID       50449        42.4247184.67604-530.225
GRID       50450        42.4247179.68673-508.314
GRID       50451        42.4247174.68672-508.035
GRID       50452        42.4247169.68653-507.787
GRID       50453        42.4247164.68598-507.558
GRID       50454        42.4247159.68499-507.347
GRID       50455        42.4247169.6869 -502.419
GRID       50456        42.4247169.68707-497.053
GRID       50457        42.4247169.68692-491.695
GRID       50458        42.4247169.68642-486.349
GRID       50459        42.4247174.68846-497.245
GRID       50460        42.4247179.69057-497.461
GRID       50461        42.4247174.68779-502.64 
GRID       50462        42.4247179.68901-502.889
GRID       50463        42.4247174.68855-491.858
GRID       50464        42.4247179.69109-492.038
GRID       50465        42.4247174.68806-486.484
GRID       50466        42.4247179.69065-486.629
GRID       50467        42.4247159.6849 -496.709
GRID       50468        42.4247164.68603-496.875
GRID       50469        42.4247159.68499-502.026
GRID       50470        42.4247164.68607-502.215
GRID       50471        42.4247159.68466-491.397
GRID       50472        42.4247164.68579-491.542
GRID       50473        42.4247159.68422-486.096
GRID       50474        42.4247164.68531-486.22 
GRID       50475        42.4247169.68208-529.201
GRID       50476        42.4247169.68404-523.868
GRID       50477        42.4247169.68528-518.516
GRID       50478        42.4247169.68602-513.154
GRID       50479        42.4247174.68286-524.181
GRID       50480        42.4247179.68054-524.515
GRID       50481        42.4247174.68096-529.526
GRID       50482        42.4247179.67887-529.866
GRID       50483        42.4247174.68429-518.812
GRID       50484        42.4247179.68226-519.133
GRID       50485        42.4247174.68552-513.428
GRID       50486        42.4247179.68432-513.731
GRID       50487        42.4247159.68365-523.3  
GRID       50488        42.4247164.6842 -523.572
GRID       50489        42.4247159.68213-528.606
GRID       50490        42.4247164.68236-528.891
GRID       50491        42.4247159.68451-517.986
GRID       50492        42.4247164.68527-518.24 
GRID       50493        42.4247159.68488-512.667
GRID       50494        42.4247164.68577-512.9  
GRID       50495        42.42471114.6806-511.707
GRID       50496        42.42471109.6821-511.019
GRID       50497        42.42471104.6836-510.438
GRID       50498        42.4247199.68487-509.921
GRID       50499        42.4247194.68581-509.448
GRID       50500        42.4247189.68636-509.019
GRID       50501        42.42471104.691 -504.839
GRID       50502        42.42471104.6981-499.141
GRID       50503        42.42471104.7034-493.379
GRID       50504        42.42471104.7059-487.597
GRID       50505        42.42471109.6949-499.618
GRID       50506        42.42471114.6883-500.198
GRID       50507        42.42471109.6884-505.389
GRID       50508        42.42471114.6844-506.059
GRID       50509        42.42471109.7001-493.743
GRID       50510        42.42471114.6917-494.164
GRID       50511        42.42471109.7028-487.824
GRID       50512        42.42471114.6935-488.051
GRID       50513        42.4247189.69592-498.011
GRID       50514        42.4247194.6979 -498.349
GRID       50515        42.4247199.69879-498.725
GRID       50516        42.4247194.69255-503.921
GRID       50517        42.4247189.69184-503.527
GRID       50518        42.4247199.69234-504.357
GRID       50519        42.4247194.70149-487.166
GRID       50520        42.4247194.70091-492.755
GRID       50521        42.4247189.69785-486.969
GRID       50522        42.4247189.69789-492.485
GRID       50523        42.4247199.70459-487.376
GRID       50524        42.4247199.70306-493.052
GRID       50525        42.42471104.6683-531.865
GRID       50526        42.42471104.669 -526.623
GRID       50527        42.42471104.6719-521.317
GRID       50528        42.42471104.6769-515.928
GRID       50529        42.42471109.6702-527.125
GRID       50530        42.42471114.6738-527.666
GRID       50531        42.42471109.6696-532.319
GRID       50532        42.42471114.6734-532.796
GRID       50533        42.42471109.6726-521.862
GRID       50534        42.42471114.6752-522.468
GRID       50535        42.42471109.6766-516.503
GRID       50536        42.42471114.6775-517.162
GRID       50537        42.4247189.67415-525.272
GRID       50538        42.4247194.67144-525.698
GRID       50539        42.4247199.66963-526.149
GRID       50540        42.4247194.67057-531.01 
GRID       50541        42.4247189.67308-530.607
GRID       50542        42.4247199.66883-531.43 
GRID       50543        42.4247194.67923-514.921
GRID       50544        42.4247194.67424-520.336
GRID       50545        42.4247189.68085-514.475
GRID       50546        42.4247189.67662-519.894
GRID       50547        42.4247199.67787-515.405
GRID       50548        42.4247199.6726 -520.811
GRID       50549        42.42471-5.32026-531.859
GRID       50550        42.42471-.319889-531.997
GRID       50551        42.424714.680315-532.135
GRID       50552        42.424719.680395-532.273
GRID       50553        42.4247114.68042-532.411
GRID       50554        42.4247119.68042-532.549
GRID       50555        42.4247124.68042-532.687
GRID       50556        42.4247129.68042-532.825
GRID       50557        42.4247134.68041-532.964
GRID       50558        42.4247139.6804 -533.106
GRID       50559        42.4247144.68036-533.258
GRID       50560        42.4247149.6803 -533.434
GRID       50561        42.4247119.68042-537.807
GRID       50562        42.4247119.68042-543.066
GRID       50563        42.4247119.68042-548.324
GRID       50564        42.4247119.68041-553.582
GRID       50565        42.4247119.68037-558.84 
GRID       50566        42.4247119.68024-564.095
GRID       50567        42.4247119.67991-569.344
GRID       50568        42.4247119.67933-574.585
GRID       50569        42.4247114.68041-553.428
GRID       50570        42.424719.680388-553.274
GRID       50571        42.424714.680308-553.119
GRID       50572        42.42471-.319895-552.965
GRID       50573        42.42471-5.32026-552.81 
GRID       50574        42.424714.680315-547.873
GRID       50575        42.424714.680315-542.627
GRID       50576        42.424714.680315-537.381
GRID       50577        42.424719.680395-542.773
GRID       50578        42.4247114.68042-542.92 
GRID       50579        42.424719.680394-548.024
GRID       50580        42.4247114.68042-548.174
GRID       50581        42.424719.680395-537.523
GRID       50582        42.4247114.68042-537.665
GRID       50583        42.42471-5.32026-542.335
GRID       50584        42.42471-.319889-542.481
GRID       50585        42.42471-5.32026-547.572
GRID       50586        42.42471-0.31989-547.723
GRID       50587        42.42471-5.32026-537.097
GRID       50588        42.42471-.319889-537.239
GRID       50589        42.424714.679324-574.088
GRID       50590        42.424714.679851-568.851
GRID       50591        42.424714.68015 -563.609
GRID       50592        42.424714.680273-558.365
GRID       50593        42.424719.679897-569.015
GRID       50594        42.4247114.67991-569.18 
GRID       50595        42.424719.679331-574.253
GRID       50596        42.4247114.67933-574.419
GRID       50597        42.424719.680218-563.771
GRID       50598        42.4247114.68024-563.933
GRID       50599        42.424719.68035 -558.523
GRID       50600        42.4247114.68037-558.682
GRID       50601        42.42471-5.32048-568.522
GRID       50602        42.42471-.320266-568.686
GRID       50603        42.42471-5.32072-573.757
GRID       50604        42.42471-.320692-573.922
GRID       50605        42.42471-5.32034-563.285
GRID       50606        42.42471-.320023-563.447
GRID       50607        42.42471-5.32028-558.048
GRID       50608        42.42471-.319923-558.206
GRID       50609        42.4247149.6783 -554.547
GRID       50610        42.4247144.67942-554.368
GRID       50611        42.4247139.68006-554.203
GRID       50612        42.4247134.68032-554.046
GRID       50613        42.4247129.6804 -553.891
GRID       50614        42.4247124.68041-553.737
GRID       50615        42.4247139.68009-548.929
GRID       50616        42.4247139.68015-543.655
GRID       50617        42.4247139.68026-538.381
GRID       50618        42.4247144.67967-543.814
GRID       50619        42.4247149.67882-543.994
GRID       50620        42.4247144.6795 -549.091
GRID       50621        42.4247149.67846-549.271
GRID       50622        42.4247144.67997-538.537
GRID       50623        42.4247149.67946-538.715
GRID       50624        42.4247124.68042-543.212
GRID       50625        42.4247129.68041-543.358
GRID       50626        42.4247134.68035-543.505
GRID       50627        42.4247129.6804 -548.625
GRID       50628        42.4247124.68042-548.475
GRID       50629        42.4247134.68033-548.776
GRID       50630        42.4247129.68041-538.092
GRID       50631        42.4247124.68042-537.949
GRID       50632        42.4247134.68038-538.234
GRID       50633        42.4247139.67907-575.248
GRID       50634        42.4247139.6796 -570.004
GRID       50635        42.4247139.67989-564.745
GRID       50636        42.4247139.68002-559.476
GRID       50637        42.4247144.67903-570.173
GRID       50638        42.4247149.67804-570.348
GRID       50639        42.4247144.67861-575.416
GRID       50640        42.4247149.67779-575.589
GRID       50641        42.4247144.67927-564.913
GRID       50642        42.4247149.67818-565.09 
GRID       50643        42.4247144.67938-559.642
GRID       50644        42.4247149.67824-559.821
GRID       50645        42.4247124.67991-569.509
GRID       50646        42.4247129.6799 -569.674
GRID       50647        42.4247134.67983-569.838
GRID       50648        42.4247129.67932-574.916
GRID       50649        42.4247124.67933-574.75 
GRID       50650        42.4247134.67926-575.081
GRID       50651        42.4247129.68036-559.157
GRID       50652        42.4247129.68022-564.419
GRID       50653        42.4247124.68037-558.998
GRID       50654        42.4247124.68024-564.257
GRID       50655        42.4247134.68028-559.316
GRID       50656        42.4247134.68015-564.581
GRID       50657        42.4247119.67996-485.236
GRID       50658        42.4247119.6802 -490.487
GRID       50659        42.4247119.68034-495.742
GRID       50660        42.4247119.6804 -500.999
GRID       50661        42.4247119.68042-506.257
GRID       50662        42.4247119.68042-511.515
GRID       50663        42.4247119.68042-516.773
GRID       50664        42.4247119.68042-522.032
GRID       50665        42.4247119.68042-527.29 
GRID       50666        42.4247114.68041-506.139
GRID       50667        42.424719.680392-506.022
GRID       50668        42.424714.680312-505.904
GRID       50669        42.42471-.319891-505.787
GRID       50670        42.42471-5.32026-505.669
GRID       50671        42.424714.680297-500.658
GRID       50672        42.424714.680245-495.413
GRID       50673        42.424714.680118-490.169
GRID       50674        42.424714.679895-484.927
GRID       50675        42.424719.68032 -495.523
GRID       50676        42.4247114.68034-495.632
GRID       50677        42.424719.680376-500.772
GRID       50678        42.4247114.6804 -500.885
GRID       50679        42.424719.680184-490.275
GRID       50680        42.4247114.6802 -490.381
GRID       50681        42.424719.679944-485.03 
GRID       50682        42.4247114.67996-485.133
GRID       50683        42.42471-5.32029-495.194
GRID       50684        42.42471-.319946-495.303
GRID       50685        42.42471-5.32027-500.432
GRID       50686        42.42471-.319904-500.545
GRID       50687        42.42471-5.32035-489.957
GRID       50688        42.42471-.320049-490.063
GRID       50689        42.42471-5.32046-484.72 
GRID       50690        42.42471-0.32023-484.823
GRID       50691        42.424714.680315-526.889
GRID       50692        42.424714.680315-521.643
GRID       50693        42.424714.680315-516.396
GRID       50694        42.424714.680315-511.15 
GRID       50695        42.424719.680395-521.772
GRID       50696        42.4247114.68042-521.902
GRID       50697        42.424719.680395-527.023
GRID       50698        42.4247114.68042-527.156
GRID       50699        42.424719.680395-516.522
GRID       50700        42.4247114.68042-516.648
GRID       50701        42.424719.680395-511.272
GRID       50702        42.4247114.68042-511.393
GRID       50703        42.42471-5.32026-521.383
GRID       50704        42.42471-.319889-521.513
GRID       50705        42.42471-5.32026-526.621
GRID       50706        42.42471-.319889-526.755
GRID       50707        42.42471-5.32026-516.145
GRID       50708        42.42471-.319889-516.271
GRID       50709        42.42471-5.32026-510.907
GRID       50710        42.42471-.319889-511.029
GRID       50711        42.4247149.68233-506.996
GRID       50712        42.4247144.68131-506.856
GRID       50713        42.4247139.68073-506.729
GRID       50714        42.4247134.68049-506.609
GRID       50715        42.4247129.68043-506.492
GRID       50716        42.4247124.68042-506.374
GRID       50717        42.4247139.68072-501.455
GRID       50718        42.4247139.68066-496.181
GRID       50719        42.4247139.68051-490.912
GRID       50720        42.4247139.68025-485.65 
GRID       50721        42.4247144.68123-496.296
GRID       50722        42.4247149.68224-496.42 
GRID       50723        42.4247144.68129-501.575
GRID       50724        42.4247149.68231-501.707
GRID       50725        42.4247144.68107-491.022
GRID       50726        42.4247149.68205-491.137
GRID       50727        42.4247144.68079-485.755
GRID       50728        42.4247149.68172-485.863
GRID       50729        42.4247124.68034-495.851
GRID       50730        42.4247129.68035-495.961
GRID       50731        42.4247134.68042-496.07 
GRID       50732        42.4247129.68041-501.225
GRID       50733        42.4247124.6804 -501.112
GRID       50734        42.4247134.68048-501.339
GRID       50735        42.4247129.67997-485.443
GRID       50736        42.4247129.68021-490.699
GRID       50737        42.4247124.67996-485.34 
GRID       50738        42.4247124.6802 -490.593
GRID       50739        42.4247134.68003-485.546
GRID       50740        42.4247134.68028-490.805
GRID       50741        42.4247139.68054-527.831
GRID       50742        42.4247139.68064-522.556
GRID       50743        42.4247139.6807 -517.28 
GRID       50744        42.4247139.68073-512.005
GRID       50745        42.4247144.68106-522.699
GRID       50746        42.4247149.68178-522.863
GRID       50747        42.4247144.68076-527.979
GRID       50748        42.4247149.68114-528.15 
GRID       50749        42.4247144.68122-517.418
GRID       50750        42.4247149.68214-517.575
GRID       50751        42.4247144.68129-512.137
GRID       50752        42.4247149.68229-512.286
GRID       50753        42.4247124.68042-522.162
GRID       50754        42.4247129.68043-522.292
GRID       50755        42.4247134.68047-522.422
GRID       50756        42.4247129.68042-527.558
GRID       50757        42.4247124.68042-527.424
GRID       50758        42.4247134.68045-527.693
GRID       50759        42.4247129.68043-511.758
GRID       50760        42.4247129.68043-517.025
GRID       50761        42.4247124.68042-511.637
GRID       50762        42.4247124.68042-516.899
GRID       50763        42.4247134.68049-511.88 
GRID       50764        42.4247134.68049-517.151
GRID       50765        42.4247154.6781 -678.38 
GRID       50766        42.4247154.67728-673.26 
GRID       50767        42.4247154.67685-668.14 
GRID       50768        42.4247154.6767 -663.02 
GRID       50769        42.4247154.67667-657.9  
GRID       50770        42.4247154.67667-652.78 
GRID       50771        42.4247154.67666-647.66 
GRID       50772        42.4247154.67666-642.54 
GRID       50773        42.4247154.67666-637.42 
GRID       50774        42.4247154.67666-632.3  
GRID       50775        42.4247154.67666-627.18 
GRID       50776        42.4247154.67666-622.06 
GRID       50777        42.4247154.67666-616.94 
GRID       50778        42.4247154.67666-611.82 
GRID       50779        42.4247154.67667-606.7  
GRID       50780        42.4247154.67667-601.578
GRID       50781        42.4247154.67667-596.451
GRID       50782        42.4247154.67667-591.314
GRID       50783        42.4247154.67669-586.158
GRID       50784        42.4247159.67666-632.388
GRID       50785        42.4247164.67666-632.475
GRID       50786        42.4247169.67665-632.563
GRID       50787        42.4247174.67665-632.65 
GRID       50788        42.4247179.67665-632.738
GRID       50789        42.4247184.67665-632.825
GRID       50790        42.4247189.67665-632.913
GRID       50791        42.4247194.67665-633.0  
GRID       50792        42.4247199.67669-633.088
GRID       50793        42.42471104.6769-633.176
GRID       50794        42.42471109.6773-633.263
GRID       50795        42.42471114.6781-633.351
GRID       50796        42.4247184.67665-637.893
GRID       50797        42.4247184.67666-642.96 
GRID       50798        42.4247184.67665-648.028
GRID       50799        42.4247184.67665-653.095
GRID       50800        42.4247184.67664-658.163
GRID       50801        42.4247184.67667-663.23 
GRID       50802        42.4247184.67681-668.298
GRID       50803        42.4247184.67724-673.365
GRID       50804        42.4247184.67808-678.433
GRID       50805        42.4247179.67665-658.119
GRID       50806        42.4247174.67665-658.075
GRID       50807        42.4247169.67666-658.031
GRID       50808        42.4247164.67666-657.988
GRID       50809        42.4247159.67666-657.944
GRID       50810        42.4247169.67665-652.938
GRID       50811        42.4247169.67665-647.844
GRID       50812        42.4247169.67665-642.75 
GRID       50813        42.4247169.67665-637.656
GRID       50814        42.4247174.67665-647.905
GRID       50815        42.4247179.67665-647.966
GRID       50816        42.4247174.67665-652.99 
GRID       50817        42.4247179.67665-653.043
GRID       50818        42.4247174.67665-642.82 
GRID       50819        42.4247179.67665-642.89 
GRID       50820        42.4247174.67665-637.735
GRID       50821        42.4247179.67665-637.814
GRID       50822        42.4247159.67666-647.721
GRID       50823        42.4247164.67666-647.783
GRID       50824        42.4247159.67666-652.833
GRID       50825        42.4247164.67666-652.885
GRID       50826        42.4247159.67666-642.61 
GRID       50827        42.4247164.67666-642.68 
GRID       50828        42.4247159.67666-637.499
GRID       50829        42.4247164.67666-637.578
GRID       50830        42.4247169.6781 -678.406
GRID       50831        42.4247169.67727-673.313
GRID       50832        42.4247169.67684-668.219
GRID       50833        42.4247169.67669-663.125
GRID       50834        42.4247174.67726-673.33 
GRID       50835        42.4247179.67725-673.348
GRID       50836        42.4247174.67809-678.415
GRID       50837        42.4247179.67809-678.424
GRID       50838        42.4247174.67683-668.245
GRID       50839        42.4247179.67682-668.271
GRID       50840        42.4247174.67668-663.16 
GRID       50841        42.4247179.67668-663.195
GRID       50842        42.4247159.67728-673.278
GRID       50843        42.4247164.67727-673.295
GRID       50844        42.4247159.6781 -678.389
GRID       50845        42.4247164.6781 -678.398
GRID       50846        42.4247159.67685-668.166
GRID       50847        42.4247164.67685-668.193
GRID       50848        42.4247159.6767 -663.055
GRID       50849        42.4247164.67669-663.09 
GRID       50850        42.42471114.6782-658.43 
GRID       50851        42.42471109.6774-658.385
GRID       50852        42.42471104.6769-658.34 
GRID       50853        42.4247199.67672-658.296
GRID       50854        42.4247194.67666-658.251
GRID       50855        42.4247189.67664-658.207
GRID       50856        42.42471104.6769-653.307
GRID       50857        42.42471104.6769-648.274
GRID       50858        42.42471104.6769-643.241
GRID       50859        42.42471104.6769-638.208
GRID       50860        42.42471109.6774-648.336
GRID       50861        42.42471114.6782-648.397
GRID       50862        42.42471109.6774-653.36 
GRID       50863        42.42471114.6782-653.413
GRID       50864        42.42471109.6773-643.311
GRID       50865        42.42471114.6781-643.381
GRID       50866        42.42471109.6773-638.287
GRID       50867        42.42471114.6781-638.366
GRID       50868        42.4247189.67666-648.089
GRID       50869        42.4247194.67667-648.151
GRID       50870        42.4247199.67672-648.213
GRID       50871        42.4247194.67667-653.201
GRID       50872        42.4247189.67665-653.148
GRID       50873        42.4247199.67673-653.254
GRID       50874        42.4247194.67666-638.051
GRID       50875        42.4247194.67667-643.101
GRID       50876        42.4247189.67666-637.972
GRID       50877        42.4247189.67666-643.031
GRID       50878        42.4247199.6767 -638.13 
GRID       50879        42.4247199.67672-643.171
GRID       50880        42.42471104.6782-678.469
GRID       50881        42.42471104.6774-673.437
GRID       50882        42.42471104.677 -668.405
GRID       50883        42.42471104.6769-663.373
GRID       50884        42.42471109.6777-673.456
GRID       50885        42.42471114.6784-673.475
GRID       50886        42.42471109.6784-678.478
GRID       50887        42.4247 114.6787-678.488
GRID       50888        42.42471109.6775-668.433
GRID       50889        42.42471114.6782-668.461
GRID       50890        42.42471109.6774-663.409
GRID       50891        42.42471114.6782-663.446
GRID       50892        42.4247189.67723-673.383
GRID       50893        42.4247194.67723-673.401
GRID       50894        42.4247199.67726-673.419
GRID       50895        42.4247194.67807-678.45 
GRID       50896        42.4247189.67807-678.441
GRID       50897        42.4247199.67809-678.459
GRID       50898        42.4247194.67667-663.301
GRID       50899        42.4247194.67681-668.351
GRID       50900        42.4247189.67666-663.266
GRID       50901        42.4247189.67681-668.324
GRID       50902        42.4247199.67673-663.337
GRID       50903        42.4247199.67685-668.378
GRID       50904        42.4247184.67554-587.18 
GRID       50905        42.4247184.67612-592.269
GRID       50906        42.4247184.67645-597.347
GRID       50907        42.4247184.67659-602.419
GRID       50908        42.4247184.67663-607.488
GRID       50909        42.4247184.67664-612.555
GRID       50910        42.4247184.67664-617.623
GRID       50911        42.4247184.67664-622.69 
GRID       50912        42.4247184.67665-627.758
GRID       50913        42.4247179.67664-607.356
GRID       50914        42.4247174.67664-607.225
GRID       50915        42.4247169.67665-607.094
GRID       50916        42.4247164.67665-606.962
GRID       50917        42.4247159.67666-606.831
GRID       50918        42.4247169.67661-601.998
GRID       50919        42.4247169.67649-596.899
GRID       50920        42.4247169.67619-591.79 
GRID       50921        42.4247169.67568-586.666
GRID       50922        42.4247174.67647-597.048
GRID       50923        42.4247179.67646-597.198
GRID       50924        42.4247174.6766 -602.138
GRID       50925        42.4247179.6766 -602.279
GRID       50926        42.4247174.67615-591.95 
GRID       50927        42.4247179.67613-592.11 
GRID       50928        42.4247174.67559-586.837
GRID       50929        42.4247179.67555-587.009
GRID       50930        42.4247159.67659-596.6  
GRID       50931        42.4247164.67653-596.749
GRID       50932        42.4247159.67664-601.718
GRID       50933        42.4247164.67662-601.858
GRID       50934        42.4247159.67646-591.472
GRID       50935        42.4247164.67629-591.631
GRID       50936        42.4247159.67623-586.326
GRID       50937        42.4247164.67588-586.495
GRID       50938        42.4247169.67665-627.469
GRID       50939        42.4247169.67665-622.375
GRID       50940        42.4247169.67665-617.281
GRID       50941        42.4247169.67665-612.188
GRID       50942        42.4247174.67665-622.48 
GRID       50943        42.4247179.67664-622.585
GRID       50944        42.4247174.67665-627.565
GRID       50945        42.4247179.67665-627.661
GRID       50946        42.4247174.67665-617.395
GRID       50947        42.4247179.67664-617.509
GRID       50948        42.4247174.67665-612.31 
GRID       50949        42.4247179.67664-612.433
GRID       50950        42.4247159.67666-622.165
GRID       50951        42.4247164.67666-622.27 
GRID       50952        42.4247159.67666-627.276
GRID       50953        42.4247164.67666-627.373
GRID       50954        42.4247159.67666-617.054
GRID       50955        42.4247164.67666-617.168
GRID       50956        42.4247159.67666-611.943
GRID       50957        42.4247164.67666-612.065
GRID       50958        42.42471114.6781-608.275
GRID       50959        42.42471109.6773-608.144
GRID       50960        42.42471104.6768-608.013
GRID       50961        42.4247199.67667-607.881
GRID       50962        42.4247194.67663-607.75 
GRID       50963        42.4247189.67663-607.619
GRID       50964        42.42471104.6768-602.98 
GRID       50965        42.42471104.6767-597.946
GRID       50966        42.42471104.6764-592.909
GRID       50967        42.42471104.6758-587.867
GRID       50968        42.42471109.6772-598.095
GRID       50969        42.42471114.6781-598.245
GRID       50970        42.42471109.6773-603.12 
GRID       50971        42.42471114.6781-603.26 
GRID       50972        42.42471109.6769-593.068
GRID       50973        42.42471114.6779-593.228
GRID       50974        42.42471109.6765-588.039
GRID       50975        42.42471114.6777-588.21 
GRID       50976        42.4247189.67645-597.497
GRID       50977        42.4247194.67645-597.647
GRID       50978        42.4247199.6765 -597.796
GRID       50979        42.4247194.67659-602.699
GRID       50980        42.4247189.67659-602.559
GRID       50981        42.4247199.67663-602.84 
GRID       50982        42.4247194.67553-587.524
GRID       50983        42.4247194.67612-592.589
GRID       50984        42.4247189.67553-587.352
GRID       50985        42.4247189.67612-592.429
GRID       50986        42.4247199.67559-587.695
GRID       50987        42.4247199.67617-592.749
GRID       50988        42.42471104.6769-628.143
GRID       50989        42.42471104.6769-623.11 
GRID       50990        42.42471104.6769-618.078
GRID       50991        42.42471104.6769-613.045
GRID       50992        42.42471109.6773-623.215
GRID       50993        42.42471114.6781-623.32 
GRID       50994        42.42471109.6773-628.239
GRID       50995        42.42471114.6781-628.335
GRID       50996        42.42471109.6773-618.192
GRID       50997        42.42471114.6781-618.305
GRID       50998        42.42471109.6773-613.168
GRID       50999        42.42471114.6781-613.29 
GRID       51000        42.4247189.67664-622.795
GRID       51001        42.4247194.67664-622.9  
GRID       51002        42.4247199.67668-623.005
GRID       51003        42.4247194.67665-627.95 
GRID       51004        42.4247189.67664-627.854
GRID       51005        42.4247199.67669-628.047
GRID       51006        42.4247194.67664-612.8  
GRID       51007        42.4247194.67664-617.85 
GRID       51008        42.4247189.67663-612.678
GRID       51009        42.4247189.67664-617.737
GRID       51010        42.4247199.67668-612.923
GRID       51011        42.4247199.67668-617.964
GRID       51012        42.42471-5.32183-631.25 
GRID       51013        42.42471-.322625-631.337
GRID       51014        42.424714.676934-631.425
GRID       51015        42.424719.676758-631.512
GRID       51016        42.4247114.67671-631.6  
GRID       51017        42.4247119.6767 -631.687
GRID       51018        42.4247124.67669-631.775
GRID       51019        42.4247129.67669-631.862
GRID       51020        42.4247134.67668-631.95 
GRID       51021        42.4247139.67668-632.037
GRID       51022        42.4247144.67667-632.125
GRID       51023        42.4247149.67667-632.213
GRID       51024        42.4247119.6767 -636.869
GRID       51025        42.4247119.6767 -642.05 
GRID       51026        42.4247119.6767 -647.231
GRID       51027        42.4247119.6767 -652.412
GRID       51028        42.4247119.6767 -657.594
GRID       51029        42.4247119.67673-662.775
GRID       51030        42.4247119.67688-667.956
GRID       51031        42.4247119.6773 -673.137
GRID       51032        42.4247119.67812-678.319
GRID       51033        42.4247114.67671-657.55 
GRID       51034        42.424719.676762-657.506
GRID       51035        42.424714.676938-657.462
GRID       51036        42.42471-.322622-657.419
GRID       51037        42.42471-5.32183-657.375
GRID       51038        42.424714.676934-652.255
GRID       51039        42.424714.676934-647.047
GRID       51040        42.424714.676934-641.84 
GRID       51041        42.424714.676934-636.632
GRID       51042        42.424719.676758-647.109
GRID       51043        42.4247114.67671-647.17 
GRID       51044        42.424719.676758-652.307
GRID       51045        42.4247114.67671-652.36 
GRID       51046        42.424719.676758-641.91 
GRID       51047        42.4247114.67671-641.98 
GRID       51048        42.424719.676758-636.711
GRID       51049        42.4247114.67671-636.79 
GRID       51050        42.42471-5.32183-646.925
GRID       51051        42.42471-.322625-646.986
GRID       51052        42.42471-5.32183-652.15 
GRID       51053        42.42471-.322625-652.202
GRID       51054        42.42471-5.32183-641.7  
GRID       51055        42.42471-.322625-641.77 
GRID       51056        42.42471-5.32183-636.475
GRID       51057        42.42471-.322625-636.554
GRID       51058        42.424714.678221-678.292
GRID       51059        42.424714.677484-673.085
GRID       51060        42.424714.677103-667.877
GRID       51061        42.424714.676968-662.67 
GRID       51062        42.424719.67735 -673.102
GRID       51063        42.4247114.67731-673.12 
GRID       51064        42.424719.678144-678.301
GRID       51065        42.4247114.67812-678.31 
GRID       51066        42.424719.67694 -667.904
GRID       51067        42.4247114.67689-667.93 
GRID       51068        42.424719.676795-662.705
GRID       51069        42.4247114.67675-662.74 
GRID       51070        42.42471-5.32157-673.05 
GRID       51071        42.42471-.322181-673.067
GRID       51072        42.42471-5.32123-678.275
GRID       51073        42.42471-.321585-678.284
GRID       51074        42.42471-5.32175-667.825
GRID       51075        42.42471-.322489-667.851
GRID       51076        42.42471-5.32181-662.6  
GRID       51077        42.42471-.322598-662.635
GRID       51078        42.4247149.67667-657.856
GRID       51079        42.4247144.67668-657.813
GRID       51080        42.4247139.67668-657.769
GRID       51081        42.4247134.67669-657.725
GRID       51082        42.4247129.67669-657.681
GRID       51083        42.4247124.6767 -657.637
GRID       51084        42.4247139.67668-652.622
GRID       51085        42.4247139.67668-647.476
GRID       51086        42.4247139.67668-642.33 
GRID       51087        42.4247139.67668-637.184
GRID       51088        42.4247144.67667-647.538
GRID       51089        42.4247149.67667-647.599
GRID       51090        42.4247144.67667-652.675
GRID       51091        42.4247149.67667-652.728
GRID       51092        42.4247144.67667-642.4  
GRID       51093        42.4247149.67667-642.47 
GRID       51094        42.4247144.67667-637.263
GRID       51095        42.4247149.67667-637.341
GRID       51096        42.4247124.67669-647.292
GRID       51097        42.4247129.67669-647.354
GRID       51098        42.4247134.67668-647.415
GRID       51099        42.4247129.67669-652.517
GRID       51100        42.4247124.67669-652.465
GRID       51101        42.4247134.67668-652.57 
GRID       51102        42.4247129.67669-637.026
GRID       51103        42.4247129.67669-642.19 
GRID       51104        42.4247124.67669-636.947
GRID       51105        42.4247124.67669-642.12 
GRID       51106        42.4247134.67668-637.105
GRID       51107        42.4247134.67668-642.26 
GRID       51108        42.4247139.67811-678.354
GRID       51109        42.4247139.67729-673.207
GRID       51110        42.4247139.67687-668.061
GRID       51111        42.4247139.67672-662.915
GRID       51112        42.4247144.67729-673.225
GRID       51113        42.4247149.67728-673.243
GRID       51114        42.4247144.67811-678.363
GRID       51115        42.4247149.6781 -678.371
GRID       51116        42.4247144.67686-668.088
GRID       51117        42.4247149.67686-668.114
GRID       51118        42.4247144.67671-662.95 
GRID       51119        42.4247149.67671-662.985
GRID       51120        42.4247124.6773 -673.155
GRID       51121        42.4247129.6773 -673.172
GRID       51122        42.4247134.67729-673.19 
GRID       51123        42.4247129.67811-678.336
GRID       51124        42.4247124.67811-678.327
GRID       51125        42.4247134.67811-678.345
GRID       51126        42.4247129.67672-662.845
GRID       51127        42.4247129.67687-668.009
GRID       51128        42.4247124.67673-662.81 
GRID       51129        42.4247124.67688-667.982
GRID       51130        42.4247134.67672-662.88 
GRID       51131        42.4247134.67687-668.035
GRID       51132        42.4247119.6778 -585.024
GRID       51133        42.4247119.67721-590.224
GRID       51134        42.4247119.67688-595.414
GRID       51135        42.4247119.67674-600.599
GRID       51136        42.4247119.6767 -605.781
GRID       51137        42.4247119.6767 -610.962
GRID       51138        42.4247119.6767 -616.144
GRID       51139        42.4247119.6767 -621.325
GRID       51140        42.4247119.6767 -626.506
GRID       51141        42.4247114.67672-605.65 
GRID       51142        42.424719.676765-605.518
GRID       51143        42.424714.676941-605.387
GRID       51144        42.42471-0.32262-605.256
GRID       51145        42.42471-5.32182-605.125
GRID       51146        42.424714.676976-600.179
GRID       51147        42.424714.677101-594.97 
GRID       51148        42.424714.677402-589.758
GRID       51149        42.424714.677932-584.541
GRID       51150        42.424719.676937-595.118
GRID       51151        42.4247114.67689-595.266
GRID       51152        42.424719.676803-600.319
GRID       51153        42.4247114.67675-600.459
GRID       51154        42.424719.677261-589.913
GRID       51155        42.4247114.67722-590.069
GRID       51156        42.424719.677831-584.702
GRID       51157        42.4247114.6778 -584.863
GRID       51158        42.42471-5.32175-594.674
GRID       51159        42.42471-0.32249-594.822
GRID       51160        42.42471-5.32181-599.9  
GRID       51161        42.42471-.322591-600.039
GRID       51162        42.42471-5.32161-589.447
GRID       51163        42.42471-.322246-589.603
GRID       51164        42.42471-5.32137-584.219
GRID       51165        42.42471-.321818-584.38 
GRID       51166        42.424714.676934-626.217
GRID       51167        42.424714.676934-621.01 
GRID       51168        42.424714.676934-615.802
GRID       51169        42.424714.676935-610.595
GRID       51170        42.424719.676758-621.115
GRID       51171        42.4247114.67671-621.22 
GRID       51172        42.424719.676758-626.314
GRID       51173        42.4247114.67671-626.41 
GRID       51174        42.424719.676758-615.916
GRID       51175        42.4247114.67671-616.03 
GRID       51176        42.424719.676758-610.717
GRID       51177        42.4247114.67671-610.84 
GRID       51178        42.42471-5.32183-620.8  
GRID       51179        42.42471-.322625-620.905
GRID       51180        42.42471-5.32183-626.025
GRID       51181        42.42471-.322625-626.121
GRID       51182        42.42471-5.32183-615.575
GRID       51183        42.42471-.322625-615.689
GRID       51184        42.42471-5.32183-610.35 
GRID       51185        42.42471-.322625-610.472
GRID       51186        42.4247149.67667-606.568
GRID       51187        42.4247144.67668-606.437
GRID       51188        42.4247139.67668-606.306
GRID       51189        42.4247134.67669-606.175
GRID       51190        42.4247129.67669-606.043
GRID       51191        42.4247124.6767 -605.912
GRID       51192        42.4247139.67672-601.158
GRID       51193        42.4247139.67685-596.006
GRID       51194        42.4247139.67715-590.845
GRID       51195        42.4247139.67768-585.668
GRID       51196        42.4247144.67681-596.154
GRID       51197        42.4247149.67675-596.303
GRID       51198        42.4247144.67671-601.298
GRID       51199        42.4247149.67669-601.438
GRID       51200        42.4247144.67706-591.001
GRID       51201        42.4247149.67689-591.157
GRID       51202        42.4247144.67749-585.83 
GRID       51203        42.4247149.67714-585.993
GRID       51204        42.4247124.67688-595.562
GRID       51205        42.4247129.67687-595.71 
GRID       51206        42.4247134.67686-595.858
GRID       51207        42.4247129.67673-600.878
GRID       51208        42.4247124.67674-600.739
GRID       51209        42.4247134.67673-601.018
GRID       51210        42.4247129.67779-585.346
GRID       51211        42.4247129.6772 -590.534
GRID       51212        42.4247124.67779-585.185
GRID       51213        42.4247124.67721-590.379
GRID       51214        42.4247134.67776-585.507
GRID       51215        42.4247134.67719-590.69 
GRID       51216        42.4247139.67668-626.891
GRID       51217        42.4247139.67668-621.745
GRID       51218        42.4247139.67668-616.599
GRID       51219        42.4247139.67668-611.452
GRID       51220        42.4247144.67667-621.85 
GRID       51221        42.4247149.67667-621.955
GRID       51222        42.4247144.67667-626.988
GRID       51223        42.4247149.67667-627.084
GRID       51224        42.4247144.67667-616.713
GRID       51225        42.4247149.67667-616.826
GRID       51226        42.4247144.67667-611.575
GRID       51227        42.4247149.67667-611.698
GRID       51228        42.4247124.67669-621.43 
GRID       51229        42.4247129.67669-621.535
GRID       51230        42.4247134.67668-621.64 
GRID       51231        42.4247129.67669-626.699
GRID       51232        42.4247124.67669-626.602
GRID       51233        42.4247134.67668-626.795
GRID       51234        42.4247129.67669-611.207
GRID       51235        42.4247129.67669-616.371
GRID       51236        42.4247124.67669-611.085
GRID       51237        42.4247124.67669-616.257
GRID       51238        42.4247134.67668-611.33 
GRID       51239        42.4247134.67668-616.485
GRID       56641        -84.5753-10.3208-683.5  
GRID       56642        -79.2836-10.3208-683.5  
GRID       56643        -73.992 -10.3208-683.5  
GRID       56644        -68.7003-10.3208-683.5  
GRID       56645        -63.4086-10.3208-683.5  
GRID       56646        -58.117 -10.3208-683.5  
GRID       56647        -52.8253-10.3208-683.5  
GRID       56648        -47.5336-10.3208-683.5  
GRID       56649        -42.242 -10.3208-683.5  
GRID       56650        -36.9503-10.3208-683.5  
GRID       56651        -31.6586-10.3208-683.5  
GRID       56652        -26.367 -10.3208-683.5  
GRID       56653        -21.0753-10.3208-683.5  
GRID       56654        -15.7836-10.3208-683.5  
GRID       56655        -10.492 -10.3208-683.5  
GRID       56656        -5.20029-10.3208-683.5  
GRID       56657        0.091372-10.3208-683.5  
GRID       56658        5.383039-10.3208-683.5  
GRID       56659        10.67471-10.3208-683.5  
GRID       56660        15.96637-10.3208-683.5  
GRID       56661        21.25804-10.3208-683.5  
GRID       56662        26.54971-10.3208-683.5  
GRID       56663        31.84137-10.3208-683.5  
GRID       56664        37.13304-10.3208-683.5  
GRID       56665        -84.5753114.6792-683.5  
GRID       56666        -84.5753109.6792-683.5  
GRID       56667        -84.5753104.6792-683.5  
GRID       56668        -84.575399.67924-683.5  
GRID       56669        -84.575394.67924-683.5  
GRID       56670        -84.575389.67924-683.5  
GRID       56671        -84.575384.67924-683.5  
GRID       56672        -84.575379.67924-683.5  
GRID       56673        -84.575374.67924-683.5  
GRID       56674        -84.575369.67924-683.5  
GRID       56675        -84.575364.67924-683.5  
GRID       56676        -84.575359.67924-683.5  
GRID       56677        -84.575354.67924-683.5  
GRID       56678        -84.575349.67924-683.5  
GRID       56679        -84.575344.67924-683.5  
GRID       56680        -84.575339.67924-683.5  
GRID       56681        -84.575334.67924-683.5  
GRID       56682        -84.575329.67924-683.5  
GRID       56683        -84.575324.67924-683.5  
GRID       56684        -84.575319.67924-683.5  
GRID       56685        -84.575314.67924-683.5  
GRID       56686        -84.57539.67924 -683.5  
GRID       56687        -84.57534.67924 -683.5  
GRID       56688        -84.5753-0.32076-683.5  
GRID       56689        -84.5753-5.32076-683.5  
GRID       56690        -79.2836-5.32076-683.5  
GRID       56691        -79.2836-0.32076-683.5  
GRID       56692        -73.992 -5.32076-683.5  
GRID       56693        -79.28364.67924 -683.5  
GRID       56694        -73.992 -0.32076-683.5  
GRID       56695        -68.7003-5.32076-683.5  
GRID       56696        -79.28369.67924 -683.5  
GRID       56697        -73.992 4.67924 -683.5  
GRID       56698        -68.7003-0.32076-683.5  
GRID       56699        -63.4086-5.32076-683.5  
GRID       56700        -79.283614.67924-683.5  
GRID       56701        -73.992 9.67924 -683.5  
GRID       56702        -68.70034.67924 -683.5  
GRID       56703        -63.4086-0.32076-683.5  
GRID       56704        -58.117 -5.32076-683.5  
GRID       56705        -79.283619.67924-683.5  
GRID       56706        -73.992 14.67924-683.5  
GRID       56707        -68.70039.67924 -683.5  
GRID       56708        -63.40864.67924 -683.5  
GRID       56709        -58.117 -0.32076-683.5  
GRID       56710        -52.8253-5.32076-683.5  
GRID       56711        -79.283624.67924-683.5  
GRID       56712        -73.992 19.67924-683.5  
GRID       56713        -68.700314.67924-683.5  
GRID       56714        -63.40869.67924 -683.5  
GRID       56715        -58.117 4.67924 -683.5  
GRID       56716        -52.8253-0.32076-683.5  
GRID       56717        -47.5336-5.32076-683.5  
GRID       56718        -79.283629.67924-683.5  
GRID       56719        -73.992 24.67924-683.5  
GRID       56720        -68.700319.67924-683.5  
GRID       56721        -63.408614.67924-683.5  
GRID       56722        -58.117 9.67924 -683.5  
GRID       56723        -52.82534.67924 -683.5  
GRID       56724        -47.5336-0.32076-683.5  
GRID       56725        -42.242 -5.32076-683.5  
GRID       56726        -79.283634.67925-683.5  
GRID       56727        -73.992 29.67924-683.5  
GRID       56728        -68.700324.67924-683.5  
GRID       56729        -63.408619.67924-683.5  
GRID       56730        -58.117 14.67924-683.5  
GRID       56731        -52.82539.67924 -683.5  
GRID       56732        -47.53364.67924 -683.5  
GRID       56733        -42.242 -0.32076-683.5  
GRID       56734        -36.9503-5.32076-683.5  
GRID       56735        -79.283639.67926-683.5  
GRID       56736        -73.991934.67925-683.5  
GRID       56737        -68.700329.67924-683.5  
GRID       56738        -63.408624.67924-683.5  
GRID       56739        -58.117 19.67924-683.5  
GRID       56740        -52.825314.67924-683.5  
GRID       56741        -47.53369.67924 -683.5  
GRID       56742        -42.242 4.67924 -683.5  
GRID       56743        -36.9503-0.32076-683.5  
GRID       56744        -31.6586-5.32076-683.5  
GRID       56745        -79.283444.6793 -683.5  
GRID       56746        -73.991839.67928-683.5  
GRID       56747        -68.700334.67925-683.5  
GRID       56748        -63.408629.67924-683.5  
GRID       56749        -58.117 24.67924-683.5  
GRID       56750        -52.825319.67924-683.5  
GRID       56751        -47.533614.67924-683.5  
GRID       56752        -42.242 9.67924 -683.5  
GRID       56753        -36.95034.67924 -683.5  
GRID       56754        -31.6586-0.32076-683.5  
GRID       56755        -26.367 -5.32076-683.5  
GRID       56756        -79.282949.67936-683.5  
GRID       56757        -73.991444.67934-683.5  
GRID       56758        -68.700139.67929-683.5  
GRID       56759        -63.408634.67925-683.5  
GRID       56760        -58.117 29.67924-683.5  
GRID       56761        -52.825324.67924-683.5  
GRID       56762        -47.533619.67924-683.5  
GRID       56763        -42.242 14.67924-683.5  
GRID       56764        -36.95039.67924 -683.5  
GRID       56765        -31.65864.67924 -683.5  
GRID       56766        -26.367 -0.32076-683.5  
GRID       56767        -21.0753-5.32076-683.5  
GRID       56768        -79.282 54.67945-683.5  
GRID       56769        -73.990549.67945-683.5  
GRID       56770        -68.699544.67936-683.5  
GRID       56771        -63.408339.67929-683.5  
GRID       56772        -58.116934.67925-683.5  
GRID       56773        -52.825329.67924-683.5  
GRID       56774        -47.533624.67924-683.5  
GRID       56775        -42.242 19.67924-683.5  
GRID       56776        -36.950314.67924-683.5  
GRID       56777        -31.65869.67924 -683.5  
GRID       56778        -26.367 4.67924 -683.5  
GRID       56779        -21.0753-0.32076-683.5  
GRID       56780        -15.7836-5.32076-683.5  
GRID       56781        -79.280559.67958-683.5  
GRID       56782        -73.988754.67961-683.5  
GRID       56783        -68.698149.6795 -683.5  
GRID       56784        -63.407644.67937-683.5  
GRID       56785        -58.116639.67929-683.5  
GRID       56786        -52.825234.67925-683.5  
GRID       56787        -47.533629.67924-683.5  
GRID       56788        -42.242 24.67924-683.5  
GRID       56789        -36.950319.67924-683.5  
GRID       56790        -31.658614.67924-683.5  
GRID       56791        -26.367 9.67924 -683.5  
GRID       56792        -21.07534.67924 -683.5  
GRID       56793        -15.7836-0.32076-683.5  
GRID       56794        -10.492 -5.32076-683.5  
GRID       56795        -79.278364.67983-683.5  
GRID       56796        -73.985859.67983-683.5  
GRID       56797        -68.695454.67969-683.5  
GRID       56798        -63.405749.67952-683.5  
GRID       56799        -58.115644.67937-683.5  
GRID       56800        -52.824939.67929-683.5  
GRID       56801        -47.533534.67925-683.5  
GRID       56802        -42.241929.67924-683.5  
GRID       56803        -36.950324.67924-683.5  
GRID       56804        -31.658619.67924-683.5  
GRID       56805        -26.367 14.67924-683.5  
GRID       56806        -21.07539.67924 -683.5  
GRID       56807        -15.78364.67924 -683.5  
GRID       56808        -10.492 -0.32076-683.5  
GRID       56809        -5.20029-5.32076-683.5  
GRID       56810        -79.274469.6804 -683.5  
GRID       56811        -73.981364.68026-683.5  
GRID       56812        -68.691 59.67995-683.5  
GRID       56813        -63.402 54.67972-683.5  
GRID       56814        -58.113349.67952-683.5  
GRID       56815        -52.823744.67938-683.5  
GRID       56816        -47.533139.67929-683.5  
GRID       56817        -42.241934.67925-683.5  
GRID       56818        -36.950329.67924-683.5  
GRID       56819        -31.658624.67924-683.5  
GRID       56820        -26.367 19.67924-683.5  
GRID       56821        -21.075314.67924-683.5  
GRID       56822        -15.78369.67924 -683.5  
GRID       56823        -10.492 4.67924 -683.5  
GRID       56824        -5.20029-0.32076-683.5  
GRID       56825        0.091372-5.32076-683.5  
GRID       56826        -79.266574.68152-683.5  
GRID       56827        -73.973669.6812 -683.5  
GRID       56828        -68.684464.68044-683.5  
GRID       56829        -63.396259.67998-683.5  
GRID       56830        -58.108754.67972-683.5  
GRID       56831        -52.820949.67952-683.5  
GRID       56832        -47.531844.67937-683.5  
GRID       56833        -42.241439.67929-683.5  
GRID       56834        -36.950234.67925-683.5  
GRID       56835        -31.658629.67924-683.5  
GRID       56836        -26.367 24.67924-683.5  
GRID       56837        -21.075319.67924-683.5  
GRID       56838        -15.783614.67924-683.5  
GRID       56839        -10.492 9.67924 -683.5  
GRID       56840        -5.200294.67924 -683.5  
GRID       56841        0.091372-0.32076-683.5  
GRID       56842        5.383039-5.32076-683.5  
GRID       56843        -79.250579.68337-683.5  
GRID       56844        -73.958 74.68309-683.5  
GRID       56845        -68.673169.68151-683.5  
GRID       56846        -63.387664.68043-683.5  
GRID       56847        -58.101559.67995-683.5  
GRID       56848        -52.815454.67971-683.5  
GRID       56849        -47.528549.67952-683.5  
GRID       56850        -42.239944.67937-683.5  
GRID       56851        -36.949739.67928-683.5  
GRID       56852        -31.658534.67925-683.5  
GRID       56853        -26.366929.67924-683.5  
GRID       56854        -21.075324.67924-683.5  
GRID       56855        -15.783619.67924-683.5  
GRID       56856        -10.492 14.67924-683.5  
GRID       56857        -5.200299.67924 -683.5  
GRID       56858        0.0913724.67924 -683.5  
GRID       56859        5.383039-0.32076-683.5  
GRID       56860        10.67471-5.32076-683.5  
GRID       56861        -79.221784.68586-683.5  
GRID       56862        -73.926579.68615-683.5  
GRID       56863        -68.650374.6836 -683.5  
GRID       56864        -63.372969.68135-683.5  
GRID       56865        -58.090864.68027-683.5  
GRID       56866        -52.806859.6799 -683.5  
GRID       56867        -47.522154.6797 -683.5  
GRID       56868        -42.236149.67951-683.5  
GRID       56869        -36.948 44.67936-683.5  
GRID       56870        -31.657939.67927-683.5  
GRID       56871        -26.366834.67924-683.5  
GRID       56872        -21.075329.67924-683.5  
GRID       56873        -15.783624.67924-683.5  
GRID       56874        -10.492 19.67924-683.5  
GRID       56875        -5.2002914.67924-683.5  
GRID       56876        0.0913729.67924 -683.5  
GRID       56877        5.3830394.67924 -683.5  
GRID       56878        10.67471-0.32076-683.5  
GRID       56879        -79.176589.68877-683.5  
GRID       56880        15.96637-5.32076-683.5  
GRID       56881        -73.869984.69021-683.5  
GRID       56882        -68.604379.68696-683.5  
GRID       56883        -63.343774.68312-683.5  
GRID       56884        -58.073269.68084-683.5  
GRID       56885        -52.794264.68005-683.5  
GRID       56886        -47.512259.67985-683.5  
GRID       56887        -42.228954.67968-683.5  
GRID       56888        -36.943849.67948-683.5  
GRID       56889        -31.656144.67933-683.5  
GRID       56890        -26.366239.67926-683.5  
GRID       56891        -21.075234.67924-683.5  
GRID       56892        -15.783629.67924-683.5  
GRID       56893        -10.492 24.67924-683.5  
GRID       56894        -5.2002919.67924-683.5  
GRID       56895        0.09137214.67924-683.5  
GRID       56896        5.3830399.67924 -683.5  
GRID       56897        10.674714.679241-683.5  
GRID       56898        -79.111894.69184-683.5  
GRID       56899        15.96637-0.32076-683.5  
GRID       56900        -73.781389.69475-683.5  
GRID       56901        21.25804-5.32076-683.5  
GRID       56902        -68.522384.69124-683.5  
GRID       56903        -63.285779.68587-683.5  
GRID       56904        -58.039274.68185-683.5  
GRID       56905        -52.774369.68014-683.5  
GRID       56906        -47.497964.67983-683.5  
GRID       56907        -42.217659.67979-683.5  
GRID       56908        -36.935854.67963-683.5  
GRID       56909        -31.651649.67943-683.5  
GRID       56910        -26.364344.67929-683.5  
GRID       56911        -21.074639.67924-683.5  
GRID       56912        -15.783534.67923-683.5  
GRID       56913        -10.491929.67924-683.5  
GRID       56914        -5.2002924.67924-683.5  
GRID       56915        0.09137219.67924-683.5  
GRID       56916        5.38303914.67924-683.5  
GRID       56917        10.674719.67924 -683.5  
GRID       56918        -79.023499.69469-683.5  
GRID       56919        15.966374.67924 -683.5  
GRID       56920        21.25804-0.32076-683.5  
GRID       56921        -73.655794.69925-683.5  
GRID       56922        -68.394889.69564-683.5  
GRID       56923        26.54971-5.32076-683.5  
GRID       56924        -63.182584.68916-683.5  
GRID       56925        -57.972379.68333-683.5  
GRID       56926        -52.737174.68016-683.5  
GRID       56927        -47.476169.67943-683.5  
GRID       56928        -42.201864.67963-683.5  
GRID       56929        -36.923359.6797 -683.5  
GRID       56930        -31.643 54.67954-683.5  
GRID       56931        -26.359649.67935-683.5  
GRID       56932        -21.072644.67924-683.5  
GRID       56933        -15.782939.67922-683.5  
GRID       56934        -10.491834.67923-683.5  
GRID       56935        -5.2002829.67924-683.5  
GRID       56936        0.09137324.67924-683.5  
GRID       56937        5.38303919.67924-683.5  
GRID       56938        10.6747114.67924-683.5  
GRID       56939        15.966379.679241-683.5  
GRID       56940        -78.904 104.6962-683.5  
GRID       56941        21.258044.679241-683.5  
GRID       56942        -73.485499.70308-683.5  
GRID       56943        26.54971-.320759-683.5  
GRID       56944        -68.216194.69933-683.5  
GRID       56945        31.84137-5.32076-683.5  
GRID       56946        -63.023689.692  -683.5  
GRID       56947        -57.854684.68484-683.5  
GRID       56948        -52.665779.68001-683.5  
GRID       56949        -47.437774.67844-683.5  
GRID       56950        -42.178869.67886-683.5  
GRID       56951        -36.906264.67945-683.5  
GRID       56952        -31.629559.67957-683.5  
GRID       56953        -26.350554.6794 -683.5  
GRID       56954        -21.067849.67924-683.5  
GRID       56955        -15.781 44.67919-683.5  
GRID       56956        -10.491339.67921-683.5  
GRID       56957        -5.2001734.67923-683.5  
GRID       56958        0.09138529.67924-683.5  
GRID       56959        5.38303924.67924-683.5  
GRID       56960        10.6747119.67924-683.5  
GRID       56961        15.9663714.67924-683.5  
GRID       56962        -78.7461109.6947-683.5  
GRID       56963        21.258049.679241-683.5  
GRID       56964        26.549714.679241-683.5  
GRID       56965        -73.2554104.7048-683.5  
GRID       56966        31.84137-0.32076-683.5  
GRID       56967        -67.977599.70167-683.5  
GRID       56968        37.13304-5.32076-683.5  
GRID       56969        -62.804394.69333-683.5  
GRID       56970        -52.541784.67941-683.5  
GRID       56971        -57.675 89.68544-683.5  
GRID       56972        -47.366579.67669-683.5  
GRID       56973        -42.141 74.67708-683.5  
GRID       56974        -36.882769.67845-683.5  
GRID       56975        -31.611464.67926-683.5  
GRID       56976        -26.336559.67937-683.5  
GRID       56977        -21.058654.67922-683.5  
GRID       56978        -15.776249.67913-683.5  
GRID       56979        -10.489444.67915-683.5  
GRID       56980        -5.1996639.6792 -683.5  
GRID       56981        0.09148134.67923-683.5  
GRID       56982        5.38305 29.67924-683.5  
GRID       56983        10.6747124.67924-683.5  
GRID       56984        15.9663719.67924-683.5  
GRID       56985        21.2580414.67924-683.5  
GRID       56986        -78.5508114.6887-683.5  
GRID       56987        26.549719.679241-683.5  
GRID       56988        31.841374.679241-683.5  
GRID       56989        -72.9452109.7021-683.5  
GRID       56990        37.13304-0.32076-683.5  
GRID       56991        -67.6582104.7018-683.5  
GRID       56992        -62.517999.69264-683.5  
GRID       56993        -47.245184.67413-683.5  
GRID       56994        -57.431494.68411-683.5  
GRID       56995        -52.354789.67778-683.5  
GRID       56996        -42.074379.67409-683.5  
GRID       56997        -36.846974.67621-683.5  
GRID       56998        -31.587969.67816-683.5  
GRID       56999        -26.317864.67902-683.5  
GRID       57000        -21.044459.67912-683.5  
GRID       57001        -15.767254.67904-683.5  
GRID       57002        -10.484949.67905-683.5  
GRID       57003        -5.1979644.67912-683.5  
GRID       57004        .091942939.67919-683.5  
GRID       57005        5.38313434.67923-683.5  
GRID       57006        10.6747229.67924-683.5  
GRID       57007        15.9663724.67924-683.5  
GRID       57008        21.2580419.67924-683.5  
GRID       57009        26.5497114.67924-683.5  
GRID       57010        31.841379.679241-683.5  
GRID       57011        37.133044.67924 -683.5  
GRID       57012        -72.5429114.6931-683.5  
GRID       57013        -62.1436104.6902-683.5  
GRID       57014        -67.2198109.6984-683.5  
GRID       57015        -41.963584.67007-683.5  
GRID       57016        -47.064489.67074-683.5  
GRID       57017        -57.122199.68061-683.5  
GRID       57018        -52.105394.67449-683.5  
GRID       57019        -36.787979.67248-683.5  
GRID       57020        -31.555374.67572-683.5  
GRID       57021        -26.294969.67788-683.5  
GRID       57022        -21.025764.67872-683.5  
GRID       57023        -15.753359.67887-683.5  
GRID       57024        -10.476354.6789 -683.5  
GRID       57025        -5.1937849.67899-683.5  
GRID       57026        0.09347744.67911-683.5  
GRID       57027        5.38354139.67919-683.5  
GRID       57028        10.6747934.67923-683.5  
GRID       57029        15.9663829.67924-683.5  
GRID       57030        21.2580424.67924-683.5  
GRID       57031        26.5497119.67924-683.5  
GRID       57032        31.8413714.67924-683.5  
GRID       57033        37.133049.67924 -683.5  
GRID       57034        -41.801289.66554-683.5  
GRID       57035        -36.693884.66763-683.5  
GRID       57036        -46.827394.66649-683.5  
GRID       57037        -56.7334104.6762-683.5  
GRID       57038        -31.506379.67171-683.5  
GRID       57039        -51.798 99.66963-683.5  
GRID       57040        -66.603 114.6905-683.5  
GRID       57041        -61.6353109.6868-683.5  
GRID       57042        -26.266374.67543-683.5  
GRID       57043        -21.004 69.67759-683.5  
GRID       57044        -15.735364.67843-683.5  
GRID       57045        -10.463159.67868-683.5  
GRID       57046        -5.1858454.67882-683.5  
GRID       57047        0.09723849.67897-683.5  
GRID       57048        5.38489144.67911-683.5  
GRID       57049        10.6751439.67919-683.5  
GRID       57050        15.9664434.67923-683.5  
GRID       57051        21.2580529.67924-683.5  
GRID       57052        26.5497124.67924-683.5  
GRID       57053        31.8413719.67924-683.5  
GRID       57054        37.1330414.67924-683.5  
GRID       57055        -36.559 89.6625 -683.5  
GRID       57056        -41.591794.66103-683.5  
GRID       57057        -31.432784.66653-683.5  
GRID       57058        -46.543199.66179-683.5  
GRID       57059        -26.228679.67141-683.5  
GRID       57060        -51.4296104.665 -683.5  
GRID       57061        -56.231 109.6735-683.5  
GRID       57062        -20.980374.67521-683.5  
GRID       57063        -15.715569.67732-683.5  
GRID       57064        -60.8981114.683 -683.5  
GRID       57065        -10.446464.67822-683.5  
GRID       57066        -5.1736859.67857-683.5  
GRID       57067        .104392454.67878-683.5  
GRID       57068        5.3882  49.67896-683.5  
GRID       57069        10.6763 44.6791 -683.5  
GRID       57070        15.9667339.67919-683.5  
GRID       57071        21.2580934.67923-683.5  
GRID       57072        26.5497129.67924-683.5  
GRID       57073        31.8413724.67924-683.5  
GRID       57074        37.1330419.67924-683.5  
GRID       57075        -36.387894.65805-683.5  
GRID       57076        -31.330889.66121-683.5  
GRID       57077        -41.346199.65724-683.5  
GRID       57078        -26.177584.66624-683.5  
GRID       57079        -46.2172104.6584-683.5  
GRID       57080        -20.954679.67131-683.5  
GRID       57081        -50.9859109.6639-683.5  
GRID       57082        -15.697174.67503-683.5  
GRID       57083        -10.429 69.67715-683.5  
GRID       57084        -55.557 114.6747-683.5  
GRID       57085        -5.1585264.67811-683.5  
GRID       57086        .115297859.67853-683.5  
GRID       57087        5.39449 54.67877-683.5  
GRID       57088        10.6791449.67896-683.5  
GRID       57089        15.9677 44.6791 -683.5  
GRID       57090        21.2583339.67919-683.5  
GRID       57091        26.5497534.67923-683.5  
GRID       57092        31.8413829.67924-683.5  
GRID       57093        37.1330424.67924-683.5  
GRID       57094        -31.204194.65688-683.5  
GRID       57095        -36.190699.65511-683.5  
GRID       57096        -26.111 89.66097-683.5  
GRID       57097        -41.074 104.6555-683.5  
GRID       57098        -20.926584.66631-683.5  
GRID       57099        -45.849 109.6592-683.5  
GRID       57100        -15.683779.67132-683.5  
GRID       57101        -10.416374.67499-683.5  
GRID       57102        -50.4556114.669 -683.5  
GRID       57103        -5.1439969.67714-683.5  
GRID       57104        .128628664.67813-683.5  
GRID       57105        5.40404259.67854-683.5  
GRID       57106        10.6845354.67877-683.5  
GRID       57107        15.9700749.67896-683.5  
GRID       57108        21.2591 44.67911-683.5  
GRID       57109        26.5499239.67919-683.5  
GRID       57110        31.8414 34.67923-683.5  
GRID       57111        37.1330429.67924-683.5  
GRID       57112        -31.060599.65443-683.5  
GRID       57113        -26.031394.65676-683.5  
GRID       57114        -35.9773104.6548-683.5  
GRID       57115        -20.896 89.66121-683.5  
GRID       57116        -40.7803109.6581-683.5  
GRID       57117        -15.678784.66655-683.5  
GRID       57118        -10.415279.67151-683.5  
GRID       57119        -45.44  114.6667-683.5  
GRID       57120        -5.1369774.67521-683.5  
GRID       57121        .140290669.67734-683.5  
GRID       57122        5.41548464.67825-683.5  
GRID       57123        10.6927 59.67857-683.5  
GRID       57124        15.9745654.67878-683.5  
GRID       57125        21.2609949.67896-683.5  
GRID       57126        26.5505 44.67912-683.5  
GRID       57127        31.8415239.6792 -683.5  
GRID       57128        37.1330534.67923-683.5  
GRID       57129        -25.943299.6545 -683.5  
GRID       57130        -30.9078104.6548-683.5  
GRID       57131        -20.863894.65713-683.5  
GRID       57132        -35.7539109.6585-683.5  
GRID       57133        -15.683689.66168-683.5  
GRID       57134        -40.4689114.6665-683.5  
GRID       57135        -10.432584.66705-683.5  
GRID       57136        -5.1474679.67211-683.5  
GRID       57137        .142031174.67583-683.5  
GRID       57138        5.42446469.67776-683.5  
GRID       57139        10.7022964.67842-683.5  
GRID       57140        15.9813559.67862-683.5  
GRID       57141        21.2645954.67879-683.5  
GRID       57142        26.5519249.67898-683.5  
GRID       57143        31.8419 44.67914-683.5  
GRID       57144        37.1331139.67922-683.5  
GRID       57145        -25.8514104.655 -683.5  
GRID       57146        -20.831199.65493-683.5  
GRID       57147        -30.751 109.6589-683.5  
GRID       57148        -15.697894.65776-683.5  
GRID       57149        -35.5236114.6671-683.5  
GRID       57150        -10.471489.66246-683.5  
GRID       57151        -5.1853984.66812-683.5  
GRID       57152        .121472479.67339-683.5  
GRID       57153        5.42187574.67689-683.5  
GRID       57154        10.7089669.67832-683.5  
GRID       57155        15.9891764.6786 -683.5  
GRID       57156        21.27   59.67866-683.5  
GRID       57157        26.5546254.67882-683.5  
GRID       57158        31.8428549.67903-683.5  
GRID       57159        37.1333 44.67918-683.5  
GRID       57160        -20.7994104.6554-683.5  
GRID       57161        -25.7588109.6593-683.5  
GRID       57162        -15.719399.6556 -683.5  
GRID       57163        -30.5921114.6675-683.5  
GRID       57164        -10.53  94.65872-683.5  
GRID       57165        -5.2554789.66396-683.5  
GRID       57166        0.06610984.67021-683.5  
GRID       57167        5.39377879.67548-683.5  
GRID       57168        10.7033874.67826-683.5  
GRID       57169        15.9939769.67888-683.5  
GRID       57170        21.2761564.67874-683.5  
GRID       57171        26.5586759.67871-683.5  
GRID       57172        31.8446554.6789 -683.5  
GRID       57173        37.1337849.67912-683.5  
GRID       57174        -20.7699109.6596-683.5  
GRID       57175        -15.7466104.656 -683.5  
GRID       57176        -25.6667114.6678-683.5  
GRID       57177        -10.603599.65659-683.5  
GRID       57178        -5.3548994.66044-683.5  
GRID       57179        -0.0301789.66674-683.5  
GRID       57180        5.32590484.67353-683.5  
GRID       57181        10.6711 79.67814-683.5  
GRID       57182        15.9869174.67962-683.5  
GRID       57183        21.2795269.67931-683.5  
GRID       57184        26.5632264.67885-683.5  
GRID       57185        31.8473459.67881-683.5  
GRID       57186        37.1346854.67904-683.5  
GRID       57187        -15.7793109.6601-683.5  
GRID       57188        -20.7429114.668 -683.5  
GRID       57189        -10.688 104.6569-683.5  
GRID       57190        -5.4766999.65825-683.5  
GRID       57191        -.16423994.66352-683.5  
GRID       57192        5.21094889.67112-683.5  
GRID       57193        10.5971284.67775-683.5  
GRID       57194        15.9541379.68079-683.5  
GRID       57195        21.2723774.68065-683.5  
GRID       57196        26.5655 69.67955-683.5  
GRID       57197        31.8503564.67895-683.5  
GRID       57198        37.1360259.67899-683.5  
GRID       57199        -15.8174114.6682-683.5  
GRID       57200        -10.7822109.6607-683.5  
GRID       57201        -5.6155 104.6582-683.5  
GRID       57202        -.32817299.66109-683.5  
GRID       57203        5.05153494.66835-683.5  
GRID       57204        10.4732789.67674-683.5  
GRID       57205        15.8810984.68203-683.5  
GRID       57206        21.2425179.68282-683.5  
GRID       57207        26.5593574.68115-683.5  
GRID       57208        31.8517669.67958-683.5  
GRID       57209        37.1375264.67908-683.5  
GRID       57210        -10.8864114.6685-683.5  
GRID       57211        -5.7704 109.6615-683.5  
GRID       57212        -.516672104.6604-683.5  
GRID       57213        4.85487799.66557-683.5  
GRID       57214        10.3007994.6747 -683.5  
GRID       57215        15.7592289.6826 -683.5  
GRID       57216        21.1769784.6854 -683.5  
GRID       57217        26.5350979.68379-683.5  
GRID       57218        31.8473674.68103-683.5  
GRID       57219        37.1382 69.67945-683.5  
GRID       57220        -5.94306114.6689-683.5  
GRID       57221        -.730695109.6629-683.5  
GRID       57222        4.624197104.6639-683.5  
GRID       57223        10.0843399.67176-683.5  
GRID       57224        15.5877494.68172-683.5  
GRID       57225        21.0674189.68749-683.5  
GRID       57226        26.4822284.68709-683.5  
GRID       57227        31.8304379.68344-683.5  
GRID       57228        37.1359174.68032-683.5  
GRID       57229        -.975101114.6695-683.5  
GRID       57230        4.354648109.6651-683.5  
GRID       57231        9.822877104.6691-683.5  
GRID       57232        15.3673199.67924-683.5  
GRID       57233        20.9110294.68816-683.5  
GRID       57234        26.3934289.69027-683.5  
GRID       57235        31.7936684.68657-683.5  
GRID       57236        37.1272679.68178-683.5  
GRID       57237        4.036097114.6705-683.5  
GRID       57238        9.505748109.6688-683.5  
GRID       57239        15.09116104.6762-683.5  
GRID       57240        20.7041699.68702-683.5  
GRID       57241        26.2645994.69246-683.5  
GRID       57242        31.7315689.68987-683.5  
GRID       57243        37.1084884.68371-683.5  
GRID       57244        9.115518114.6724-683.5  
GRID       57245        14.74149109.6744-683.5  
GRID       57246        20.4342 104.6845-683.5  
GRID       57247        26.0890499.69313-683.5  
GRID       57248        31.6400994.69275-683.5  
GRID       57249        37.0766389.68585-683.5  
GRID       57250        14.29235114.6756-683.5  
GRID       57251        20.07618109.6819-683.5  
GRID       57252        25.85016104.6921-683.5  
GRID       57253        31.5121199.69469-683.5  
GRID       57254        37.0292194.68791-683.5  
GRID       57255        19.59569114.6801-683.5  
GRID       57256        25.51765109.6892-683.5  
GRID       57257        31.33127104.695 -683.5  
GRID       57258        36.9616299.68957-683.5  
GRID       57259        25.0492 114.6847-683.5  
GRID       57260        31.06705109.6926-683.5  
GRID       57261        36.8635 104.6902-683.5  
GRID       57262        30.66903114.6871-683.5  
GRID       57263        36.71441109.6889-683.5  
GRID       57264        36.47215114.685 -683.5  
GRID       57265        -84.5753-10.3208-851.5  
GRID       57266        -84.5753-10.3208-846.409
GRID       57267        -84.5753-10.3208-841.318
GRID       57268        -84.5753-10.3208-836.227
GRID       57269        -84.5753-10.3208-831.136
GRID       57270        -84.5753-10.3208-826.045
GRID       57271        -84.5753-10.3208-820.955
GRID       57272        -84.5753-10.3208-815.864
GRID       57273        -84.5753-10.3208-810.773
GRID       57274        -84.5753-10.3208-805.682
GRID       57275        -84.5753-10.3208-800.591
GRID       57276        -84.5753-10.3208-795.5  
GRID       57277        -84.5753-10.3208-790.409
GRID       57278        -84.5753-10.3208-785.318
GRID       57279        -84.5753-10.3208-780.227
GRID       57280        -84.5753-10.3208-775.136
GRID       57281        -84.5753-10.3208-770.045
GRID       57282        -84.5753-10.3208-764.955
GRID       57283        -84.5753-10.3208-759.864
GRID       57284        -84.5753-10.3208-754.773
GRID       57285        -84.5753-10.3208-749.682
GRID       57286        -84.5753-10.3208-744.591
GRID       57287        -84.5753-10.3208-739.5  
GRID       57288        -84.5753-10.3208-734.409
GRID       57289        -84.5753-10.3208-729.318
GRID       57290        -84.5753-10.3208-724.227
GRID       57291        -84.5753-10.3208-719.136
GRID       57292        -84.5753-10.3208-714.045
GRID       57293        -84.5753-10.3208-708.955
GRID       57294        -84.5753-10.3208-703.864
GRID       57295        -84.5753-10.3208-698.773
GRID       57296        -84.5753-10.3208-693.682
GRID       57297        -84.5753-10.3208-688.591
GRID       57298        -84.5753114.6792-851.5  
GRID       57299        -84.5753109.6792-851.5  
GRID       57300        -84.5753104.6792-851.5  
GRID       57301        -84.575399.67924-851.5  
GRID       57302        -84.575394.67924-851.5  
GRID       57303        -84.575389.67924-851.5  
GRID       57304        -84.575384.67924-851.5  
GRID       57305        -84.575379.67924-851.5  
GRID       57306        -84.575374.67924-851.5  
GRID       57307        -84.575369.67924-851.5  
GRID       57308        -84.575364.67924-851.5  
GRID       57309        -84.575359.67924-851.5  
GRID       57310        -84.575354.67924-851.5  
GRID       57311        -84.575349.67924-851.5  
GRID       57312        -84.575344.67924-851.5  
GRID       57313        -84.575339.67924-851.5  
GRID       57314        -84.575334.67924-851.5  
GRID       57315        -84.575329.67924-851.5  
GRID       57316        -84.575324.67924-851.5  
GRID       57317        -84.575319.67924-851.5  
GRID       57318        -84.575314.67924-851.5  
GRID       57319        -84.57539.67924 -851.5  
GRID       57320        -84.57534.67924 -851.5  
GRID       57321        -84.5753-0.32076-851.5  
GRID       57322        -84.5753-5.32076-851.5  
GRID       57323        -84.5753114.6776-767.557
GRID       57324        -84.5753109.6764-767.442
GRID       57325        -84.5753104.6758-767.327
GRID       57326        -84.575399.67555-767.213
GRID       57327        -84.575394.67549-767.098
GRID       57328        -84.575389.67549-766.983
GRID       57329        -84.575384.6755 -766.868
GRID       57330        -84.575379.67552-766.753
GRID       57331        -84.575374.67556-766.638
GRID       57332        -84.575369.67571-766.523
GRID       57333        -84.575364.67605-766.41 
GRID       57334        -84.575359.67664-766.299
GRID       57335        -84.575354.67741-766.192
GRID       57336        -84.575349.67819-766.09 
GRID       57337        -84.575344.67877-765.992
GRID       57338        -84.575339.6791 -765.896
GRID       57339        -84.575334.67924-765.802
GRID       57340        -84.575329.67928-765.708
GRID       57341        -84.575324.67929-765.613
GRID       57342        -84.575319.67929-765.519
GRID       57343        -84.575314.67929-765.425
GRID       57344        -84.57539.679291-765.331
GRID       57345        -84.57534.679288-765.237
GRID       57346        -84.5753-0.32072-765.143
GRID       57347        -84.5753-5.32074-765.049
GRID       57348        -84.575354.67742-761.094
GRID       57349        -84.575354.67743-755.971
GRID       57350        -84.575354.67745-750.829
GRID       57351        -84.575354.67753-745.677
GRID       57352        -84.575354.6778 -740.519
GRID       57353        -84.575354.67846-735.357
GRID       57354        -84.575354.67961-730.19 
GRID       57355        -84.575354.68113-725.018
GRID       57356        -84.575354.68264-719.839
GRID       57357        -84.575354.68379-714.654
GRID       57358        -84.575354.68443-709.464
GRID       57359        -84.575354.68462-704.273
GRID       57360        -84.575354.68437-699.08 
GRID       57361        -84.575354.68347-693.887
GRID       57362        -84.575354.68169-688.693
GRID       57363        -84.575359.68109-725.169
GRID       57364        -84.575364.68095-725.351
GRID       57365        -84.575369.68046-725.554
GRID       57366        -84.575374.6793 -725.769
GRID       57367        -84.575379.67727-725.997
GRID       57368        -84.575384.67459-726.239
GRID       57369        -84.575389.6719 -726.498
GRID       57370        -84.575394.66985-726.771
GRID       57371        -84.575399.6688 -727.054
GRID       57372        -84.5753104.669 -727.341
GRID       57373        -84.5753109.6707-727.633
GRID       57374        -84.5753114.6743-727.927
GRID       57375        -84.575384.67406-731.401
GRID       57376        -84.575384.67382-736.521
GRID       57377        -84.575384.67371-741.612
GRID       57378        -84.575384.6737 -746.684
GRID       57379        -84.575384.67382-751.746
GRID       57380        -84.575384.67415-756.799
GRID       57381        -84.575384.67473-761.841
GRID       57382        -84.575379.6738 -746.504
GRID       57383        -84.575374.67395-746.325
GRID       57384        -84.575369.67426-746.148
GRID       57385        -84.575364.67492-745.976
GRID       57386        -84.575359.67605-745.817
GRID       57387        -84.575369.6747 -741.024
GRID       57388        -84.575369.67583-735.888
GRID       57389        -84.575369.67782-730.734
GRID       57390        -84.575374.67528-736.095
GRID       57391        -84.575379.67462-736.306
GRID       57392        -84.575374.67432-741.218
GRID       57393        -84.575379.67402-741.414
GRID       57394        -84.575374.677  -730.949
GRID       57395        -84.575379.67572-731.171
GRID       57396        -84.575359.67734-735.51 
GRID       57397        -84.575364.67645-735.69 
GRID       57398        -84.575359.67642-740.666
GRID       57399        -84.575364.67535-740.838
GRID       57400        -84.575359.67896-730.345
GRID       57401        -84.575364.67839-730.529
GRID       57402        -84.575369.67503-761.456
GRID       57403        -84.575369.67451-756.367
GRID       57404        -84.575369.67424-751.263
GRID       57405        -84.575374.67426-756.511
GRID       57406        -84.575379.67418-756.655
GRID       57407        -84.575374.67482-761.584
GRID       57408        -84.575379.67475-761.712
GRID       57409        -84.575374.67396-751.423
GRID       57410        -84.575379.67386-751.584
GRID       57411        -84.575359.67611-756.094
GRID       57412        -84.575364.67509-756.227
GRID       57413        -84.575359.67633-761.209
GRID       57414        -84.575364.6755 -761.33 
GRID       57415        -84.575359.676  -750.961
GRID       57416        -84.575364.67489-751.107
GRID       57417        -84.5753114.6768-747.767
GRID       57418        -84.5753109.675 -747.587
GRID       57419        -84.5753104.674 -747.406
GRID       57420        -84.575399.6736 -747.225
GRID       57421        -84.575394.67355-747.045
GRID       57422        -84.575389.67361-746.864
GRID       57423        -84.5753104.6735-742.413
GRID       57424        -84.5753104.6725-737.41 
GRID       57425        -84.5753104.6708-732.39 
GRID       57426        -84.5753109.6737-737.636
GRID       57427        -84.5753114.6761-737.861
GRID       57428        -84.5753109.6746-742.614
GRID       57429        -84.5753114.6766-742.816
GRID       57430        -84.5753109.6723-732.645
GRID       57431        -84.5753114.6753-732.9  
GRID       57432        -84.575394.67319-742.011
GRID       57433        -84.575394.67241-736.962
GRID       57434        -84.575394.67114-731.886
GRID       57435        -84.575399.67218-737.186
GRID       57436        -84.575399.67316-742.212
GRID       57437        -84.575399.67055-732.137
GRID       57438        -84.575389.67301-736.74 
GRID       57439        -84.575389.67341-741.811
GRID       57440        -84.575389.67239-731.64 
GRID       57441        -84.5753104.6751-762.355
GRID       57442        -84.5753104.6745-757.377
GRID       57443        -84.5753104.6742-752.393
GRID       57444        -84.5753109.6754-757.521
GRID       57445        -84.5753114.6771-757.666
GRID       57446        -84.5753109.6759-762.484
GRID       57447        -84.5753114.6773-762.613
GRID       57448        -84.5753109.6752-752.555
GRID       57449        -84.5753114.6769-752.717
GRID       57450        -84.575394.67471-762.098
GRID       57451        -84.575394.67413-757.088
GRID       57452        -84.575394.67378-752.07 
GRID       57453        -84.575399.6742 -757.232
GRID       57454        -84.575399.67478-762.227
GRID       57455        -84.575399.67386-752.232
GRID       57456        -84.575389.67413-756.944
GRID       57457        -84.575389.67471-761.97 
GRID       57458        -84.575389.67379-751.908
GRID       57459        -84.575384.68762-688.925
GRID       57460        -84.575384.69225-694.342
GRID       57461        -84.575384.69181-699.742
GRID       57462        -84.575384.68773-705.118
GRID       57463        -84.575384.68258-710.462
GRID       57464        -84.575384.67838-715.768
GRID       57465        -84.575384.67583-721.028
GRID       57466        -84.575379.68785-704.904
GRID       57467        -84.575374.68787-704.734
GRID       57468        -84.575369.68768-704.592
GRID       57469        -84.575364.68711-704.468
GRID       57470        -84.575359.68605-704.361
GRID       57471        -84.575369.68776-699.322
GRID       57472        -84.575369.68652-694.048
GRID       57473        -84.575369.68355-688.774
GRID       57474        -84.575374.6878 -694.123
GRID       57475        -84.575379.68976-694.217
GRID       57476        -84.575374.68873-699.431
GRID       57477        -84.575379.6901 -699.567
GRID       57478        -84.575374.68444-688.812
GRID       57479        -84.575379.68584-688.86 
GRID       57480        -84.575359.68463-693.931
GRID       57481        -84.575364.6856 -693.985
GRID       57482        -84.575359.68576-699.146
GRID       57483        -84.575364.68688-699.227
GRID       57484        -84.575359.68237-688.715
GRID       57485        -84.575364.68295-688.743
GRID       57486        -84.575369.68315-720.345
GRID       57487        -84.575369.68533-715.111
GRID       57488        -84.575369.68683-709.857
GRID       57489        -84.575374.6841 -715.303
GRID       57490        -84.575379.68166-715.519
GRID       57491        -84.575374.68178-720.553
GRID       57492        -84.575379.67923-720.779
GRID       57493        -84.575374.68615-710.027
GRID       57494        -84.575379.68464-710.224
GRID       57495        -84.575359.68484-714.781
GRID       57496        -84.575364.68547-714.936
GRID       57497        -84.575359.68322-719.98 
GRID       57498        -84.575364.6835 -720.152
GRID       57499        -84.575359.68575-709.573
GRID       57500        -84.575364.68664-709.706
GRID       57501        -84.5753114.6823-707.402
GRID       57502        -84.5753109.6848-706.82 
GRID       57503        -84.5753104.6862-706.393
GRID       57504        -84.575399.68697-706.026
GRID       57505        -84.575394.68733-705.689
GRID       57506        -84.575389.68756-705.382
GRID       57507        -84.5753104.694 -700.826
GRID       57508        -84.5753104.6962-695.125
GRID       57509        -84.5753104.6905-689.334
GRID       57510        -84.5753109.6931-695.376
GRID       57511        -84.5753114.6873-695.668
GRID       57512        -84.5753109.6913-701.188
GRID       57513        -84.5753114.6862-701.661
GRID       57514        -84.5753109.6885-689.46 
GRID       57515        -84.5753114.6846-689.593
GRID       57516        -84.575389.69467-694.501
GRID       57517        -84.575394.69636-694.69 
GRID       57518        -84.575399.69698-694.899
GRID       57519        -84.575394.69457-700.224
GRID       57520        -84.575389.69345-699.963
GRID       57521        -84.575399.69489-700.512
GRID       57522        -84.575394.69058-689.107
GRID       57523        -84.575389.68936-689.008
GRID       57524        -84.575399.69104-689.217
GRID       57525        -84.5753104.6683-722.247
GRID       57526        -84.5753104.6708-717.081
GRID       57527        -84.5753104.6772-711.807
GRID       57528        -84.5753109.6719-717.468
GRID       57529        -84.5753114.6749-717.897
GRID       57530        -84.5753109.67  -722.583
GRID       57531        -84.5753114.6739-722.933
GRID       57532        -84.5753109.6772-712.235
GRID       57533        -84.5753114.6779-712.772
GRID       57534        -84.575389.67507-716.055
GRID       57535        -84.575394.67251-716.376
GRID       57536        -84.575399.67105-716.72 
GRID       57537        -84.575394.66977-721.605
GRID       57538        -84.575389.6724 -721.305
GRID       57539        -84.575399.66836-721.921
GRID       57540        -84.575394.67881-711.073
GRID       57541        -84.575389.68047-710.747
GRID       57542        -84.575399.67774-711.427
GRID       57543        -84.5753-5.31995-724.28 
GRID       57544        -84.5753-.319341-724.332
GRID       57545        -84.57534.680992-724.384
GRID       57546        -84.57539.681121-724.436
GRID       57547        -84.575314.68115-724.489
GRID       57548        -84.575319.68116-724.541
GRID       57549        -84.575324.68115-724.593
GRID       57550        -84.575329.68115-724.646
GRID       57551        -84.575334.68115-724.698
GRID       57552        -84.575339.68115-724.754
GRID       57553        -84.575344.68114-724.819
GRID       57554        -84.575349.68114-724.903
GRID       57555        -84.575319.68116-729.671
GRID       57556        -84.575319.68116-734.801
GRID       57557        -84.575319.68115-739.931
GRID       57558        -84.575319.68111-745.06 
GRID       57559        -84.575319.68098-750.187
GRID       57560        -84.575319.68065-755.308
GRID       57561        -84.575319.68006-760.42 
GRID       57562        -84.575314.68111-744.982
GRID       57563        -84.57539.681076-744.904
GRID       57564        -84.57534.68095 -744.826
GRID       57565        -84.5753-.319375-744.747
GRID       57566        -84.5753-5.31997-744.669
GRID       57567        -84.57534.680985-739.716
GRID       57568        -84.57534.680991-734.605
GRID       57569        -84.57534.680992-729.495
GRID       57570        -84.57539.681121-734.67 
GRID       57571        -84.575314.68115-734.736
GRID       57572        -84.57539.681114-739.787
GRID       57573        -84.575314.68115-739.859
GRID       57574        -84.57539.681121-729.553
GRID       57575        -84.575314.68115-729.612
GRID       57576        -84.5753-5.31995-734.474
GRID       57577        -84.5753-.319341-734.54 
GRID       57578        -84.5753-5.31995-739.572
GRID       57579        -84.5753-.319346-739.644
GRID       57580        -84.5753-5.31995-729.377
GRID       57581        -84.5753-.319341-729.436
GRID       57582        -84.57534.679991-760.142
GRID       57583        -84.57534.680523-755.04 
GRID       57584        -84.57534.680825-749.934
GRID       57585        -84.57539.680619-755.13 
GRID       57586        -84.575314.68064-755.219
GRID       57587        -84.57539.680047-760.235
GRID       57588        -84.575314.68006-760.327
GRID       57589        -84.57539.680943-750.019
GRID       57590        -84.575314.68097-750.103
GRID       57591        -84.5753-5.32017-754.862
GRID       57592        -84.5753-.319721-754.951
GRID       57593        -84.5753-5.32041-759.956
GRID       57594        -84.5753-.320152-760.049
GRID       57595        -84.5753-5.32002-749.766
GRID       57596        -84.5753-.319476-749.85 
GRID       57597        -84.575349.679  -745.56 
GRID       57598        -84.575344.68012-745.462
GRID       57599        -84.575339.68075-745.376
GRID       57600        -84.575334.68102-745.295
GRID       57601        -84.575329.68109-745.217
GRID       57602        -84.575324.68111-745.138
GRID       57603        -84.575339.68081-740.222
GRID       57604        -84.575339.68088-735.066
GRID       57605        -84.575339.681  -729.91 
GRID       57606        -84.575344.68041-735.142
GRID       57607        -84.575349.67957-735.236
GRID       57608        -84.575344.68022-740.303
GRID       57609        -84.575349.67918-740.399
GRID       57610        -84.575344.68072-729.981
GRID       57611        -84.575349.68024-730.071
GRID       57612        -84.575324.68115-734.866
GRID       57613        -84.575329.68114-734.932
GRID       57614        -84.575334.68108-734.998
GRID       57615        -84.575329.68113-740.075
GRID       57616        -84.575324.68115-740.003
GRID       57617        -84.575334.68106-740.147
GRID       57618        -84.575329.68115-729.789
GRID       57619        -84.575324.68115-729.73 
GRID       57620        -84.575334.68111-729.848
GRID       57621        -84.575339.6798 -760.792
GRID       57622        -84.575339.68033-755.667
GRID       57623        -84.575339.68062-750.526
GRID       57624        -84.575344.67976-755.76 
GRID       57625        -84.575349.67876-755.86 
GRID       57626        -84.575344.67933-760.888
GRID       57627        -84.575349.67851-760.987
GRID       57628        -84.575344.68   -750.616
GRID       57629        -84.575349.6789 -750.715
GRID       57630        -84.575324.68064-755.397
GRID       57631        -84.575329.68063-755.487
GRID       57632        -84.575334.68056-755.576
GRID       57633        -84.575329.68005-760.606
GRID       57634        -84.575324.68006-760.513
GRID       57635        -84.575334.67999-760.699
GRID       57636        -84.575329.68096-750.355
GRID       57637        -84.575324.68097-750.271
GRID       57638        -84.575334.68088-750.44 
GRID       57639        -84.575319.68009-688.63 
GRID       57640        -84.575319.6807 -693.76 
GRID       57641        -84.575319.68102-698.89 
GRID       57642        -84.575319.68113-704.02 
GRID       57643        -84.575319.68115-709.151
GRID       57644        -84.575319.68116-714.281
GRID       57645        -84.575319.68116-719.411
GRID       57646        -84.575314.68113-703.994
GRID       57647        -84.57539.681093-703.968
GRID       57648        -84.57534.680966-703.942
GRID       57649        -84.5753-.319362-703.916
GRID       57650        -84.5753-5.31996-703.89 
GRID       57651        -84.57534.680863-698.832
GRID       57652        -84.57534.680574-693.721
GRID       57653        -84.57534.680014-688.611
GRID       57654        -84.57539.680672-693.734
GRID       57655        -84.575314.6807 -693.747
GRID       57656        -84.57539.680983-698.851
GRID       57657        -84.575314.68101-698.871
GRID       57658        -84.57539.680071-688.617
GRID       57659        -84.575314.68008-688.624
GRID       57660        -84.5753-5.32014-693.695
GRID       57661        -84.5753-.319678-693.708
GRID       57662        -84.5753-5.32001-698.792
GRID       57663        -84.5753-.319444-698.812
GRID       57664        -84.5753-5.3204 -688.597
GRID       57665        -84.5753-.320133-688.604
GRID       57666        -84.57534.680992-719.274
GRID       57667        -84.57534.680992-714.163
GRID       57668        -84.57534.680989-709.053
GRID       57669        -84.57539.681121-714.202
GRID       57670        -84.575314.68115-714.241
GRID       57671        -84.57539.681121-719.319
GRID       57672        -84.575314.68115-719.365
GRID       57673        -84.57539.681118-709.085
GRID       57674        -84.575314.68115-709.118
GRID       57675        -84.5753-5.31995-714.085
GRID       57676        -84.5753-.319341-714.124
GRID       57677        -84.5753-5.31995-719.182
GRID       57678        -84.5753-.319341-719.228
GRID       57679        -84.5753-5.31995-708.987
GRID       57680        -84.5753-.319343-709.02 
GRID       57681        -84.575349.68318-704.207
GRID       57682        -84.575344.68209-704.161
GRID       57683        -84.575339.68146-704.128
GRID       57684        -84.575334.68121-704.099
GRID       57685        -84.575329.68114-704.073
GRID       57686        -84.575324.68113-704.047
GRID       57687        -84.575339.68134-698.971
GRID       57688        -84.575339.68097-693.814
GRID       57689        -84.575339.68024-688.657
GRID       57690        -84.575344.68146-693.831
GRID       57691        -84.575349.68233-693.854
GRID       57692        -84.575344.68194-698.996
GRID       57693        -84.575349.68299-699.031
GRID       57694        -84.575344.68053-688.665
GRID       57695        -84.575349.68103-688.677
GRID       57696        -84.575324.6807 -693.773
GRID       57697        -84.575329.68071-693.786
GRID       57698        -84.575334.68076-693.8  
GRID       57699        -84.575329.68103-698.93 
GRID       57700        -84.575324.68102-698.91 
GRID       57701        -84.575334.68109-698.949
GRID       57702        -84.575329.68009-688.643
GRID       57703        -84.575324.68009-688.637
GRID       57704        -84.575334.68012-688.65 
GRID       57705        -84.575339.6813 -719.598
GRID       57706        -84.575339.68141-714.441
GRID       57707        -84.575339.68147-709.284
GRID       57708        -84.575344.68188-714.491
GRID       57709        -84.575349.68271-714.559
GRID       57710        -84.575344.68156-719.655
GRID       57711        -84.575349.68203-719.732
GRID       57712        -84.575344.68205-709.327
GRID       57713        -84.575349.68308-709.384
GRID       57714        -84.575324.68116-714.32 
GRID       57715        -84.575329.68116-714.359
GRID       57716        -84.575334.68122-714.399
GRID       57717        -84.575329.68116-719.502
GRID       57718        -84.575324.68116-719.457
GRID       57719        -84.575334.68119-719.549
GRID       57720        -84.575329.68116-709.216
GRID       57721        -84.575324.68115-709.183
GRID       57722        -84.575334.68123-709.249
GRID       57723        -84.575354.67842-846.489
GRID       57724        -84.575354.67783-841.478
GRID       57725        -84.575354.67753-836.467
GRID       57726        -84.575354.67742-831.456
GRID       57727        -84.575354.67739-826.445
GRID       57728        -84.575354.67739-821.434
GRID       57729        -84.575354.67739-816.423
GRID       57730        -84.575354.67739-811.412
GRID       57731        -84.575354.67739-806.401
GRID       57732        -84.575354.67739-801.39 
GRID       57733        -84.575354.67739-796.379
GRID       57734        -84.575354.67739-791.368
GRID       57735        -84.575354.67739-786.355
GRID       57736        -84.575354.67739-781.338
GRID       57737        -84.575354.6774 -776.31 
GRID       57738        -84.575354.6774 -771.263
GRID       57739        -84.575359.67739-811.461
GRID       57740        -84.575364.67739-811.511
GRID       57741        -84.575369.67738-811.56 
GRID       57742        -84.575374.67738-811.609
GRID       57743        -84.575379.67738-811.658
GRID       57744        -84.575384.67738-811.707
GRID       57745        -84.575389.67738-811.757
GRID       57746        -84.575394.67738-811.806
GRID       57747        -84.575399.67741-811.855
GRID       57748        -84.5753104.6775-811.904
GRID       57749        -84.5753109.6779-811.953
GRID       57750        -84.5753114.6784-812.003
GRID       57751        -84.575384.67738-816.681
GRID       57752        -84.575384.67738-821.656
GRID       57753        -84.575384.67738-826.63 
GRID       57754        -84.575384.67741-831.604
GRID       57755        -84.575384.67751-836.578
GRID       57756        -84.575384.67782-841.552
GRID       57757        -84.575384.67842-846.526
GRID       57758        -84.575379.67741-831.579
GRID       57759        -84.575374.67741-831.554
GRID       57760        -84.575369.67741-831.53 
GRID       57761        -84.575364.67741-831.505
GRID       57762        -84.575359.67742-831.481
GRID       57763        -84.575369.67739-826.537
GRID       57764        -84.575369.67738-821.545
GRID       57765        -84.575369.67738-816.552
GRID       57766        -84.575374.67738-821.582
GRID       57767        -84.575379.67738-821.619
GRID       57768        -84.575374.67739-826.568
GRID       57769        -84.575379.67738-826.599
GRID       57770        -84.575374.67738-816.595
GRID       57771        -84.575379.67738-816.638
GRID       57772        -84.575359.67739-821.471
GRID       57773        -84.575364.67739-821.508
GRID       57774        -84.575359.67739-826.476
GRID       57775        -84.575364.67739-826.507
GRID       57776        -84.575359.67739-816.466
GRID       57777        -84.575364.67739-816.509
GRID       57778        -84.575369.67842-846.507
GRID       57779        -84.575369.67783-841.515
GRID       57780        -84.575369.67752-836.522
GRID       57781        -84.575374.67783-841.527
GRID       57782        -84.575379.67782-841.54 
GRID       57783        -84.575374.67842-846.514
GRID       57784        -84.575379.67842-846.52 
GRID       57785        -84.575374.67752-836.541
GRID       57786        -84.575379.67752-836.559
GRID       57787        -84.575359.67783-841.49 
GRID       57788        -84.575364.67783-841.503
GRID       57789        -84.575359.67842-846.495
GRID       57790        -84.575364.67842-846.501
GRID       57791        -84.575359.67753-836.486
GRID       57792        -84.575364.67752-836.504
GRID       57793        -84.5753114.6785-831.751
GRID       57794        -84.5753109.6779-831.727
GRID       57795        -84.5753104.6776-831.702
GRID       57796        -84.575399.67744-831.677
GRID       57797        -84.575394.67741-831.653
GRID       57798        -84.575389.6774 -831.628
GRID       57799        -84.5753104.6775-826.753
GRID       57800        -84.5753104.6775-821.803
GRID       57801        -84.5753104.6775-816.854
GRID       57802        -84.5753109.6779-821.84 
GRID       57803        -84.5753114.6784-821.877
GRID       57804        -84.5753109.6779-826.783
GRID       57805        -84.5753114.6785-826.814
GRID       57806        -84.5753109.6779-816.897
GRID       57807        -84.5753114.6784-816.94 
GRID       57808        -84.575394.67738-826.691
GRID       57809        -84.575394.67738-821.729
GRID       57810        -84.575394.67738-816.768
GRID       57811        -84.575399.67741-821.766
GRID       57812        -84.575399.67741-826.722
GRID       57813        -84.575399.67741-816.811
GRID       57814        -84.575389.67738-821.692
GRID       57815        -84.575389.67738-826.66 
GRID       57816        -84.575389.67738-816.724
GRID       57817        -84.5753104.6785-846.551
GRID       57818        -84.5753104.6779-841.601
GRID       57819        -84.5753104.6777-836.652
GRID       57820        -84.5753109.6782-841.613
GRID       57821        -84.5753114.6786-841.626
GRID       57822        -84.5753109.6786-846.557
GRID       57823        -84.5753114.6789-846.563
GRID       57824        -84.5753109.678 -836.67 
GRID       57825        -84.5753114.6785-836.688
GRID       57826        -84.575394.67842-846.538
GRID       57827        -84.575394.67782-841.576
GRID       57828        -84.575394.67752-836.615
GRID       57829        -84.575399.67785-841.589
GRID       57830        -84.575399.67843-846.544
GRID       57831        -84.575399.67755-836.633
GRID       57832        -84.575389.67782-841.564
GRID       57833        -84.575389.67842-846.532
GRID       57834        -84.575389.67751-836.596
GRID       57835        -84.575384.67627-771.878
GRID       57836        -84.575384.67686-776.873
GRID       57837        -84.575384.67719-781.858
GRID       57838        -84.575384.67733-786.836
GRID       57839        -84.575384.67737-791.811
GRID       57840        -84.575384.67738-796.785
GRID       57841        -84.575384.67738-801.759
GRID       57842        -84.575384.67738-806.733
GRID       57843        -84.575379.67733-786.756
GRID       57844        -84.575374.67734-786.675
GRID       57845        -84.575369.67734-786.595
GRID       57846        -84.575364.67735-786.515
GRID       57847        -84.575359.67737-786.435
GRID       57848        -84.575369.67722-781.597
GRID       57849        -84.575369.67692-776.59 
GRID       57850        -84.575369.6764 -771.567
GRID       57851        -84.575374.67688-776.684
GRID       57852        -84.575379.67686-776.779
GRID       57853        -84.575374.6772 -781.684
GRID       57854        -84.575379.6772 -781.771
GRID       57855        -84.575374.67631-771.671
GRID       57856        -84.575379.67628-771.774
GRID       57857        -84.575359.67718-776.402
GRID       57858        -84.575364.67702-776.496
GRID       57859        -84.575359.67731-781.424
GRID       57860        -84.575364.67725-781.51 
GRID       57861        -84.575359.67695-771.363
GRID       57862        -84.575364.6766 -771.464
GRID       57863        -84.575369.67738-806.567
GRID       57864        -84.575369.67738-801.575
GRID       57865        -84.575369.67738-796.582
GRID       57866        -84.575369.67738-791.589
GRID       57867        -84.575374.67738-801.636
GRID       57868        -84.575379.67738-801.698
GRID       57869        -84.575374.67738-806.623
GRID       57870        -84.575379.67738-806.678
GRID       57871        -84.575374.67737-791.663
GRID       57872        -84.575374.67738-796.65 
GRID       57873        -84.575379.67737-791.737
GRID       57874        -84.575379.67738-796.717
GRID       57875        -84.575359.67739-801.452
GRID       57876        -84.575364.67739-801.513
GRID       57877        -84.575359.67739-806.457
GRID       57878        -84.575364.67739-806.512
GRID       57879        -84.575359.67739-791.442
GRID       57880        -84.575359.67739-796.447
GRID       57881        -84.575364.67738-791.516
GRID       57882        -84.575364.67739-796.515
GRID       57883        -84.5753114.6784-787.316
GRID       57884        -84.5753109.6778-787.236
GRID       57885        -84.5753104.6775-787.156
GRID       57886        -84.575399.67736-787.076
GRID       57887        -84.575394.67733-786.996
GRID       57888        -84.575389.67733-786.916
GRID       57889        -84.5753104.6774-782.205
GRID       57890        -84.5753104.6771-777.251
GRID       57891        -84.5753104.6765-772.292
GRID       57892        -84.5753109.6775-777.346
GRID       57893        -84.5753114.6782-777.44 
GRID       57894        -84.5753109.6777-782.292
GRID       57895        -84.5753114.6784-782.379
GRID       57896        -84.5753109.677 -772.396
GRID       57897        -84.5753114.678 -772.5  
GRID       57898        -84.575394.67719-782.031
GRID       57899        -84.575394.67686-777.062
GRID       57900        -84.575394.67627-772.085
GRID       57901        -84.575399.6769 -777.157
GRID       57902        -84.575399.67723-782.118
GRID       57903        -84.575399.67631-772.189
GRID       57904        -84.575389.67685-776.968
GRID       57905        -84.575389.67719-781.944
GRID       57906        -84.575389.67626-771.982
GRID       57907        -84.5753104.6775-806.955
GRID       57908        -84.5753104.6775-802.005
GRID       57909        -84.5753104.6775-797.056
GRID       57910        -84.5753104.6775-792.106
GRID       57911        -84.5753109.6779-802.067
GRID       57912        -84.5753114.6784-802.128
GRID       57913        -84.5753109.6779-807.01 
GRID       57914        -84.5753114.6784-807.065
GRID       57915        -84.5753109.6779-792.18 
GRID       57916        -84.5753109.6779-797.123
GRID       57917        -84.5753114.6784-792.254
GRID       57918        -84.5753114.6784-797.191
GRID       57919        -84.575389.67738-801.821
GRID       57920        -84.575394.67738-801.882
GRID       57921        -84.575399.67741-801.944
GRID       57922        -84.575394.67738-806.844
GRID       57923        -84.575389.67738-806.789
GRID       57924        -84.575399.67741-806.899
GRID       57925        -84.575394.67737-791.958
GRID       57926        -84.575394.67738-796.92 
GRID       57927        -84.575389.67737-791.885
GRID       57928        -84.575389.67738-796.853
GRID       57929        -84.575399.6774 -792.032
GRID       57930        -84.575399.67741-796.988
GRID       57931        -84.5753-5.32153-810.822
GRID       57932        -84.5753-.322106-810.871
GRID       57933        -84.57534.677577-810.92 
GRID       57934        -84.57539.67745 -810.969
GRID       57935        -84.575314.67741-811.019
GRID       57936        -84.575319.67741-811.068
GRID       57937        -84.575324.6774 -811.117
GRID       57938        -84.575329.6774 -811.166
GRID       57939        -84.575334.6774 -811.215
GRID       57940        -84.575339.6774 -811.265
GRID       57941        -84.575344.6774 -811.314
GRID       57942        -84.575349.67739-811.363
GRID       57943        -84.575319.67741-816.122
GRID       57944        -84.575319.67741-821.176
GRID       57945        -84.575319.67741-826.23 
GRID       57946        -84.575319.67743-831.284
GRID       57947        -84.575319.67754-836.338
GRID       57948        -84.575319.67784-841.392
GRID       57949        -84.575319.67843-846.446
GRID       57950        -84.575314.67744-831.259
GRID       57951        -84.57539.677477-831.235
GRID       57952        -84.57534.677602-831.21 
GRID       57953        -84.5753-.322086-831.186
GRID       57954        -84.5753-5.32152-831.161
GRID       57955        -84.57534.67758 -826.138
GRID       57956        -84.57534.677577-821.065
GRID       57957        -84.57534.677577-815.993
GRID       57958        -84.57539.677451-821.102
GRID       57959        -84.575314.67742-821.139
GRID       57960        -84.57539.677454-826.168
GRID       57961        -84.575314.67742-826.199
GRID       57962        -84.57539.67745 -816.036
GRID       57963        -84.575314.67742-816.079
GRID       57964        -84.5753-5.32153-820.991
GRID       57965        -84.5753-.322105-821.028
GRID       57966        -84.5753-5.32153-826.076
GRID       57967        -84.5753-.322103-826.107
GRID       57968        -84.5753-5.32153-815.907
GRID       57969        -84.5753-.322106-815.95 
GRID       57970        -84.57534.678505-846.428
GRID       57971        -84.57534.677973-841.355
GRID       57972        -84.57534.677699-836.283
GRID       57973        -84.57539.677877-841.367
GRID       57974        -84.575314.67785-841.38 
GRID       57975        -84.57539.67845 -846.434
GRID       57976        -84.575314.67843-846.44 
GRID       57977        -84.57539.677582-836.301
GRID       57978        -84.575314.67755-836.32 
GRID       57979        -84.5753-5.32135-841.33 
GRID       57980        -84.5753-.321785-841.343
GRID       57981        -84.5753-5.3211 -846.415
GRID       57982        -84.5753-.321355-846.421
GRID       57983        -84.5753-5.32147-836.246
GRID       57984        -84.5753-.322007-836.264
GRID       57985        -84.575349.67742-831.432
GRID       57986        -84.575344.67742-831.407
GRID       57987        -84.575339.67743-831.382
GRID       57988        -84.575334.67743-831.358
GRID       57989        -84.575329.67743-831.333
GRID       57990        -84.575324.67743-831.309
GRID       57991        -84.575339.6774 -826.353
GRID       57992        -84.575339.6774 -821.323
GRID       57993        -84.575339.6774 -816.294
GRID       57994        -84.575344.6774 -821.36 
GRID       57995        -84.575349.67739-821.397
GRID       57996        -84.575344.6774 -826.384
GRID       57997        -84.575349.6774 -826.414
GRID       57998        -84.575344.6774 -816.337
GRID       57999        -84.575349.67739-816.38 
GRID       58000        -84.575324.6774 -821.213
GRID       58001        -84.575329.6774 -821.25 
GRID       58002        -84.575334.6774 -821.287
GRID       58003        -84.575329.67741-826.291
GRID       58004        -84.575324.67741-826.261
GRID       58005        -84.575334.6774 -826.322
GRID       58006        -84.575329.6774 -816.208
GRID       58007        -84.575324.6774 -816.165
GRID       58008        -84.575334.6774 -816.251
GRID       58009        -84.575339.67843-846.471
GRID       58010        -84.575339.67784-841.441
GRID       58011        -84.575339.67753-836.412
GRID       58012        -84.575344.67784-841.453
GRID       58013        -84.575349.67783-841.466
GRID       58014        -84.575344.67843-846.477
GRID       58015        -84.575349.67842-846.483
GRID       58016        -84.575344.67753-836.43 
GRID       58017        -84.575349.67753-836.449
GRID       58018        -84.575324.67784-841.404
GRID       58019        -84.575329.67784-841.417
GRID       58020        -84.575334.67784-841.429
GRID       58021        -84.575329.67843-846.458
GRID       58022        -84.575324.67843-846.452
GRID       58023        -84.575334.67843-846.464
GRID       58024        -84.575329.67754-836.375
GRID       58025        -84.575324.67754-836.356
GRID       58026        -84.575334.67754-836.393
GRID       58027        -84.575319.67852-770.604
GRID       58028        -84.575319.67793-775.676
GRID       58029        -84.575319.67759-780.739
GRID       58030        -84.575319.67745-785.797
GRID       58031        -84.575319.67741-790.852
GRID       58032        -84.575319.67741-795.906
GRID       58033        -84.575319.67741-800.96 
GRID       58034        -84.575319.67741-806.014
GRID       58035        -84.575314.67746-785.717
GRID       58036        -84.57539.677496-785.637
GRID       58037        -84.57534.67762 -785.557
GRID       58038        -84.5753-.322071-785.478
GRID       58039        -84.5753-5.32151-785.398
GRID       58040        -84.57534.677745-780.483
GRID       58041        -84.57534.67805 -775.406
GRID       58042        -84.57534.678585-770.325
GRID       58043        -84.57539.677959-775.496
GRID       58044        -84.575314.67793-775.586
GRID       58045        -84.57539.677631-780.569
GRID       58046        -84.575314.6776 -780.654
GRID       58047        -84.57539.678534-770.418
GRID       58048        -84.575314.67852-770.511
GRID       58049        -84.5753-5.32131-775.226
GRID       58050        -84.5753-.321722-775.316
GRID       58051        -84.5753-5.32145-780.313
GRID       58052        -84.5753-.321969-780.398
GRID       58053        -84.5753-5.32106-770.139
GRID       58054        -84.5753-0.32129-770.232
GRID       58055        -84.57534.677577-805.848
GRID       58056        -84.57534.677577-800.775
GRID       58057        -84.57534.677577-795.703
GRID       58058        -84.57534.677584-790.63 
GRID       58059        -84.57539.67745 -800.837
GRID       58060        -84.575314.67741-800.898
GRID       58061        -84.57539.67745 -805.903
GRID       58062        -84.575314.67741-805.959
GRID       58063        -84.57539.677451-795.771
GRID       58064        -84.575314.67742-795.838
GRID       58065        -84.57539.677458-790.704
GRID       58066        -84.575314.67742-790.778
GRID       58067        -84.5753-5.32153-800.652
GRID       58068        -84.5753-.322106-800.714
GRID       58069        -84.5753-5.32153-805.737
GRID       58070        -84.5753-.322106-805.792
GRID       58071        -84.5753-5.32153-795.568
GRID       58072        -84.5753-.322105-795.635
GRID       58073        -84.5753-5.32153-790.483
GRID       58074        -84.5753-0.3221 -790.557
GRID       58075        -84.575349.67741-786.275
GRID       58076        -84.575344.67743-786.195
GRID       58077        -84.575339.67744-786.116
GRID       58078        -84.575334.67745-786.036
GRID       58079        -84.575329.67745-785.956
GRID       58080        -84.575324.67745-785.876
GRID       58081        -84.575339.67757-781.081
GRID       58082        -84.575339.67787-776.037
GRID       58083        -84.575339.6784 -770.977
GRID       58084        -84.575344.67778-776.127
GRID       58085        -84.575349.67761-776.218
GRID       58086        -84.575344.67753-781.166
GRID       58087        -84.575349.67747-781.252
GRID       58088        -84.575344.67821-771.071
GRID       58089        -84.575349.67786-771.166
GRID       58090        -84.575324.67793-775.766
GRID       58091        -84.575329.67792-775.856
GRID       58092        -84.575334.67791-775.946
GRID       58093        -84.575329.67759-780.91 
GRID       58094        -84.575324.67759-780.825
GRID       58095        -84.575334.67758-780.995
GRID       58096        -84.575329.67851-770.791
GRID       58097        -84.575324.67851-770.697
GRID       58098        -84.575334.67849-770.884
GRID       58099        -84.575339.6774 -806.235
GRID       58100        -84.575339.6774 -801.206
GRID       58101        -84.575339.6774 -796.176
GRID       58102        -84.575339.6774 -791.147
GRID       58103        -84.575344.6774 -801.267
GRID       58104        -84.575349.67739-801.329
GRID       58105        -84.575344.6774 -806.291
GRID       58106        -84.575349.67739-806.346
GRID       58107        -84.575344.6774 -796.244
GRID       58108        -84.575349.67739-796.312
GRID       58109        -84.575344.6774 -791.22 
GRID       58110        -84.575349.6774 -791.294
GRID       58111        -84.575324.6774 -801.021
GRID       58112        -84.575329.6774 -801.083
GRID       58113        -84.575334.6774 -801.144
GRID       58114        -84.575329.6774 -806.125
GRID       58115        -84.575324.6774 -806.069
GRID       58116        -84.575334.6774 -806.18 
GRID       58117        -84.575329.67741-790.999
GRID       58118        -84.575329.6774 -796.041
GRID       58119        -84.575324.67741-790.925
GRID       58120        -84.575324.67741-795.973
GRID       58121        -84.575334.67741-791.073
GRID       58122        -84.575334.6774 -796.109
GRID       60573        -554.575-10.3208-851.5  
GRID       60574        -549.41 -10.3208-851.5  
GRID       60575        -544.246-10.3208-851.5  
GRID       60576        -539.081-10.3208-851.5  
GRID       60577        -533.916-10.3208-851.5  
GRID       60578        -528.751-10.3208-851.5  
GRID       60579        -523.586-10.3208-851.5  
GRID       60580        -518.421-10.3208-851.5  
GRID       60581        -513.257-10.3208-851.5  
GRID       60582        -508.092-10.3208-851.5  
GRID       60583        -502.927-10.3208-851.5  
GRID       60584        -497.762-10.3208-851.5  
GRID       60585        -492.597-10.3208-851.5  
GRID       60586        -487.432-10.3208-851.5  
GRID       60587        -482.268-10.3208-851.5  
GRID       60588        -477.103-10.3208-851.5  
GRID       60589        -471.938-10.3208-851.5  
GRID       60590        -466.773-10.3208-851.5  
GRID       60591        -461.608-10.3208-851.5  
GRID       60592        -456.443-10.3208-851.5  
GRID       60593        -451.279-10.3208-851.5  
GRID       60594        -446.114-10.3208-851.5  
GRID       60595        -440.949-10.3208-851.5  
GRID       60596        -435.784-10.3208-851.5  
GRID       60597        -430.619-10.3208-851.5  
GRID       60598        -425.454-10.3208-851.5  
GRID       60599        -420.29 -10.3208-851.5  
GRID       60600        -415.125-10.3208-851.5  
GRID       60601        -409.96 -10.3208-851.5  
GRID       60602        -404.795-10.3208-851.5  
GRID       60603        -399.63 -10.3208-851.5  
GRID       60604        -394.465-10.3208-851.5  
GRID       60605        -389.301-10.3208-851.5  
GRID       60606        -384.136-10.3208-851.5  
GRID       60607        -378.971-10.3208-851.5  
GRID       60608        -373.806-10.3208-851.5  
GRID       60609        -368.641-10.3208-851.5  
GRID       60610        -363.476-10.3208-851.5  
GRID       60611        -358.312-10.3208-851.5  
GRID       60612        -353.147-10.3208-851.5  
GRID       60613        -347.982-10.3208-851.5  
GRID       60614        -342.817-10.3208-851.5  
GRID       60615        -337.652-10.3208-851.5  
GRID       60616        -332.487-10.3208-851.5  
GRID       60617        -327.323-10.3208-851.5  
GRID       60618        -322.158-10.3208-851.5  
GRID       60619        -316.993-10.3208-851.5  
GRID       60620        -311.828-10.3208-851.5  
GRID       60621        -306.663-10.3208-851.5  
GRID       60622        -301.498-10.3208-851.5  
GRID       60623        -296.334-10.3208-851.5  
GRID       60624        -291.169-10.3208-851.5  
GRID       60625        -286.004-10.3208-851.5  
GRID       60626        -280.839-10.3208-851.5  
GRID       60627        -275.674-10.3208-851.5  
GRID       60628        -270.509-10.3208-851.5  
GRID       60629        -265.345-10.3208-851.5  
GRID       60630        -260.18 -10.3208-851.5  
GRID       60631        -255.015-10.3208-851.5  
GRID       60632        -249.85 -10.3208-851.5  
GRID       60633        -244.685-10.3208-851.5  
GRID       60634        -239.52 -10.3208-851.5  
GRID       60635        -234.356-10.3208-851.5  
GRID       60636        -229.191-10.3208-851.5  
GRID       60637        -224.026-10.3208-851.5  
GRID       60638        -218.861-10.3208-851.5  
GRID       60639        -213.696-10.3208-851.5  
GRID       60640        -208.531-10.3208-851.5  
GRID       60641        -203.367-10.3208-851.5  
GRID       60642        -198.202-10.3208-851.5  
GRID       60643        -193.037-10.3208-851.5  
GRID       60644        -187.872-10.3208-851.5  
GRID       60645        -182.707-10.3208-851.5  
GRID       60646        -177.542-10.3208-851.5  
GRID       60647        -172.377-10.3208-851.5  
GRID       60648        -167.213-10.3208-851.5  
GRID       60649        -162.048-10.3208-851.5  
GRID       60650        -156.883-10.3208-851.5  
GRID       60651        -151.718-10.3208-851.5  
GRID       60652        -146.553-10.3208-851.5  
GRID       60653        -141.388-10.3208-851.5  
GRID       60654        -136.224-10.3208-851.5  
GRID       60655        -131.059-10.3208-851.5  
GRID       60656        -125.894-10.3208-851.5  
GRID       60657        -120.729-10.3208-851.5  
GRID       60658        -115.564-10.3208-851.5  
GRID       60659        -110.399-10.3208-851.5  
GRID       60660        -105.235-10.3208-851.5  
GRID       60661        -100.07 -10.3208-851.5  
GRID       60662        -94.905 -10.3208-851.5  
GRID       60663        -89.7401-10.3208-851.5  
GRID       60664        -554.575114.6792-851.5  
GRID       60665        -554.575109.6792-851.5  
GRID       60666        -554.575104.6792-851.5  
GRID       60667        -554.57599.67924-851.5  
GRID       60668        -554.57594.67924-851.5  
GRID       60669        -554.57589.67924-851.5  
GRID       60670        -554.57584.67924-851.5  
GRID       60671        -554.57579.67924-851.5  
GRID       60672        -554.57574.67924-851.5  
GRID       60673        -554.57569.67924-851.5  
GRID       60674        -554.57564.67924-851.5  
GRID       60675        -554.57559.67924-851.5  
GRID       60676        -554.57554.67924-851.5  
GRID       60677        -554.57549.67924-851.5  
GRID       60678        -554.57544.67924-851.5  
GRID       60679        -554.57539.67924-851.5  
GRID       60680        -554.57534.67924-851.5  
GRID       60681        -554.57529.67924-851.5  
GRID       60682        -554.57524.67924-851.5  
GRID       60683        -554.57519.67924-851.5  
GRID       60684        -554.57514.67924-851.5  
GRID       60685        -554.5759.67924 -851.5  
GRID       60686        -554.5754.67924 -851.5  
GRID       60687        -554.575-0.32076-851.5  
GRID       60688        -554.575-5.32076-851.5  
GRID       60689        -315.029114.6767-851.5  
GRID       60690        -315.108109.6748-851.5  
GRID       60691        -315.189104.6739-851.5  
GRID       60692        -315.27 99.67358-851.5  
GRID       60693        -315.35294.67364-851.5  
GRID       60694        -315.43589.67384-851.5  
GRID       60695        -315.51884.67407-851.5  
GRID       60696        -315.60379.6743 -851.5  
GRID       60697        -315.68874.67454-851.5  
GRID       60698        -315.77369.67486-851.5  
GRID       60699        -315.85864.67546-851.5  
GRID       60700        -315.94259.67645-851.5  
GRID       60701        -316.02354.67773-851.5  
GRID       60702        -316.10249.67901-851.5  
GRID       60703        -316.17844.67998-851.5  
GRID       60704        -316.25339.68053-851.5  
GRID       60705        -316.32734.68076-851.5  
GRID       60706        -316.40129.68083-851.5  
GRID       60707        -316.47524.68084-851.5  
GRID       60708        -316.54919.68084-851.5  
GRID       60709        -316.62314.68084-851.5  
GRID       60710        -316.6979.680811-851.5  
GRID       60711        -316.7714.680702-851.5  
GRID       60712        -316.845-.319575-851.5  
GRID       60713        -316.919-5.32008-851.5  
GRID       60714        -194.698114.6752-851.5  
GRID       60715        -194.881109.6726-851.5  
GRID       60716        -195.059104.672 -851.5  
GRID       60717        -195.22999.6728 -851.5  
GRID       60718        -195.39194.67415-851.5  
GRID       60719        -195.54689.67568-851.5  
GRID       60720        -195.69184.67723-851.5  
GRID       60721        -195.82979.67863-851.5  
GRID       60722        -195.95974.67963-851.5  
GRID       60723        -196.08669.68014-851.5  
GRID       60724        -196.21164.68021-851.5  
GRID       60725        -196.33659.67999-851.5  
GRID       60726        -196.46454.67962-851.5  
GRID       60727        -196.59449.67924-851.5  
GRID       60728        -196.72644.67895-851.5  
GRID       60729        -196.85939.67878-851.5  
GRID       60730        -196.99334.67872-851.5  
GRID       60731        -197.12829.6787 -851.5  
GRID       60732        -197.26224.6787 -851.5  
GRID       60733        -197.39619.6787 -851.5  
GRID       60734        -197.53 14.6787 -851.5  
GRID       60735        -197.6659.678709-851.5  
GRID       60736        -197.7994.678747-851.5  
GRID       60737        -197.933-.321159-851.5  
GRID       60738        -198.067-5.32099-851.5  
GRID       60739        -191.33154.67867-851.5  
GRID       60740        -186.21954.67794-851.5  
GRID       60741        -181.12354.67753-851.5  
GRID       60742        -176.03754.67736-851.5  
GRID       60743        -170.95454.67731-851.5  
GRID       60744        -165.87354.6773 -851.5  
GRID       60745        -160.79254.6773 -851.5  
GRID       60746        -155.71154.6773 -851.5  
GRID       60747        -150.63 54.67731-851.5  
GRID       60748        -145.54954.67732-851.5  
GRID       60749        -140.46854.67733-851.5  
GRID       60750        -135.38754.67734-851.5  
GRID       60751        -130.30654.67735-851.5  
GRID       60752        -125.22554.67736-851.5  
GRID       60753        -120.14454.67736-851.5  
GRID       60754        -115.06254.67736-851.5  
GRID       60755        -109.98154.67736-851.5  
GRID       60756        -104.9  54.67739-851.5  
GRID       60757        -99.818954.6775 -851.5  
GRID       60758        -94.737754.67781-851.5  
GRID       60759        -89.656554.67841-851.5  
GRID       60760        -140.39859.67733-851.5  
GRID       60761        -140.32964.67732-851.5  
GRID       60762        -140.26 69.67733-851.5  
GRID       60763        -140.19174.67733-851.5  
GRID       60764        -140.12279.67735-851.5  
GRID       60765        -140.05484.67737-851.5  
GRID       60766        -139.98589.67739-851.5  
GRID       60767        -139.91794.67741-851.5  
GRID       60768        -139.84899.67745-851.5  
GRID       60769        -139.78 104.6776-851.5  
GRID       60770        -139.712109.6779-851.5  
GRID       60771        -139.643114.6785-851.5  
GRID       60772        -145.09684.67736-851.5  
GRID       60773        -150.13884.67735-851.5  
GRID       60774        -155.18 84.67734-851.5  
GRID       60775        -160.22184.6773 -851.5  
GRID       60776        -165.26384.67726-851.5  
GRID       60777        -170.30484.67722-851.5  
GRID       60778        -175.34884.67719-851.5  
GRID       60779        -180.39984.67718-851.5  
GRID       60780        -185.46584.67718-851.5  
GRID       60781        -190.56 84.6772 -851.5  
GRID       60782        -165.36479.67726-851.5  
GRID       60783        -165.46574.67726-851.5  
GRID       60784        -165.56769.67726-851.5  
GRID       60785        -165.66964.67727-851.5  
GRID       60786        -165.77159.67728-851.5  
GRID       60787        -160.50569.67727-851.5  
GRID       60788        -155.44469.67727-851.5  
GRID       60789        -150.38369.67729-851.5  
GRID       60790        -145.32269.6773 -851.5  
GRID       60791        -155.35674.67728-851.5  
GRID       60792        -155.26879.67731-851.5  
GRID       60793        -160.41 74.67727-851.5  
GRID       60794        -160.31679.67728-851.5  
GRID       60795        -150.30174.6773 -851.5  
GRID       60796        -150.22 79.67732-851.5  
GRID       60797        -145.24674.67731-851.5  
GRID       60798        -145.17179.67733-851.5  
GRID       60799        -155.62259.67729-851.5  
GRID       60800        -155.53364.67728-851.5  
GRID       60801        -160.69659.67728-851.5  
GRID       60802        -160.60164.67727-851.5  
GRID       60803        -150.54759.67729-851.5  
GRID       60804        -150.46564.67729-851.5  
GRID       60805        -145.47359.67731-851.5  
GRID       60806        -145.39764.6773 -851.5  
GRID       60807        -180.52 79.67735-851.5  
GRID       60808        -180.64 74.67747-851.5  
GRID       60809        -180.76169.67754-851.5  
GRID       60810        -180.88164.67756-851.5  
GRID       60811        -181.00259.67755-851.5  
GRID       60812        -175.69269.67733-851.5  
GRID       60813        -170.62869.67727-851.5  
GRID       60814        -175.57774.6773 -851.5  
GRID       60815        -175.46279.67725-851.5  
GRID       60816        -170.52 74.67726-851.5  
GRID       60817        -170.41279.67724-851.5  
GRID       60818        -175.92159.67735-851.5  
GRID       60819        -175.80664.67734-851.5  
GRID       60820        -170.84559.67729-851.5  
GRID       60821        -170.73764.67728-851.5  
GRID       60822        -190.94969.67896-851.5  
GRID       60823        -185.84369.67806-851.5  
GRID       60824        -190.82274.67865-851.5  
GRID       60825        -190.69279.67804-851.5  
GRID       60826        -185.71874.6779 -851.5  
GRID       60827        -185.59279.6776 -851.5  
GRID       60828        -191.20359.67888-851.5  
GRID       60829        -191.07664.67901-851.5  
GRID       60830        -186.09359.67803-851.5  
GRID       60831        -185.96864.67809-851.5  
GRID       60832        -164.67 114.6785-851.5  
GRID       60833        -164.767109.6779-851.5  
GRID       60834        -164.865104.6776-851.5  
GRID       60835        -164.96499.67738-851.5  
GRID       60836        -165.06394.6773 -851.5  
GRID       60837        -165.16289.67727-851.5  
GRID       60838        -159.849104.6776-851.5  
GRID       60839        -154.833104.6776-851.5  
GRID       60840        -149.816104.6776-851.5  
GRID       60841        -144.798104.6776-851.5  
GRID       60842        -154.746109.6779-851.5  
GRID       60843        -154.661114.6785-851.5  
GRID       60844        -159.757109.6779-851.5  
GRID       60845        -159.666114.6785-851.5  
GRID       60846        -144.724109.6779-851.5  
GRID       60847        -149.735109.6779-851.5  
GRID       60848        -144.649114.6785-851.5  
GRID       60849        -149.655114.6785-851.5  
GRID       60850        -155.09389.67737-851.5  
GRID       60851        -155.00694.6774 -851.5  
GRID       60852        -154.91999.67746-851.5  
GRID       60853        -160.03494.67736-851.5  
GRID       60854        -160.12889.67733-851.5  
GRID       60855        -159.94299.67743-851.5  
GRID       60856        -144.94794.67742-851.5  
GRID       60857        -149.97694.67742-851.5  
GRID       60858        -145.02189.67739-851.5  
GRID       60859        -150.05789.67739-851.5  
GRID       60860        -144.87299.67747-851.5  
GRID       60861        -149.89699.67747-851.5  
GRID       60862        -189.989104.674 -851.5  
GRID       60863        -184.944104.6757-851.5  
GRID       60864        -179.915104.6768-851.5  
GRID       60865        -174.896104.6773-851.5  
GRID       60866        -169.88 104.6775-851.5  
GRID       60867        -179.796109.6772-851.5  
GRID       60868        -179.678114.678 -851.5  
GRID       60869        -184.812109.6761-851.5  
GRID       60870        -189.838109.6745-851.5  
GRID       60871        -184.681114.6774-851.5  
GRID       60872        -189.687114.6764-851.5  
GRID       60873        -169.776109.6778-851.5  
GRID       60874        -174.785109.6777-851.5  
GRID       60875        -169.673114.6785-851.5  
GRID       60876        -174.676114.6783-851.5  
GRID       60877        -180.27889.67699-851.5  
GRID       60878        -180.15794.67682-851.5  
GRID       60879        -180.03699.67671-851.5  
GRID       60880        -185.20794.67625-851.5  
GRID       60881        -190.28294.67531-851.5  
GRID       60882        -185.33789.67671-851.5  
GRID       60883        -190.42389.67625-851.5  
GRID       60884        -185.07699.67586-851.5  
GRID       60885        -190.13799.67447-851.5  
GRID       60886        -170.09194.67723-851.5  
GRID       60887        -175.12194.6771 -851.5  
GRID       60888        -170.19789.67721-851.5  
GRID       60889        -175.23489.67713-851.5  
GRID       60890        -169.98599.67729-851.5  
GRID       60891        -175.00899.67712-851.5  
GRID       60892        -89.618984.67842-851.5  
GRID       60893        -94.662684.67782-851.5  
GRID       60894        -99.706284.67751-851.5  
GRID       60895        -104.75 84.6774 -851.5  
GRID       60896        -109.79384.67738-851.5  
GRID       60897        -114.83784.67738-851.5  
GRID       60898        -119.88184.67738-851.5  
GRID       60899        -124.92484.67738-851.5  
GRID       60900        -129.96884.67738-851.5  
GRID       60901        -135.01184.67737-851.5  
GRID       60902        -109.82579.67738-851.5  
GRID       60903        -109.85674.67738-851.5  
GRID       60904        -109.88769.67738-851.5  
GRID       60905        -109.91864.67738-851.5  
GRID       60906        -109.95 59.67737-851.5  
GRID       60907        -104.82569.67741-851.5  
GRID       60908        -99.762369.67752-851.5  
GRID       60909        -94.7   69.67782-851.5  
GRID       60910        -89.637669.67842-851.5  
GRID       60911        -99.743674.67752-851.5  
GRID       60912        -99.724979.67752-851.5  
GRID       60913        -104.8  74.67741-851.5  
GRID       60914        -104.77579.67741-851.5  
GRID       60915        -94.687574.67782-851.5  
GRID       60916        -94.675 79.67782-851.5  
GRID       60917        -89.631474.67842-851.5  
GRID       60918        -89.625279.67842-851.5  
GRID       60919        -99.799959.67751-851.5  
GRID       60920        -99.781164.67751-851.5  
GRID       60921        -104.87559.6774 -851.5  
GRID       60922        -104.85 64.67741-851.5  
GRID       60923        -94.725 59.67782-851.5  
GRID       60924        -94.712564.67782-851.5  
GRID       60925        -89.650259.67841-851.5  
GRID       60926        -89.643964.67842-851.5  
GRID       60927        -124.97479.67738-851.5  
GRID       60928        -125.02474.67738-851.5  
GRID       60929        -125.07469.67738-851.5  
GRID       60930        -125.12464.67737-851.5  
GRID       60931        -125.17459.67737-851.5  
GRID       60932        -120.01269.67738-851.5  
GRID       60933        -114.94969.67738-851.5  
GRID       60934        -119.96874.67738-851.5  
GRID       60935        -119.92479.67738-851.5  
GRID       60936        -114.91274.67738-851.5  
GRID       60937        -114.87579.67738-851.5  
GRID       60938        -120.09959.67737-851.5  
GRID       60939        -120.05564.67738-851.5  
GRID       60940        -115.02559.67737-851.5  
GRID       60941        -114.98764.67738-851.5  
GRID       60942        -135.19869.67735-851.5  
GRID       60943        -130.13669.67737-851.5  
GRID       60944        -135.13674.67735-851.5  
GRID       60945        -135.07379.67736-851.5  
GRID       60946        -130.08 74.67737-851.5  
GRID       60947        -130.02479.67737-851.5  
GRID       60948        -135.32459.67734-851.5  
GRID       60949        -135.26164.67735-851.5  
GRID       60950        -130.24959.67736-851.5  
GRID       60951        -130.19364.67736-851.5  
GRID       60952        -109.606114.6785-851.5  
GRID       60953        -109.638109.6779-851.5  
GRID       60954        -109.669104.6775-851.5  
GRID       60955        -109.7  99.67741-851.5  
GRID       60956        -109.73194.67738-851.5  
GRID       60957        -109.76289.67738-851.5  
GRID       60958        -104.65 104.6776-851.5  
GRID       60959        -99.6314104.6777-851.5  
GRID       60960        -94.6127104.6779-851.5  
GRID       60961        -89.594 104.6785-851.5  
GRID       60962        -99.6127109.678 -851.5  
GRID       60963        -99.594 114.6785-851.5  
GRID       60964        -104.625109.6779-851.5  
GRID       60965        -104.6  114.6785-851.5  
GRID       60966        -89.5878109.6786-851.5  
GRID       60967        -94.6002109.6782-851.5  
GRID       60968        -89.5815114.6789-851.5  
GRID       60969        -94.5878114.6786-851.5  
GRID       60970        -99.687589.67751-851.5  
GRID       60971        -99.668894.67752-851.5  
GRID       60972        -99.650199.67755-851.5  
GRID       60973        -104.7  94.67741-851.5  
GRID       60974        -104.72589.6774 -851.5  
GRID       60975        -104.67599.67744-851.5  
GRID       60976        -89.606594.67842-851.5  
GRID       60977        -94.637694.67782-851.5  
GRID       60978        -89.612789.67842-851.5  
GRID       60979        -94.650189.67782-851.5  
GRID       60980        -89.600299.67843-851.5  
GRID       60981        -94.625299.67785-851.5  
GRID       60982        -134.762104.6776-851.5  
GRID       60983        -129.743104.6776-851.5  
GRID       60984        -124.725104.6775-851.5  
GRID       60985        -119.706104.6775-851.5  
GRID       60986        -114.688104.6775-851.5  
GRID       60987        -124.675109.6779-851.5  
GRID       60988        -124.625114.6785-851.5  
GRID       60989        -129.687109.6779-851.5  
GRID       60990        -134.7  109.6779-851.5  
GRID       60991        -129.631114.6785-851.5  
GRID       60992        -134.637114.6785-851.5  
GRID       60993        -114.65 109.6779-851.5  
GRID       60994        -119.663109.6779-851.5  
GRID       60995        -114.613114.6784-851.5  
GRID       60996        -119.619114.6785-851.5  
GRID       60997        -124.87489.67738-851.5  
GRID       60998        -124.82594.67738-851.5  
GRID       60999        -124.77599.67742-851.5  
GRID       61000        -129.85694.67739-851.5  
GRID       61001        -134.88694.6774 -851.5  
GRID       61002        -129.91289.67738-851.5  
GRID       61003        -134.94989.67738-851.5  
GRID       61004        -129.79999.67742-851.5  
GRID       61005        -134.82499.67744-851.5  
GRID       61006        -114.76294.67738-851.5  
GRID       61007        -119.79394.67738-851.5  
GRID       61008        -114.8  89.67738-851.5  
GRID       61009        -119.83789.67738-851.5  
GRID       61010        -114.72599.67741-851.5  
GRID       61011        -119.75 99.67741-851.5  
GRID       61012        -141.318-5.32156-851.5  
GRID       61013        -141.247-.322151-851.5  
GRID       61014        -141.1764.677521-851.5  
GRID       61015        -141.1059.67739 -851.5  
GRID       61016        -141.03414.67735-851.5  
GRID       61017        -140.96319.67735-851.5  
GRID       61018        -140.89224.67734-851.5  
GRID       61019        -140.82129.67734-851.5  
GRID       61020        -140.75 34.67734-851.5  
GRID       61021        -140.68 39.67734-851.5  
GRID       61022        -140.60944.67733-851.5  
GRID       61023        -140.53849.67733-851.5  
GRID       61024        -146.08919.67735-851.5  
GRID       61025        -151.21519.67735-851.5  
GRID       61026        -156.34219.67735-851.5  
GRID       61027        -161.46819.67735-851.5  
GRID       61028        -166.59419.67735-851.5  
GRID       61029        -171.72 19.67735-851.5  
GRID       61030        -176.84719.67738-851.5  
GRID       61031        -181.97619.67748-851.5  
GRID       61032        -187.10819.67772-851.5  
GRID       61033        -192.24819.67814-851.5  
GRID       61034        -166.69714.67735-851.5  
GRID       61035        -166.8  9.677391-851.5  
GRID       61036        -166.9034.677522-851.5  
GRID       61037        -167.006-0.32215-851.5  
GRID       61038        -167.11 -5.32156-851.5  
GRID       61039        -161.7584.677521-851.5  
GRID       61040        -156.6124.677521-851.5  
GRID       61041        -151.4674.677521-851.5  
GRID       61042        -146.3214.677521-851.5  
GRID       61043        -156.5229.67739 -851.5  
GRID       61044        -156.43214.67735-851.5  
GRID       61045        -161.6619.67739 -851.5  
GRID       61046        -161.56414.67735-851.5  
GRID       61047        -151.3839.67739 -851.5  
GRID       61048        -151.29914.67735-851.5  
GRID       61049        -146.2449.67739 -851.5  
GRID       61050        -146.16714.67735-851.5  
GRID       61051        -156.793-5.32156-851.5  
GRID       61052        -156.703-.322151-851.5  
GRID       61053        -161.951-5.32156-851.5  
GRID       61054        -161.854-.322151-851.5  
GRID       61055        -151.634-5.32156-851.5  
GRID       61056        -151.551-.322151-851.5  
GRID       61057        -146.476-5.32156-851.5  
GRID       61058        -146.399-.322151-851.5  
GRID       61059        -182.09814.67749-851.5  
GRID       61060        -182.22 9.67752 -851.5  
GRID       61061        -182.3414.677642-851.5  
GRID       61062        -182.463-.322053-851.5  
GRID       61063        -182.585-5.3215 -851.5  
GRID       61064        -177.1954.677552-851.5  
GRID       61065        -172.0494.677526-851.5  
GRID       61066        -177.0799.677423-851.5  
GRID       61067        -176.96314.67739-851.5  
GRID       61068        -171.9399.677396-851.5  
GRID       61069        -171.83 14.67736-851.5  
GRID       61070        -177.426-5.32154-851.5  
GRID       61071        -177.311-.322126-851.5  
GRID       61072        -172.268-5.32155-851.5  
GRID       61073        -172.158-.322147-851.5  
GRID       61074        -192.6424.678243-851.5  
GRID       61075        -187.49 4.67786 -851.5  
GRID       61076        -192.5119.678167-851.5  
GRID       61077        -192.37914.67815-851.5  
GRID       61078        -187.3639.677754-851.5  
GRID       61079        -187.23614.67772-851.5  
GRID       61080        -192.905-5.32122-851.5  
GRID       61081        -192.774-.321567-851.5  
GRID       61082        -187.745-5.3214 -851.5  
GRID       61083        -187.617-.321876-851.5  
GRID       61084        -165.97649.67731-851.5  
GRID       61085        -166.07844.67733-851.5  
GRID       61086        -166.18139.67733-851.5  
GRID       61087        -166.28534.67734-851.5  
GRID       61088        -166.38829.67734-851.5  
GRID       61089        -166.49124.67734-851.5  
GRID       61090        -161.08139.67733-851.5  
GRID       61091        -155.98139.67733-851.5  
GRID       61092        -150.88 39.67733-851.5  
GRID       61093        -145.78 39.67733-851.5  
GRID       61094        -155.89144.67733-851.5  
GRID       61095        -155.80149.67731-851.5  
GRID       61096        -160.98544.67732-851.5  
GRID       61097        -160.88849.67731-851.5  
GRID       61098        -150.79744.67733-851.5  
GRID       61099        -150.71349.67732-851.5  
GRID       61100        -145.70344.67733-851.5  
GRID       61101        -145.62649.67732-851.5  
GRID       61102        -156.25124.67734-851.5  
GRID       61103        -156.16129.67734-851.5  
GRID       61104        -156.07134.67734-851.5  
GRID       61105        -161.27429.67734-851.5  
GRID       61106        -161.37124.67734-851.5  
GRID       61107        -161.17834.67734-851.5  
GRID       61108        -145.93529.67734-851.5  
GRID       61109        -151.04829.67734-851.5  
GRID       61110        -146.01224.67734-851.5  
GRID       61111        -151.13224.67734-851.5  
GRID       61112        -145.85734.67734-851.5  
GRID       61113        -150.96434.67734-851.5  
GRID       61114        -191.72239.67819-851.5  
GRID       61115        -186.59939.67773-851.5  
GRID       61116        -181.48839.67748-851.5  
GRID       61117        -176.38439.67737-851.5  
GRID       61118        -171.28239.67734-851.5  
GRID       61119        -181.36644.67748-851.5  
GRID       61120        -181.24549.6775 -851.5  
GRID       61121        -191.59 44.67828-851.5  
GRID       61122        -191.46 49.67845-851.5  
GRID       61123        -186.47244.67777-851.5  
GRID       61124        -186.34549.67785-851.5  
GRID       61125        -176.26844.67736-851.5  
GRID       61126        -176.15249.67736-851.5  
GRID       61127        -171.17344.67733-851.5  
GRID       61128        -171.06349.67732-851.5  
GRID       61129        -181.85424.67748-851.5  
GRID       61130        -181.73229.67747-851.5  
GRID       61131        -181.61 34.67747-851.5  
GRID       61132        -186.85429.67772-851.5  
GRID       61133        -191.98529.67814-851.5  
GRID       61134        -186.98124.67772-851.5  
GRID       61135        -192.11624.67814-851.5  
GRID       61136        -186.72634.67772-851.5  
GRID       61137        -191.85334.67815-851.5  
GRID       61138        -171.50129.67735-851.5  
GRID       61139        -176.61529.67737-851.5  
GRID       61140        -171.61124.67735-851.5  
GRID       61141        -176.73124.67738-851.5  
GRID       61142        -171.39234.67734-851.5  
GRID       61143        -176.49934.67737-851.5  
GRID       61144        -89.701519.6784 -851.5  
GRID       61145        -94.827619.6778 -851.5  
GRID       61146        -99.953819.67748-851.5  
GRID       61147        -105.08 19.67737-851.5  
GRID       61148        -110.20619.67735-851.5  
GRID       61149        -115.33219.67735-851.5  
GRID       61150        -120.45819.67735-851.5  
GRID       61151        -125.58519.67735-851.5  
GRID       61152        -130.71119.67735-851.5  
GRID       61153        -135.83719.67735-851.5  
GRID       61154        -110.23814.67736-851.5  
GRID       61155        -110.2719.677394-851.5  
GRID       61156        -110.3034.677524-851.5  
GRID       61157        -110.335-.322148-851.5  
GRID       61158        -110.367-5.32155-851.5  
GRID       61159        -105.1574.677547-851.5  
GRID       61160        -100.0124.677647-851.5  
GRID       61161        -94.86634.677931-851.5  
GRID       61162        -89.72084.678481-851.5  
GRID       61163        -99.99259.677526-851.5  
GRID       61164        -99.973114.67749-851.5  
GRID       61165        -105.1329.677418-851.5  
GRID       61166        -105.10614.67738-851.5  
GRID       61167        -94.85349.677832-851.5  
GRID       61168        -94.840514.6778 -851.5  
GRID       61169        -89.71449.678423-851.5  
GRID       61170        -89.707914.67841-851.5  
GRID       61171        -100.05 -5.3215 -851.5  
GRID       61172        -100.031-.322049-851.5  
GRID       61173        -105.209-5.32154-851.5  
GRID       61174        -105.183-0.32213-851.5  
GRID       61175        -94.8921-5.32137-851.5  
GRID       61176        -94.8792-0.32182-851.5  
GRID       61177        -89.7337-5.32111-851.5  
GRID       61178        -89.7272-.321375-851.5  
GRID       61179        -125.63614.67735-851.5  
GRID       61180        -125.6889.67739 -851.5  
GRID       61181        -125.7394.677521-851.5  
GRID       61182        -125.791-.322151-851.5  
GRID       61183        -125.842-5.32156-851.5  
GRID       61184        -120.5944.677521-851.5  
GRID       61185        -115.4484.677521-851.5  
GRID       61186        -120.5499.67739 -851.5  
GRID       61187        -120.50414.67735-851.5  
GRID       61188        -115.41 9.677391-851.5  
GRID       61189        -115.37114.67735-851.5  
GRID       61190        -120.684-5.32156-851.5  
GRID       61191        -120.639-.322151-851.5  
GRID       61192        -115.526-5.32156-851.5  
GRID       61193        -115.487-0.32215-851.5  
GRID       61194        -136.03 4.677521-851.5  
GRID       61195        -130.8854.677521-851.5  
GRID       61196        -135.9669.67739 -851.5  
GRID       61197        -135.90114.67735-851.5  
GRID       61198        -130.8279.67739 -851.5  
GRID       61199        -130.76914.67735-851.5  
GRID       61200        -136.159-5.32156-851.5  
GRID       61201        -136.095-.322151-851.5  
GRID       61202        -131.001-5.32156-851.5  
GRID       61203        -130.943-.322151-851.5  
GRID       61204        -110.01349.67735-851.5  
GRID       61205        -110.04544.67734-851.5  
GRID       61206        -110.07739.67734-851.5  
GRID       61207        -110.10934.67734-851.5  
GRID       61208        -110.14229.67734-851.5  
GRID       61209        -110.17424.67735-851.5  
GRID       61210        -104.97739.67737-851.5  
GRID       61211        -99.876539.67748-851.5  
GRID       61212        -94.776139.67779-851.5  
GRID       61213        -89.675739.6784 -851.5  
GRID       61214        -99.857244.67748-851.5  
GRID       61215        -99.838 49.67749-851.5  
GRID       61216        -104.95144.67737-851.5  
GRID       61217        -104.92649.67738-851.5  
GRID       61218        -94.763244.67779-851.5  
GRID       61219        -94.750449.6778 -851.5  
GRID       61220        -89.669344.6784 -851.5  
GRID       61221        -89.662949.67841-851.5  
GRID       61222        -99.934524.67748-851.5  
GRID       61223        -99.915129.67748-851.5  
GRID       61224        -99.895834.67748-851.5  
GRID       61225        -105.02829.67737-851.5  
GRID       61226        -105.05424.67737-851.5  
GRID       61227        -105.00334.67737-851.5  
GRID       61228        -89.688629.6784 -851.5  
GRID       61229        -94.801829.67779-851.5  
GRID       61230        -89.695 24.6784 -851.5  
GRID       61231        -94.814724.6778 -851.5  
GRID       61232        -89.682134.6784 -851.5  
GRID       61233        -94.789 34.67779-851.5  
GRID       61234        -135.57939.67734-851.5  
GRID       61235        -130.47939.67734-851.5  
GRID       61236        -125.37839.67734-851.5  
GRID       61237        -120.27839.67734-851.5  
GRID       61238        -115.17839.67734-851.5  
GRID       61239        -125.32744.67734-851.5  
GRID       61240        -125.27649.67735-851.5  
GRID       61241        -135.51544.67734-851.5  
GRID       61242        -135.45149.67734-851.5  
GRID       61243        -130.42144.67734-851.5  
GRID       61244        -130.36349.67734-851.5  
GRID       61245        -120.23344.67734-851.5  
GRID       61246        -120.18849.67735-851.5  
GRID       61247        -115.13944.67734-851.5  
GRID       61248        -115.10149.67735-851.5  
GRID       61249        -125.53324.67734-851.5  
GRID       61250        -125.48129.67734-851.5  
GRID       61251        -125.43 34.67734-851.5  
GRID       61252        -130.59529.67734-851.5  
GRID       61253        -135.70829.67734-851.5  
GRID       61254        -130.65324.67734-851.5  
GRID       61255        -135.77224.67734-851.5  
GRID       61256        -130.53734.67734-851.5  
GRID       61257        -135.64434.67734-851.5  
GRID       61258        -115.25529.67734-851.5  
GRID       61259        -120.36829.67734-851.5  
GRID       61260        -115.29424.67734-851.5  
GRID       61261        -120.41324.67734-851.5  
GRID       61262        -115.21634.67734-851.5  
GRID       61263        -120.32334.67734-851.5  
GRID       61264        -310.80754.67783-851.5  
GRID       61265        -305.60154.67791-851.5  
GRID       61266        -300.40354.67795-851.5  
GRID       61267        -295.21 54.67797-851.5  
GRID       61268        -290.01854.67797-851.5  
GRID       61269        -284.82754.67798-851.5  
GRID       61270        -279.63654.67802-851.5  
GRID       61271        -274.44454.67817-851.5  
GRID       61272        -269.25154.67852-851.5  
GRID       61273        -264.05654.67914-851.5  
GRID       61274        -258.85754.67995-851.5  
GRID       61275        -253.65554.68076-851.5  
GRID       61276        -248.45 54.68137-851.5  
GRID       61277        -243.24354.68172-851.5  
GRID       61278        -238.03454.68186-851.5  
GRID       61279        -232.82554.6819 -851.5  
GRID       61280        -227.61654.68191-851.5  
GRID       61281        -222.40654.6819 -851.5  
GRID       61282        -217.19854.68185-851.5  
GRID       61283        -211.99554.68169-851.5  
GRID       61284        -206.8  54.68128-851.5  
GRID       61285        -201.62154.68057-851.5  
GRID       61286        -258.83 59.67992-851.5  
GRID       61287        -258.82964.67997-851.5  
GRID       61288        -258.84369.68021-851.5  
GRID       61289        -258.86374.68084-851.5  
GRID       61290        -258.88279.68195-851.5  
GRID       61291        -258.89584.68333-851.5  
GRID       61292        -258.90389.68446-851.5  
GRID       61293        -258.91 94.68475-851.5  
GRID       61294        -258.92499.6839 -851.5  
GRID       61295        -258.96 104.6822-851.5  
GRID       61296        -259.034109.6806-851.5  
GRID       61297        -259.169114.6795-851.5  
GRID       61298        -264.10884.68065-851.5
[truncated: 75,450,039 more chars]
