# Supplementary material for: Carbon fiber reinforced composite material layup design optimization method and its application in automobile battery box
Source: PLoS One. 2025 Dec 29;20(12):e0322729. doi: 10.1371/journal.pone.0322729 (PMC12747345; doi:10.1371/journal.pone.0322729)
Supplement: S3 File — (TXT) [file pone.0322729.s003.txt]

$$
$$ Optistruct Input Deck Generated by HyperMesh Version  : 2022.0.0.33
$$ Generated using HyperMesh-Optistruct Template Version : 2022.0.0.33
$$
$$   Template:  optistruct
$$
$$
$$ optistruct
$
$$------------------------------------------------------------------------------$
$$                      Case Control Cards                                      $
$$------------------------------------------------------------------------------$
$
$HMNAME LOADSTEP               1"loadstep1"       3
$
SUBCASE        1
  LABEL loadstep1
ANALYSIS MODES
$$--------------------------------------------------------------
$$ HYPERMESH TAGS 
$$--------------------------------------------------------------
$$BEGIN TAGS
$$END TAGS
$
BEGIN BULK
$$
$$  Stacking Information for Ply-Based Composite Definition
$$

$$
$$  GRID Data
$$
GRID      266572        -343.496591.4887618.5129
GRID      266573        113.9194561.0489525.5796
GRID      266574        132.9223-194.504246.7629
GRID      266575        232.3333556.9174489.9378
GRID      266576        -571.208-147.646389.8212
GRID      266577        -471.797603.7755632.9961
GRID      266578        -324.488754.2622658.7583
GRID      266579        132.9282723.8224565.8251
GRID      266580        109.6598509.3756490.1379
GRID      266581        163.6372447.462 458.9081
GRID      266582        103.7529-70.6517289.6767
GRID      266583        28.40638-126.158283.9578
GRID      266584        -446.416-93.8019380.6906
GRID      266585        -501.95 -33.2695411.721 
GRID      266586        -440.407486.8195581.34  
GRID      266587        -365.309542.6499587.2163
GRID      266590        36.26575565.3478522.7994
GRID      266595        -161.89 -6.6505 359.742 
GRID      266613        -345.508595.3713607.338 
GRID      266614        111.9074564.9315514.4048
GRID      266615        -364.471541.0321591.8725
GRID      266616        -439.569485.2017585.9962
GRID      266617        -501.112-34.8873416.3772
GRID      266618        -445.577-95.4197385.3468
GRID      266619        29.24472-127.775288.6139
GRID      266620        104.5913-72.2694294.3329
GRID      266621        164.4755445.8443463.5643
GRID      266622        110.4982507.7579494.7941
GRID      266636        -456.572318.9332531.2893
GRID      266643        -469.785599.8929644.171 
GRID      266644        -322.476750.3796669.9332
GRID      266645        134.9402719.9398576.9999
GRID      266646        234.3453553.0349501.1127
GRID      266647        134.9343-198.386257.9377
GRID      266648        -569.196-151.528400.996 
GRID      266912        -600.383-178.557397.2203
GRID      266913        -493.347631.0278659.2308
GRID      266914        -346.945780.3216684.7418
GRID      266915        162.2064749.9848582.5295
GRID      266916        160.593 -226.103243.6881
GRID      266917        267.3582581.4387505.0374
GRID      266918        -367.642622.0731633.4865
GRID      266919        142.8775590.3525530.547 
GRID      268254        -456.326325.0219527.9911
GRID      268346        41.51422568.4143528.2891
GRID      268846        -163.926-4.95962366.0653
GRID      297468        94.8010785.22889350.8168
GRID      297545        93.4903487.40663346.4403
GRID      299137        106.7137504.4001494.3089
GRID      299138        102.9091501.0245493.8211
GRID      299139        99.18039497.7163493.343 
GRID      299140        95.48446494.4371492.8691
GRID      299141        91.79721491.1656492.3964
GRID      299142        88.10578487.8904491.9231
GRID      299143        84.40584484.6077491.4487
GRID      299144        80.6989 481.3187490.9734
GRID      299145        76.98824478.0265490.4976
GRID      299146        73.27611474.7329490.0217
GRID      299147        69.56346471.4389489.5457
GRID      299148        65.8505 468.1446489.0696
GRID      299149        62.13708464.8499488.5935
GRID      299150        58.42286461.5545488.1173
GRID      299151        54.70735458.258 487.6409
GRID      299152        50.99022454.96  487.1643
GRID      299153        47.27148451.6606486.6875
GRID      299154        43.55131448.3599486.2106
GRID      299155        39.82971445.0579485.7334
GRID      299156        36.10655441.7546485.256 
GRID      299157        32.38193438.4499484.7785
GRID      299158        28.6564 435.1445484.3008
GRID      299159        24.93068431.8389483.8231
GRID      299160        21.20521428.5335483.3455
GRID      299161        17.48003425.2284482.8679
GRID      299162        13.75503421.9234482.3903
GRID      299163        10.03012418.6185481.9127
GRID      299164        6.30533 415.3137481.4351
GRID      299165        2.580759412.0091480.9576
GRID      299166        -1.14343408.7049480.4801
GRID      299167        -4.86706405.4011480.0026
GRID      299168        -8.59005402.0979479.5253
GRID      299169        -12.3123398.7953479.048 
GRID      299170        -16.034 395.4933478.5709
GRID      299171        -19.7551392.1918478.0938
GRID      299172        -23.4756388.8908477.6168
GRID      299173        -27.1946385.5912477.1399
GRID      299174        -30.9082382.2964476.6638
GRID      299175        -34.6091379.0127476.1893
GRID      299176        -38.2908375.7462475.7173
GRID      299177        -41.9534372.4965475.2476
GRID      299178        -45.6041369.2578474.7797
GRID      299179        -49.2557366.0165474.311 
GRID      299180        -52.9625362.7794473.8537
GRID      299181        -56.7952359.622 473.4468
GRID      299182        -60.7558356.5862473.1051
GRID      299183        -64.8441353.6878472.8342
GRID      299184        -69.0526350.9217472.6308
GRID      299185        -73.3988348.2773472.4946
GRID      299186        -77.9076345.7645472.4334
GRID      299187        -82.58  343.3922472.4504
GRID      299188        -87.428 341.1619472.5484
GRID      299189        -92.4891339.0729472.7338
GRID      299190        -97.7622337.1295473.008 
GRID      299191        -103.087335.4167473.3716
GRID      299192        -108.169334.0068473.7968
GRID      299193        -112.939332.8626474.258 
GRID      299194        -117.728331.9009474.7862
GRID      299195        -122.748331.0845475.4065
GRID      299196        -127.812330.4483476.0972
GRID      299197        -132.754330.0247476.8397
GRID      299198        -137.604329.7869477.6303
GRID      299199        -142.284329.7198478.4496
GRID      299200        -146.619329.811 479.2619
GRID      299201        -150.752330.0332480.0832
GRID      299202        -154.913330.3876480.9555
GRID      299205        -167.457332.2981483.8778
GRID      299206        -171.892333.2829485.0185
GRID      299207        -176.407334.4652486.2422
GRID      299208        -181.044335.8666487.5641
GRID      299209        -185.873337.5465489.0171
GRID      299210        -190.802339.4958490.5818
GRID      299211        -195.568341.6217492.1786
GRID      299212        -200.027343.8509493.756 
GRID      299213        -204.295346.2034495.3417
GRID      299214        -208.468348.7312496.9713
GRID      299215        -212.514351.4232498.6352
GRID      299216        -216.427354.2607500.3256
GRID      299217        -220.225357.277 502.0573
GRID      299218        -223.895360.4629503.8251
GRID      299219        -227.43 363.7739505.6118
GRID      299220        -230.801367.2187507.4157
GRID      299221        -234.017370.8092509.2423
GRID      299222        -237.084374.531 511.0876
GRID      299223        -240.003378.2889512.9188
GRID      299224        -242.831381.9884514.7134
GRID      299225        -245.614385.626 516.4782
GRID      299226        -248.368389.227 518.2252
GRID      299227        -251.114392.8173519.967 
GRID      299228        -253.871396.4225521.716 
GRID      299229        -256.652400.0581523.4798
GRID      299230        -259.458403.7268525.2597
GRID      299231        -262.284407.4228527.0527
GRID      299232        -265.125411.1371528.8547
GRID      299233        -267.973414.8614530.6616
GRID      299234        -270.825418.5893532.4701
GRID      299235        -273.675422.3165534.2784
GRID      299236        -276.524426.0411536.0853
GRID      299237        -279.37 429.7623537.8906
GRID      299238        -282.213433.4804539.6944
GRID      299239        -285.055437.1953541.4967
GRID      299240        -287.893440.9067543.2973
GRID      299241        -290.728444.6137545.0957
GRID      299242        -293.559448.315 546.8914
GRID      299243        -296.385452.0095548.6838
GRID      299244        -299.205455.697 550.4727
GRID      299245        -302.02 459.3777552.2584
GRID      299246        -304.831463.0533554.0416
GRID      299247        -307.64 466.7256555.8232
GRID      299248        -310.448470.3969557.6043
GRID      299249        -313.256474.0692559.3859
GRID      299250        -316.067477.7442561.1688
GRID      299251        -318.881481.4231562.9536
GRID      299252        -321.698485.1068564.7407
GRID      299253        -324.52 488.796 566.5305
GRID      299254        -327.346492.4912568.3232
GRID      299255        -330.177496.1927570.119 
GRID      299256        -333.012499.9002571.9176
GRID      299257        -335.852503.6128573.7188
GRID      299258        -338.694507.3286575.5215
GRID      299259        -341.536511.0448577.3244
GRID      299260        -344.375514.7572579.1254
GRID      299261        -347.208518.4611580.9223
GRID      299262        -350.031522.1521582.713 
GRID      299263        -352.842525.8282584.4964
GRID      299264        -355.647529.4956586.2757
GRID      299265        -358.465533.1801588.0632
GRID      299266        -361.345536.9449589.8896
GRID      299267        -362.332538.7571585.3278
GRID      299268        -359.427534.9587583.485 
GRID      299269        -356.579531.2354581.6787
GRID      299270        -353.754527.5415579.8866
GRID      299271        -350.932523.8517578.0965
GRID      299272        -348.105520.1555576.3033
GRID      299273        -345.272516.4513574.5063
GRID      299274        -342.435512.7415572.7065
GRID      299275        -339.596509.0293570.9055
GRID      299276        -336.757505.3182569.1051
GRID      299277        -333.922501.6105567.3064
GRID      299278        -331.09 497.9078565.51  
GRID      299279        -328.262494.2106563.7163
GRID      299280        -325.438490.5184561.9251
GRID      299281        -322.617486.8301560.1357
GRID      299282        -319.798483.1442558.3475
GRID      299283        -316.98 479.4588556.5596
GRID      299284        -314.16 475.7727554.7713
GRID      299285        -311.34 472.0848552.9821
GRID      299286        -308.517468.394 551.1916
GRID      299287        -305.691464.6994549.3991
GRID      299288        -302.862461.0   547.6044
GRID      299289        -300.029457.2955545.8072
GRID      299290        -297.192453.5861544.0076
GRID      299291        -294.351449.8724542.2059
GRID      299292        -291.509446.1559540.4029
GRID      299293        -288.666442.4383538.5993
GRID      299294        -285.823438.7214536.7961
GRID      299295        -282.981435.0059534.9935
GRID      299296        -280.141431.2918533.1917
GRID      299297        -277.3  427.5781531.3899
GRID      299298        -274.459423.8634529.5878
GRID      299299        -271.617420.1473527.785 
GRID      299300        -268.775416.4313525.9822
GRID      299301        -265.936412.719 524.1811
GRID      299302        -263.104409.0161522.3847
GRID      299303        -260.284405.3294520.5961
GRID      299304        -257.482401.6649518.8183
GRID      299305        -254.698398.0248517.0523
GRID      299306        -251.929394.4052515.2963
GRID      299307        -249.168390.7949513.5448
GRID      299308        -246.4  387.1749511.7886
GRID      299309        -243.603383.5184510.0146
GRID      299310        -240.757379.7958508.2088
GRID      299311        -237.809376.0078506.362 
GRID      299312        -234.75 372.3044504.5245
GRID      299313        -231.652368.8503502.7666
GRID      299314        -228.462365.5779501.0552
GRID      299315        -225.04 362.3392499.3139
GRID      299316        -221.412359.1816497.5637
GRID      299317        -217.724356.2326495.8749
GRID      299318        -213.932353.4445494.2236
GRID      299319        -209.933350.7483492.5667
GRID      299320        -205.746348.1751490.9188
GRID      299321        -201.362345.7296489.2798
GRID      299322        -196.674343.3684487.6154
GRID      299323        -191.668341.1223485.9337
GRID      299324        -186.661339.1404484.3437
GRID      299325        -182.009337.5265482.9452
GRID      299326        -177.669336.2038481.7043
GRID      299327        -173.291335.04  480.5118
GRID      299328        -168.712334.0045479.3275
GRID      299329        -164.219333.1588478.2246
GRID      299330        -160.093332.5218477.2604
GRID      299331        -156.061332.0357476.3657
GRID      299332        -151.777331.6618475.4645
GRID      299333        -147.383331.4252474.591 
GRID      299334        -143.005331.3366473.772 
GRID      299335        -137.864331.4209472.8757
GRID      299336        -133.301331.6614472.1378
GRID      299337        -128.68 332.0651471.4459
GRID      299338        -123.519332.7071470.7398
GRID      299339        -118.471333.5308470.1171
GRID      299340        -113.784334.4759469.6016
GRID      299341        -108.93 335.6366469.131 
GRID      299342        -103.457337.1704468.6783
GRID      299343        -97.7151339.0509468.2979
GRID      299344        -92.3109341.0855468.0318
GRID      299345        -87.3439343.186 467.8673
GRID      299346        -82.5622345.4297467.7859
GRID      299347        -77.8887347.8424467.7827
GRID      299348        -73.4353350.3623467.8564
GRID      299349        -69.2131352.958 467.998 
GRID      299350        -65.1513355.6579468.2048
GRID      299351        -61.2187358.4793468.477 
GRID      299352        -57.4024361.4273468.8141
GRID      299353        -53.6917364.4992469.2133
GRID      299354        -50.0502367.6724469.6601
GRID      299355        -46.4226370.8933470.1261
GRID      299356        -42.7838374.1213470.5924
GRID      299357        -39.1327377.3608471.0606
GRID      299358        -35.4604380.619 471.5314
GRID      299359        -31.7674383.8956472.0049
GRID      299360        -28.0607387.1843472.4802
GRID      299361        -24.3482390.4782472.9562
GRID      299362        -20.6336393.7739473.4324
GRID      299363        -16.9179397.0707473.9089
GRID      299364        -13.2008400.3686474.3854
GRID      299365        -9.48202403.6681474.8622
GRID      299366        -5.76147406.9691475.3393
GRID      299367        -2.03922410.2716475.8165
GRID      299368        1.684469413.5755476.2939
GRID      299369        5.409179416.8802476.7715
GRID      299370        9.134506420.1854477.2491
GRID      299371        12.86015423.491 477.7268
GRID      299372        16.58593426.7966478.2045
GRID      299373        20.3118 430.1024478.6822
GRID      299374        24.03778433.4082479.1599
GRID      299375        27.76385436.7141479.6377
GRID      299376        31.48983440.02  480.1154
GRID      299377        35.21546443.3255480.5931
GRID      299378        38.94049446.6305481.0707
GRID      299379        42.66488449.9349481.5482
GRID      299380        46.38862453.2388482.0256
GRID      299381        50.11164456.542 482.503 
GRID      299382        53.83373459.8444482.9802
GRID      299383        57.55467463.1458483.4573
GRID      299384        61.27427466.446 483.9342
GRID      299385        64.99234469.7448484.4109
GRID      299386        68.70873473.0421484.8874
GRID      299387        72.42336476.3379485.3637
GRID      299388        76.13621479.6321485.8397
GRID      299389        79.84684482.9243486.3155
GRID      299390        83.55362486.2131486.7907
GRID      299391        87.25374489.496 487.2651
GRID      299392        90.94598492.7719487.7385
GRID      299393        94.63521496.0451488.2115
GRID      299394        98.33416499.327 488.6858
GRID      299395        102.0607502.6333489.1636
GRID      299396        105.8262505.9742489.6464
GRID      299397        -437.192482.0939584.4885
GRID      299398        -434.313478.3298582.6623
GRID      299399        -431.315474.4099580.7606
GRID      299400        -428.376470.5662578.8959
GRID      299401        -425.509466.8186577.0777
GRID      299402        -422.662463.0957575.2716
GRID      299403        -419.814459.3713573.4647
GRID      299404        -416.962455.6428571.6559
GRID      299405        -414.105451.9076569.8437
GRID      299406        -411.241448.1632568.0272
GRID      299407        -408.383444.4252566.2137
GRID      299408        -405.544440.7136564.4131
GRID      299409        -402.72 437.0215562.6219
GRID      299410        -399.893433.3252560.8286
GRID      299411        -397.055429.6149559.0286
GRID      299412        -394.211425.8957557.2242
GRID      299413        -391.364422.1734555.4184
GRID      299414        -388.517418.4508553.6124
GRID      299415        -385.67 414.7279551.8063
GRID      299416        -382.821411.0034549.9993
GRID      299417        -379.971407.2766548.1913
GRID      299418        -377.12 403.5491546.3829
GRID      299419        -374.271399.8236544.5755
GRID      299420        -371.424396.1021542.7701
GRID      299421        -368.582392.3851540.9668
GRID      299422        -365.741388.6713539.165 
GRID      299423        -362.902384.9591537.3641
GRID      299424        -360.063381.2472535.5633
GRID      299425        -357.224377.5348533.7622
GRID      299426        -354.384373.8218531.9609
GRID      299427        -351.544370.1085530.1594
GRID      299428        -348.704366.395 528.3578
GRID      299429        -345.864362.6813526.5562
GRID      299430        -343.023358.9673524.7543
GRID      299431        -340.182355.2523522.952 
GRID      299432        -337.339351.5356521.1489
GRID      299433        -334.494347.8153519.344 
GRID      299434        -331.644344.0888517.5361
GRID      299435        -328.786340.3528515.7236
GRID      299436        -325.927336.5886513.901 
GRID      299437        -323.124332.7556512.0645
GRID      299438        -320.435328.8491510.2231
GRID      299439        -317.872324.8932508.3871
GRID      299440        -315.422320.8957506.5572
GRID      299441        -313.116316.866 504.742 
GRID      299442        -310.935312.8247502.9451
GRID      299443        -308.882308.7415501.1569
GRID      299444        -306.939304.5888499.3641
GRID      299445        -305.09 300.3442497.5564
GRID      299446        -303.343296.009 495.7357
GRID      299447        -301.707291.6051493.911 
GRID      299448        -300.197287.1628492.0958
GRID      299449        -298.823282.7063490.3   
GRID      299450        -297.568278.2305488.519 
GRID      299451        -296.438273.7173486.7473
GRID      299452        -295.435269.1729484.9879
GRID      299453        -294.556264.6057483.2429
GRID      299454        -293.8  260.0045481.5082
GRID      299455        -293.163255.3461479.7749
GRID      299456        -292.651250.6263478.0428
GRID      299457        -292.272245.8861476.3276
GRID      299458        -292.02 241.1702474.6438
GRID      299459        -291.897236.4833472.9933
GRID      299460        -291.898231.8027471.3672
GRID      299461        -292.021227.0975469.7546
GRID      299462        -292.277222.3556468.1532
GRID      299463        -292.666217.5902466.5676
GRID      299464        -293.181212.8244465.0044
GRID      299465        -293.821208.0818463.4719
GRID      299466        -294.587203.3738461.974 
GRID      299467        -295.477198.6962460.509 
GRID      299468        -296.486194.0321459.0703
GRID      299469        -297.626189.3802457.6592
GRID      299470        -298.884184.744 456.2749
GRID      299471        -300.272180.1232454.9194
GRID      299472        -301.8  175.4763453.58  
GRID      299473        -303.487170.7776452.2512
GRID      299474        -305.297166.1297450.9623
GRID      299475        -307.188161.617 449.7348
GRID      299476        -309.175157.194 448.5559
GRID      299477        -311.284152.8103447.4125
GRID      299478        -313.511148.4564446.3008
GRID      299479        -315.86 144.1365445.2228
GRID      299480        -318.331139.8643444.1833
GRID      299481        -320.911135.6481443.1829
GRID      299482        -323.585131.5128442.2277
GRID      299483        -326.331127.4883441.3239
GRID      299484        -329.161123.5622440.4692
GRID      299485        -332.111119.6739439.6496
GRID      299486        -335.213115.7778438.8544
GRID      299487        -338.461111.9141438.0967
GRID      299488        -341.807108.1193437.3806
GRID      299489        -345.243104.4088436.7102
GRID      299490        -348.773100.7862436.0871
GRID      299491        -352.39597.26025435.5142
GRID      299492        -356.08493.82908434.9864
GRID      299493        -359.81190.47886434.4934
GRID      299494        -363.53887.17453434.0163
GRID      299495        -367.25183.8791 433.5399
GRID      299496        -370.96280.5873 433.0643
GRID      299497        -374.66977.2979 432.5889
GRID      299498        -378.37674.00923432.1137
GRID      299499        -382.08370.72033431.6384
GRID      299500        -385.79167.4305 431.163 
GRID      299501        -389.5  64.13959430.6874
GRID      299502        -393.20960.84823430.2118
GRID      299503        -396.91857.55785429.7363
GRID      299504        -400.62454.27007429.2612
GRID      299505        -404.32650.98493428.7865
GRID      299506        -408.02947.69969428.3117
GRID      299507        -411.73744.41011427.8363
GRID      299508        -415.45241.11336427.3599
GRID      299509        -419.17737.80885426.8824
GRID      299510        -422.91 34.49662426.4038
GRID      299511        -426.65231.17664425.924 
GRID      299512        -430.40227.84955425.4432
GRID      299513        -434.15824.51659424.9616
GRID      299514        -437.92 21.17923424.4793
GRID      299515        -441.68317.8404 423.9968
GRID      299516        -445.44214.50545423.5149
GRID      299517        -449.18911.18108423.0345
GRID      299518        -452.9157.875248422.5567
GRID      299519        -456.6054.601439422.0836
GRID      299520        -460.2361.379775421.6181
GRID      299521        -463.834-1.81233421.1568
GRID      299522        -467.529-5.09094420.683 
GRID      299523        -471.354-8.48512420.1925
GRID      299524        -475.161-11.863 419.7044
GRID      299525        -478.893-15.1734419.226 
GRID      299526        -482.589-18.4532418.752 
GRID      299527        -486.259-21.7088418.2816
GRID      299528        -489.941-24.9762417.8094
GRID      299529        -493.791-28.3922417.3158
GRID      299530        -497.731-31.8878416.8106
GRID      299531        -498.353-30.0779412.1822
GRID      299532        -494.62 -26.7656412.6609
GRID      299533        -490.841-23.4128413.1454
GRID      299534        -487.095-20.0891413.6257
GRID      299535        -483.373-16.7871414.1028
GRID      299536        -479.651-13.4851414.58  
GRID      299537        -475.916-10.171 415.0589
GRID      299538        -472.164-6.84224415.54  
GRID      299539        -468.416-3.51651416.0206
GRID      299540        -464.697-.216888416.4974
GRID      299541        -461.0023.061262416.9711
GRID      299542        -457.3046.34218 417.4452
GRID      299543        -453.5899.638152417.9215
GRID      299544        -449.86112.9465 418.3996
GRID      299545        -446.12416.26222418.8788
GRID      299546        -442.38219.58201419.3585
GRID      299547        -438.63822.90343419.8385
GRID      299548        -434.89526.22462420.3184
GRID      299549        -431.15329.54441420.7982
GRID      299550        -427.41432.86183421.2776
GRID      299551        -423.67936.17587421.7565
GRID      299552        -419.94839.48589422.2348
GRID      299553        -416.22242.79182422.7125
GRID      299554        -412.50146.09374423.1897
GRID      299555        -408.78349.39211423.6663
GRID      299556        -405.06852.6884 424.1427
GRID      299557        -401.35355.98465424.619 
GRID      299558        -397.63659.282  425.0955
GRID      299559        -393.91962.58016425.5721
GRID      299560        -390.20265.87817426.0487
GRID      299561        -386.48569.17557426.5252
GRID      299562        -382.76972.47293427.0017
GRID      299563        -379.05175.77169427.4784
GRID      299564        -375.32979.07368427.9556
GRID      299565        -371.60282.38066428.4335
GRID      299566        -367.86885.6934 428.9122
GRID      299567        -364.12789.01265429.3919
GRID      299568        -360.38492.33281429.8715
GRID      299569        -356.67595.67032430.3633
GRID      299570        -353.03999.06476430.8879
GRID      299571        -349.488102.5333431.4537
GRID      299572        -346.032106.0776432.0628
GRID      299573        -342.668109.7113432.7196
GRID      299574        -339.353113.4666433.4276
GRID      299575        -336.087117.3558434.1908
GRID      299576        -332.95 121.3013434.9968
GRID      299577        -329.98 125.2146435.8217
GRID      299578        -327.122129.1773436.684 
GRID      299579        -324.316133.2934437.6088
GRID      299580        -321.603137.4929438.5794
GRID      299581        -319.05 141.6898439.5778
GRID      299582        -316.632145.8923440.6027
GRID      299583        -314.327150.1285441.6594
GRID      299584        -312.141154.4013442.7503
GRID      299585        -310.074158.7014443.8722
GRID      299586        -308.122163.0204445.0214
GRID      299587        -306.273167.4071446.2127
GRID      299588        -304.35 172.327 447.5757
GRID      299589        -302.563177.3181448.9881
GRID      299590        -301.079181.834 450.2899
GRID      299591        -299.724186.3497451.6149
GRID      299592        -298.481190.9123452.9763
GRID      299593        -297.357195.5265454.377 
GRID      299594        -296.342200.1863455.8134
GRID      299595        -295.443204.8876457.2849
GRID      299596        -294.67 209.634 458.7947
GRID      299597        -294.024214.4219460.3421
GRID      299598        -293.505219.2277461.9183
GRID      299599        -293.117224.0171463.5124
GRID      299600        -292.862228.7627465.1154
GRID      299601        -292.736233.4552466.7231
GRID      299602        -292.73 238.1023468.3365
GRID      299603        -292.856242.7414469.971 
GRID      299604        -293.107247.4542471.6536
GRID      299605        -293.492252.2635473.3939
GRID      299606        -294.015257.0536475.1523
GRID      299607        -294.658261.7195476.8892
GRID      299608        -295.411266.2891478.6125
GRID      299609        -296.283270.8171480.3427
GRID      299610        -297.277275.3166482.085 
GRID      299611        -298.391279.7858483.8383
GRID      299612        -299.632284.2339485.6072
GRID      299613        -301.014288.7166487.4135
GRID      299614        -302.561293.254 489.2685
GRID      299615        -304.241297.7532491.1342
GRID      299616        -306.0  302.1126492.9655
GRID      299617        -307.856306.3562494.7741
GRID      299618        -309.804310.5344496.5765
GRID      299619        -311.886314.6429498.3789
GRID      299620        -314.073318.7037500.1835
GRID      299621        -316.373322.707 501.9884
GRID      299622        -318.781326.6569503.7944
GRID      299623        -321.323330.5498505.6047
GRID      299624        -323.993334.4083507.426 
GRID      299625        -326.782338.2261509.2546
GRID      299626        -329.651342.0047511.084 
GRID      299627        -332.521345.7579512.9048
GRID      299628        -335.371349.4834514.7122
GRID      299629        -338.208353.1927516.5118
GRID      299630        -341.04 356.8955518.3082
GRID      299631        -343.87 360.5962520.1035
GRID      299632        -346.7  364.2969521.8989
GRID      299633        -349.531367.9986523.6947
GRID      299634        -352.363371.7014525.4912
GRID      299635        -355.196375.4053527.2881
GRID      299636        -358.03 379.1099529.0853
GRID      299637        -360.863382.8148530.8828
GRID      299638        -363.697386.5201532.6804
GRID      299639        -366.531390.2263534.4784
GRID      299640        -369.368393.9348536.2776
GRID      299641        -372.207397.6474538.0787
GRID      299642        -375.051401.3652539.8824
GRID      299643        -377.898405.0886541.6888
GRID      299644        -380.749408.8164543.4973
GRID      299645        -383.603412.5469545.3071
GRID      299646        -386.456416.2782547.1173
GRID      299647        -389.31 420.0092548.9274
GRID      299648        -392.162423.739 550.7369
GRID      299649        -395.013427.4661552.5451
GRID      299650        -397.86 431.1885554.351 
GRID      299651        -400.702434.9045556.1538
GRID      299652        -403.539438.6142557.9535
GRID      299653        -406.374442.3211559.7519
GRID      299654        -409.211446.0305561.5515
GRID      299655        -412.052449.7451563.3536
GRID      299656        -414.896453.4635565.1575
GRID      299657        -417.741457.1836566.9624
GRID      299658        -420.587460.9048568.7677
GRID      299659        -423.434464.6266570.5733
GRID      299660        -426.282468.3505572.3799
GRID      299661        -429.139472.0865574.1924
GRID      299662        -432.014475.8456576.0161
GRID      299663        -434.89 479.6057577.8403
GRID      299664        -437.701483.2809579.6233
GRID      299665        -441.65 -91.9355385.8503
GRID      299666        -438.017-88.7116386.3162
GRID      299667        -434.197-85.3225386.806 
GRID      299668        -430.386-81.9413387.2946
GRID      299669        -426.667-78.6413387.7715
GRID      299670        -423.002-75.3904388.2412
GRID      299671        -419.315-72.1185388.7141
GRID      299672        -415.599-68.8218389.1905
GRID      299673        -411.877-65.5194389.6677
GRID      299674        -408.154-62.2161390.145 
GRID      299675        -404.415-58.8986390.6244
GRID      299676        -400.658-55.5659391.1061
GRID      299677        -396.908-52.2385391.5869
GRID      299678        -393.18 -48.9309392.0649
GRID      299679        -389.472-45.6408392.5403
GRID      299680        -385.767-42.354 393.0153
GRID      299681        -382.043-39.0499393.4928
GRID      299682        -378.294-35.7235393.9735
GRID      299683        -374.541-32.3938394.4546
GRID      299684        -370.8  -29.0746394.9343
GRID      299685        -367.068-25.7628395.4129
GRID      299686        -363.337-22.4527395.8912
GRID      299687        -359.606-19.1424396.3696
GRID      299688        -355.874-15.8314396.848 
GRID      299689        -352.142-12.52  397.3266
GRID      299690        -348.409-9.20824397.8051
GRID      299691        -344.677-5.89649398.2837
GRID      299692        -340.944-2.58487398.7623
GRID      299693        -337.212.7265391399.2408
GRID      299694        -333.48 4.037696399.7193
GRID      299695        -329.7487.348565400.1977
GRID      299696        -326.01710.65915400.6762
GRID      299697        -322.28613.96948401.1545
GRID      299698        -318.55517.27964401.6329
GRID      299699        -314.82420.58967402.1112
GRID      299700        -311.09423.89956402.5895
GRID      299701        -307.36427.2091 403.0678
GRID      299702        -303.63530.51767403.5459
GRID      299703        -299.90833.82377404.0236
GRID      299704        -296.18637.12629404.5009
GRID      299705        -292.47 40.42351404.9773
GRID      299706        -288.74943.72502405.4546
GRID      299707        -284.97446.97942405.9055
GRID      299708        -281.15250.07589406.2933
GRID      299709        -277.34752.97764406.6163
GRID      299710        -273.54355.67459406.8684
GRID      299711        -269.71758.19951407.0568
GRID      299712        -265.83 60.59079407.1878
GRID      299713        -261.84262.87768407.2644
GRID      299714        -257.70665.06873407.281 
GRID      299715        -253.37167.17937407.2338
GRID      299716        -248.73669.25292407.1196
GRID      299717        -243.77771.25573406.9226
GRID      299718        -238.59773.11594406.6363
GRID      299719        -233.11274.85927406.2544
GRID      299720        -227.46776.38954405.7696
GRID      299721        -222.24877.59161405.2477
GRID      299722        -217.51 78.50352404.7114
GRID      299723        -212.75979.24914404.1151
GRID      299724        -207.97579.82655403.4544
GRID      299725        -203.45780.22919402.7808
GRID      299726        -199.05680.47464402.0737
GRID      299727        -194.35880.57333401.2621
GRID      299728        -189.28780.5104 400.3273
GRID      299729        -184.40880.26608399.3639
GRID      299730        -180.17179.91187398.4779
GRID      299731        -176.27379.46311397.6202
GRID      299732        -172.12778.85496396.6624
GRID      299733        -167.30977.98561395.4929
GRID      299734        -161.80676.75938394.076 
GRID      299735        -156.12275.22891392.5208
GRID      299736        -150.78173.52507390.9673
GRID      299737        -145.87371.73168389.4604
GRID      299738        -141.25969.83502387.9707
GRID      299739        -136.80367.78576386.4565
GRID      299740        -132.38165.54122384.8805
GRID      299741        -128.00763.10229383.2455
GRID      299742        -123.83860.54607381.6068
GRID      299743        -119.87 57.89291379.9705
GRID      299744        -116.00555.07892378.297 
GRID      299745        -112.23752.09632376.5822
GRID      299746        -108.58448.96623374.837 
GRID      299747        -105.11345.71842373.0836
GRID      299748        -101.81142.40974371.3396
GRID      299749        -98.697439.00678369.5966
GRID      299750        -95.724735.51208367.8472
GRID      299751        -92.882231.908  366.0832
GRID      299752        -90.089 28.25389364.3107
GRID      299753        -87.274124.57378362.5253
GRID      299754        -84.442 20.87076360.7288
GRID      299755        -81.604517.16064358.9288
GRID      299756        -78.766913.45049357.1289
GRID      299757        -75.93059.741845355.3296
GRID      299758        -73.09486.034151353.5309
GRID      299759        -70.25972.327235351.7325
GRID      299760        -67.4252-1.37891349.9345
GRID      299761        -64.591 -5.08454348.1367
GRID      299762        -61.757 -8.79008346.339 
GRID      299763        -58.9227-12.496 344.5411
GRID      299764        -56.0879-16.2024342.7429
GRID      299765        -53.2527-19.9095340.9445
GRID      299766        -50.417 -23.6171339.1457
GRID      299767        -47.5811-27.3252337.3468
GRID      299768        -44.7449-31.0335335.5477
GRID      299769        -41.9084-34.7422333.7485
GRID      299770        -39.0715-38.4515331.9489
GRID      299771        -36.2337-42.1619330.1488
GRID      299772        -33.3945-45.8742328.3479
GRID      299773        -30.5533-49.5891326.5456
GRID      299774        -27.71  -53.3068324.742 
GRID      299775        -24.865 -57.0266322.9374
GRID      299776        -22.0203-60.7461321.1329
GRID      299777        -19.176 -64.4651319.3286
GRID      299778        -16.3225-68.196 317.5186
GRID      299779        -13.4303-71.9776315.6839
GRID      299780        -10.544 -75.7514313.8531
GRID      299781        -7.7607 -79.3906312.0876
GRID      299782        -5.02675-82.9653310.3533
GRID      299783        -2.20702-86.6521308.5647
GRID      299784        .6841258-90.4323306.7308
GRID      299785        3.528476-94.1513304.9265
GRID      299786        6.344939-97.8338303.14  
GRID      299787        9.277619-101.668301.2797
GRID      299788        12.29365-105.612299.3665
GRID      299789        15.16085-109.361297.5478
GRID      299790        17.84234-112.867295.8468
GRID      299791        20.53819-116.392294.1368
GRID      299792        23.35314-120.072292.3512
GRID      299793        26.23354-123.838290.524 
GRID      299794        25.51078-122.372285.7945
GRID      299795        22.64608-118.626287.6117
GRID      299796        19.81413-114.923289.4081
GRID      299797        17.00829-111.255291.1879
GRID      299798        14.19929-107.582292.9697
GRID      299799        11.35091-103.858294.7765
GRID      299800        8.470587-100.092296.6036
GRID      299801        5.598846-96.3367298.4252
GRID      299802        2.748875-92.6103300.2331
GRID      299803        -0.09832-88.8876302.0391
GRID      299804        -2.94734-85.1625303.8463
GRID      299805        -5.78171-81.4565305.6443
GRID      299806        -8.60127-77.7699307.4328
GRID      299807        -11.4291-74.0725309.2266
GRID      299808        -14.2762-70.3499311.0326
GRID      299809        -17.1293-66.6195312.8424
GRID      299810        -19.9773-62.8956314.649 
GRID      299811        -22.8221-59.1761316.4535
GRID      299812        -25.6669-55.4565318.258 
GRID      299813        -28.5117-51.7369320.0626
GRID      299814        -31.3559-48.0181321.8667
GRID      299815        -34.1992-44.3005323.6703
GRID      299816        -37.0416-40.584 325.4733
GRID      299817        -39.8834-36.8683327.276 
GRID      299818        -42.7249-33.153 329.0784
GRID      299819        -45.5661-29.4382330.8807
GRID      299820        -48.407 -25.7236332.6827
GRID      299821        -51.2475-22.0097334.4845
GRID      299822        -54.0873-18.2967336.2859
GRID      299823        -56.926 -14.585 338.0866
GRID      299824        -59.7635-10.8749339.8865
GRID      299825        -62.5997-7.1666 341.6856
GRID      299826        -65.4348-3.45976343.4839
GRID      299827        -68.269 .2460791345.2818
GRID      299828        -71.10293.951402347.0794
GRID      299829        -73.93667.656409348.8769
GRID      299830        -76.77  11.36109350.6742
GRID      299831        -79.603415.06584352.4715
GRID      299832        -82.437318.77123354.2692
GRID      299833        -85.270222.47514356.0661
GRID      299834        -88.093826.16721357.8573
GRID      299835        -90.896929.83174359.6352
GRID      299836        -93.659533.4471 361.3887
GRID      299837        -96.433 36.96058363.1088
GRID      299838        -99.300140.36051364.8063
GRID      299839        -102.31343.67546366.5005
GRID      299840        -105.52346.93433368.2107
GRID      299841        -108.98450.17783369.9609
GRID      299842        -112.64153.35585371.7235
GRID      299843        -116.37 56.34001373.4317
GRID      299844        -120.22259.16625375.1071
GRID      299845        -124.27261.90107376.7866
GRID      299846        -128.42764.4767 378.4294
GRID      299847        -132.71366.88996380.0397
GRID      299848        -137.19669.18588381.6445
GRID      299849        -141.69271.28049383.1817
GRID      299850        -146.23873.16301384.6542
GRID      299851        -151.24975.0152 386.2   
GRID      299852        -156.85 76.81469387.8337
GRID      299853        -162.57378.3567 389.3999
GRID      299854        -167.91479.55804390.779 
GRID      299855        -172.77980.44598391.9634
GRID      299856        -177.24781.09222392.9924
GRID      299857        -181.46 81.56815393.9162
GRID      299858        -185.75181.91778394.8104
GRID      299859        -190.42282.13422395.7265
GRID      299860        -195.33182.18804396.6292
GRID      299861        -199.99782.08419397.4331
GRID      299862        -204.26781.84909398.1203
GRID      299863        -208.47481.47905398.7491
GRID      299866        -222.39179.35199400.5158
GRID      299867        -228.65777.91623401.1453
GRID      299868        -235.30776.06825401.7005
GRID      299869        -240.66274.31362402.055 
GRID      299870        -245.58172.5008 402.3109
GRID      299871        -250.22970.59116402.4842
GRID      299872        -254.66868.58955402.5881
GRID      299873        -258.91166.50245402.6267
GRID      299874        -263.00964.30856402.6025
GRID      299875        -266.94962.0384 402.5231
GRID      299876        -270.73259.7037 402.393 
GRID      299877        -274.41957.26656402.21  
GRID      299878        -278.07 54.68457401.9704
GRID      299879        -281.82 51.84103401.6576
GRID      299880        -285.69648.69975401.2641
GRID      299881        -289.52945.39466400.8058
GRID      299882        -293.28242.06426400.3245
GRID      299883        -297.01938.74856399.8454
GRID      299884        -300.74735.44123399.3674
GRID      299885        -304.47332.13524398.8897
GRID      299886        -308.19928.82982398.412 
GRID      299887        -311.92425.52474397.9344
GRID      299888        -315.64922.21981397.4568
GRID      299889        -319.37418.91473396.9792
GRID      299890        -323.09915.60924396.5015
GRID      299891        -326.82612.30304396.0237
GRID      299892        -330.5538.995799395.5458
GRID      299893        -334.2825.687196395.0677
GRID      299894        -338.0132.37707 394.5894
GRID      299895        -341.746-.934499394.1108
GRID      299896        -345.479-4.24723393.6321
GRID      299897        -349.214-7.56075393.1533
GRID      299898        -352.949-10.8747392.6744
GRID      299899        -356.684-14.1887392.1955
GRID      299900        -360.419-17.5026391.7166
GRID      299901        -364.154-20.8163391.2377
GRID      299902        -367.889-24.13  390.7589
GRID      299903        -371.624-27.4442390.2799
GRID      299904        -375.362-30.76  389.8008
GRID      299905        -379.1  -34.0771389.3214
GRID      299906        -382.838-37.3933388.8422
GRID      299907        -386.572-40.7061388.3635
GRID      299908        -390.303-44.0162387.8851
GRID      299909        -394.033-47.3263387.4068
GRID      299910        -397.767-50.6389386.9281
GRID      299911        -401.504-53.9545386.4489
GRID      299912        -405.242-57.2712385.9697
GRID      299913        -408.978-60.586 385.4906
GRID      299914        -412.711-63.8977385.0121
GRID      299915        -416.44 -67.2061384.534 
GRID      299916        -420.163-70.5097384.0566
GRID      299917        -423.881-73.808 383.5799
GRID      299918        -427.601-77.1088383.1029
GRID      299919        -431.342-80.428 382.6233
GRID      299920        -435.108-83.7693382.1404
GRID      299921        -438.87 -87.1069381.6581
GRID      299922        -442.623-90.4369381.1769
GRID      299923        102.2977-69.2705295.7878
GRID      299924        99.69504-65.8676297.4387
GRID      299925        96.96342-62.296 299.1715
GRID      299926        94.12526-58.585 300.9718
GRID      299927        91.22698-54.7955302.8103
GRID      299928        88.29884-50.967 304.6677
GRID      299929        85.34429-47.1039306.5418
GRID      299930        82.33322-43.1669308.4518
GRID      299931        79.30766-39.2109310.371 
GRID      299932        76.39362-35.4008312.2195
GRID      299933        73.58275-31.7256314.0025
GRID      299934        70.76435-28.0405315.7903
GRID      299935        67.90908-24.3072317.6015
GRID      299936        65.04292-20.5597319.4196
GRID      299937        62.18057-16.8171321.2352
GRID      299938        59.32269-13.0804323.0481
GRID      299939        56.4685 -9.34857324.8586
GRID      299940        53.61878-5.62254326.6662
GRID      299941        50.77272-1.9013 328.4716
GRID      299942        47.923681.823837330.2788
GRID      299943        45.057895.570876332.0967
GRID      299944        42.162119.357128333.9335
GRID      299945        39.2384413.17985335.7881
GRID      299946        36.3118517.00639337.6445
GRID      299947        33.4180320.79007339.4802
GRID      299948        30.5793 24.50173341.2809
GRID      299949        27.7904728.14815343.0499
GRID      299950        25.0263131.76231344.8033
GRID      299951        22.2611135.37782346.5573
GRID      299952        19.4822639.01119348.32  
GRID      299953        16.6900642.66202350.0912
GRID      299954        13.8898746.32329351.8675
GRID      299955        11.0857449.9897 353.6462
GRID      299956        8.27874 53.65987355.4268
GRID      299957        5.46826457.33459357.2095
GRID      299958        2.65385161.01445358.9948
GRID      299959        -.16353264.6982 360.7819
GRID      299960        -2.9810668.38212362.5692
GRID      299961        -5.7940172.06013364.3535
GRID      299962        -8.5985675.72685366.1324
GRID      299963        -11.386379.39802367.9099
GRID      299964        -14.112483.11994369.6939
GRID      299965        -16.736886.92049371.4868
GRID      299966        -19.272490.82142373.2987
GRID      299967        -21.731194.85486375.1428
GRID      299968        -24.116499.01739377.0185
GRID      299969        -26.3889103.272 378.9059
GRID      299970        -28.5146107.564 380.7798
GRID      299971        -30.4894111.869 382.6311
GRID      299972        -32.3361116.1948384.4665
GRID      299973        -34.0521120.5667386.2945
GRID      299974        -35.6349124.988 388.1156
GRID      299975        -37.0947129.4482389.9281
GRID      299976        -38.4211133.9276391.7232
GRID      299977        -39.6156138.4225393.5   
GRID      299978        -40.6825142.9595395.2684
GRID      299979        -41.6314147.5523397.035 
GRID      299980        -42.4451152.173 398.787 
GRID      299981        -43.1251156.7797400.5099
GRID      299982        -43.673 161.369 402.2031
GRID      299983        -44.091 165.9522403.8707
GRID      299984        -44.3887170.5388405.5179
GRID      299985        -44.56  175.1373407.1464
GRID      299986        -44.6076179.77  408.7646
GRID      299987        -44.5233184.5085410.3958
GRID      299988        -44.2941189.3806412.0473
GRID      299989        -43.9332194.2594413.6774
GRID      299990        -43.4483199.0188415.2437
GRID      299991        -42.8414203.687 416.7563
GRID      299992        -42.1116208.3347418.2397
GRID      299993        -41.2538212.9835419.7004
GRID      299994        -40.2656217.6295421.1367
GRID      299995        -39.1472222.27  422.5477
GRID      299996        -37.8946226.9062423.9329
GRID      299997        -36.5116231.5423425.2947
GRID      299998        -34.9936236.172 426.6299
GRID      299999        -33.3473240.7746427.9326
GRID      300000        -31.5831245.3323429.1985
GRID      300001        -29.6964249.8262430.4202
GRID      300002        -27.6997254.2593431.6009
GRID      300003        -25.5848258.6507432.7459
GRID      300004        -23.3357263.0143433.857 
GRID      300005        -20.9533267.341 434.9313
GRID      300006        -18.4661271.6325435.9746
GRID      300007        -15.8529275.8503436.9695
GRID      300008        -13.142 279.9958437.9217
GRID      300009        -10.3123284.0872438.8337
GRID      300010        -7.34045288.1522439.711 
GRID      300011        -4.20281292.2039440.5538
GRID      300012        -.930842296.1977441.3523
GRID      300013        2.413525300.0969442.1049
GRID      300014        5.83653 303.8526442.7935
GRID      300015        9.30236 307.4948443.4349
GRID      300016        12.85538311.047 444.0294
GRID      300017        16.49491314.4864444.569 
GRID      300018        20.17348317.815 445.0632
GRID      300019        23.84032321.0663445.5326
GRID      300020        27.47395324.291 445.9988
GRID      300021        31.09361327.5024446.4628
GRID      300022        34.70599330.7075446.926 
GRID      300023        38.32467333.9181447.3899
GRID      300024        41.95836337.1421447.8558
GRID      300025        45.60761340.3798448.3237
GRID      300026        49.26414343.624 448.7925
GRID      300027        52.92122346.8687449.2614
GRID      300028        56.59306350.1266449.7322
GRID      300029        60.31192353.4261450.209 
GRID      300030        64.08488356.7736450.6928
GRID      300031        67.87683360.138 451.179 
GRID      300032        71.65185363.4873451.663 
GRID      300033        75.3995 366.8124452.1435
GRID      300034        79.12171370.1149452.6207
GRID      300035        82.8224 373.3983453.0952
GRID      300036        86.50793376.6682453.5677
GRID      300037        90.1881 379.9334454.0396
GRID      300038        93.87422383.2039454.5122
GRID      300039        97.57363386.4862454.9865
GRID      300040        101.2858389.7798455.4625
GRID      300041        105.0054393.08  455.9394
GRID      300042        108.7283396.383 456.4167
GRID      300043        112.4534399.6881456.8943
GRID      300044        116.1805402.9949457.3722
GRID      300045        119.9078406.302 457.8501
GRID      300046        123.6334409.6075458.3277
GRID      300047        127.3561412.9104458.805 
GRID      300048        131.073 416.2082459.2816
GRID      300049        134.7804419.4976459.7569
GRID      300050        138.4862422.7855460.2321
GRID      300051        142.2084426.088 460.7093
GRID      300052        145.938 429.3971461.1875
GRID      300053        149.6294432.6722461.6608
GRID      300054        153.2923435.922 462.1304
GRID      300055        157.0842439.2864462.6166
GRID      300056        160.9774442.7406463.1158
GRID      300057        160.0   444.2349458.4417
GRID      300058        156.2491440.907 457.9608
GRID      300059        152.4794437.5624457.4775
GRID      300060        148.7385434.2433456.9979
GRID      300061        145.0096430.9349456.5198
GRID      300062        141.2809427.6267456.0417
GRID      300063        137.5568424.3225455.5642
GRID      300064        133.839 421.0239455.0875
GRID      300065        130.1228417.7267454.6111
GRID      300066        126.4045414.4277454.1343
GRID      300067        122.6832411.1259453.6572
GRID      300068        118.9597407.8223453.1798
GRID      300069        115.2349404.5176452.7022
GRID      300070        111.5097401.2124452.2246
GRID      300071        107.7841397.9069451.7469
GRID      300072        104.0583394.6012451.2692
GRID      300073        100.3338391.2967450.7917
GRID      300074        96.61583387.9979450.315 
GRID      300075        92.9102 384.7102449.8399
GRID      300076        89.21741381.4338449.3664
GRID      300077        85.53062378.1627448.8937
GRID      300078        81.83963374.8879448.4205
GRID      300079        78.13634371.6022447.9457
GRID      300080        74.41669368.302 447.4688
GRID      300081        70.68013364.9867446.9897
GRID      300082        66.93014361.6596446.5089
GRID      300083        63.17643358.3291446.0276
GRID      300084        59.43368355.0084445.5477
GRID      300085        55.71268351.707 445.0706
GRID      300086        52.01262348.4242444.5962
GRID      300087        48.32574345.153 444.1235
GRID      300088        44.64768341.8897443.6519
GRID      300089        40.98011338.6357443.1817
GRID      300090        37.32489335.3926442.7131
GRID      300091        33.67842332.1573442.2455
GRID      300092        30.03106328.9212441.7779
GRID      300093        26.3731 325.6759441.3089
GRID      300094        22.69654322.4131440.8373
GRID      300095        19.00803319.1416440.3647
GRID      300096        15.36026315.8282439.8703
GRID      300097        11.78819312.4389439.3359
GRID      300098        8.314995308.9644438.754 
GRID      300099        4.929208305.3812438.1187
GRID      300100        1.578544301.7122437.4472
GRID      300101        -1.73255297.8563436.7037
GRID      300102        -5.04135293.8164435.8958
GRID      300103        -8.22336289.7001435.0386
GRID      300104        -11.2034285.6219434.1582
GRID      300105        -13.9993281.5624433.2512
GRID      300106        -16.6838277.4778432.3153
GRID      300107        -19.2695273.2872431.3249
GRID      300108        -21.7915268.9435430.2698
GRID      300109        -24.2148264.5722429.1874
GRID      300110        -26.4349260.2336428.0797
GRID      300111        -28.5243255.9091426.9534
GRID      300112        -30.4968251.5362425.7892
GRID      300113        -32.3628247.0667424.5723
GRID      300114        -34.1342242.4925423.302 
GRID      300115        -35.8039237.8637421.9944
GRID      300116        -37.3262233.2206420.6553
GRID      300117        -38.7172228.5938419.2982
GRID      300118        -39.9602223.9743417.917 
GRID      300119        -41.0792219.3493416.5115
GRID      300120        -42.0613214.7126415.0774
GRID      300121        -42.9206210.0747413.6207
GRID      300122        -43.6522205.4565412.1479
GRID      300123        -44.2575200.8534410.6576
GRID      300124        -44.7386196.1939409.1253
GRID      300125        -45.1395190.9829407.387 
GRID      300126        -45.3706185.7986405.6274
GRID      300127        -45.4403181.1754404.0336
GRID      300128        -45.3885176.6312402.4454
GRID      300129        -45.2179172.1064400.8426
GRID      300130        -44.9206167.5818399.2171
GRID      300131        -44.5133163.0536397.5705
GRID      300132        -43.976 158.5119395.8958
GRID      300133        -43.2958153.893 394.1685
GRID      300134        -42.4697149.1825392.3831
GRID      300135        -41.5013144.5   390.5819
GRID      300136        -40.4238139.9397388.8035
GRID      300137        -39.2272135.4278387.0204
GRID      300138        -37.8642130.8773385.194 
GRID      300139        -36.3816126.3564383.3563
GRID      300140        -34.8096121.9731381.5503
GRID      300141        -33.1273117.7031379.7638
GRID      300142        -31.3255113.4822377.9729
GRID      300143        -29.3925109.2765376.1637
GRID      300144        -27.2986105.0343374.3128
GRID      300145        -25.0128100.7507372.4129
GRID      300146        -22.608896.53818370.5165
GRID      300147        -20.156392.52464368.6804
GRID      300148        -17.653288.68093366.8943
GRID      300149        -15.078484.93063365.1277
GRID      300150        -12.394781.24488363.3639
GRID      300151        -9.6127977.57471361.5879
GRID      300152        -6.7902273.88426359.7975
GRID      300153        -3.9564370.17904357.9999
GRID      300154        -1.1197766.4701 356.2005
GRID      300155        1.71412862.76475354.4029
GRID      300156        4.54210659.06715352.609 
GRID      300157        7.36359455.37804350.8193
GRID      300158        10.1798 51.69584349.0329
GRID      300159        12.9922 48.01859347.2489
GRID      300160        15.8006 44.34659345.4674
GRID      300161        18.6016 40.68427343.6907
GRID      300162        21.3901 37.03829341.9219
GRID      300163        24.1653833.40959340.1614
GRID      300164        26.9386829.78347338.4022
GRID      300165        29.7335226.1292 336.6294
GRID      300166        32.5732922.41618334.828 
GRID      300167        35.4633218.63745332.9948
GRID      300168        38.3836314.81913331.1424
GRID      300169        41.3015511.00393329.2914
GRID      300170        44.193867.222219327.4568
GRID      300171        47.058043.477275325.6399
GRID      300172        49.90514-.245328323.8339
GRID      300173        52.7465 -3.96042322.0316
GRID      300174        55.58778-7.67541320.2293
GRID      300175        58.43056-11.3924318.426 
GRID      300176        61.27499-15.1115316.6217
GRID      300177        64.12061-18.8322314.8166
GRID      300178        66.96526-22.5515313.0122
GRID      300179        69.80414-26.2634311.2114
GRID      300180        72.63634-29.9665309.4149
GRID      300181        75.47767-33.6816307.6125
GRID      300182        78.35227-37.4401305.7891
GRID      300183        81.25938-41.2412303.945 
GRID      300184        84.17126-45.0485302.0979
GRID      300185        87.06949-48.838 300.2595
GRID      300186        89.95632-52.6125298.4283
GRID      300187        92.8326 -56.3733296.6038
GRID      300188        95.68144-60.0981294.7967
GRID      300189        98.47059-63.745 293.0275
GRID      300190        101.1611-67.2629291.3208
GRID      300191        44.32168573.1723529.4367
GRID      300192        45.90676577.8864530.7892
GRID      300193        46.45154582.252 532.2079
GRID      300194        46.23131586.2951533.6523
GRID      300195        45.29602590.1949535.1756
GRID      300196        43.17727594.7015537.1229
GRID      300197        40.6202 598.0792538.7569
GRID      300198        37.91919600.5687540.1081
GRID      300199        33.90294603.0853541.7056
GRID      300200        28.11733605.0694543.4366
GRID      300201        23.02123605.6831544.5674
GRID      300202        18.07209606.0431545.5836
GRID      300203        13.22497606.398 546.5796
GRID      300204        8.372015606.7526547.5765
GRID      300205        3.440242607.1132548.5898
GRID      300206        -1.56684607.4792549.6185
GRID      300207        -6.59534607.8468550.6516
GRID      300208        -11.6075608.2132551.6813
GRID      300209        -16.5925608.5776552.7054
GRID      300210        -21.5402608.9393553.7219
GRID      300211        -26.4598609.2989554.7327
GRID      300212        -31.3865609.659 555.7448
GRID      300213        -36.3295610.0204556.7604
GRID      300214        -41.2553610.3804557.7723
GRID      300215        -46.1373610.7373558.7753
GRID      300216        -50.9758611.091 559.7694
GRID      300217        -55.7723611.4416560.7548
GRID      300218        -60.5279611.7893561.7318
GRID      300219        -65.2718612.1361562.7065
GRID      300220        -70.0554612.4857563.6892
GRID      300221        -74.8915612.8393564.6828
GRID      300222        -79.7424613.1939565.6794
GRID      300223        -84.5937613.5485566.6761
GRID      300224        -89.4781613.9056567.6796
GRID      300225        -94.4003614.2654568.6908
GRID      300226        -99.3121614.6244569.6999
GRID      300227        -104.186614.9808570.7013
GRID      300228        -109.057615.3368571.702 
GRID      300229        -113.969615.6959572.7112
GRID      300230        -118.933616.0587573.7309
GRID      300231        -123.91 616.4226574.7536
GRID      300232        -128.848616.7836575.7681
GRID      300233        -133.748617.1418576.7748
GRID      300234        -138.672617.5017577.7864
GRID      300235        -143.651617.8657578.8093
GRID      300236        -148.643618.2306579.8349
GRID      300237        -153.6  618.5929580.8533
GRID      300238        -158.509618.9518581.8618
GRID      300239        -163.375619.3075582.8614
GRID      300240        -168.21 619.661 583.8549
GRID      300241        -173.051620.0148584.8493
GRID      300242        -177.94 620.3722585.8537
GRID      300243        -182.886620.7337586.8699
GRID      300244        -187.872621.0983587.8944
GRID      300245        -192.896621.4655588.9264
GRID      300246        -197.928621.8334589.9603
GRID      300247        -202.906622.1972590.983 
GRID      300248        -207.813622.5559591.9911
GRID      300249        -212.697622.913 592.9945
GRID      300250        -217.578623.2698593.9973
GRID      300251        -222.419623.6236594.9918
GRID      300252        -227.184623.972 595.9709
GRID      300253        -231.887624.3158596.9372
GRID      300254        -236.614624.6613597.9083
GRID      300255        -241.469625.0162598.9056
GRID      300256        -246.453625.3805599.9296
GRID      300257        -251.475625.7477600.9614
GRID      300258        -256.449626.1111601.9832
GRID      300259        -261.285626.4654602.9771
GRID      300260        -265.89 626.8001603.9225
GRID      300261        -270.283627.1221604.8252
GRID      300262        -274.557627.4029605.6924
GRID      300263        -279.021627.103 606.392 
GRID      300264        -284.353625.2255606.6997
GRID      300265        -289.344621.3087606.2374
GRID      300266        -292.491616.421 605.1058
GRID      300267        -293.772611.4253603.6007
GRID      300268        -293.599607.1141602.0717
GRID      300269        -292.656603.9677600.8087
GRID      300270        -290.808600.7462599.3567
GRID      300271        -288.206597.2898597.6873
GRID      300272        -285.436593.685 595.9361
GRID      300273        -282.618589.9923594.1457
GRID      300274        -279.732586.2185592.315 
GRID      300275        -276.789582.3665590.4467
GRID      300276        -273.823578.4859588.5644
GRID      300277        -270.882574.6382586.6981
GRID      300278        -267.981570.8422584.8569
GRID      300279        -265.104567.0784583.0312
GRID      300280        -262.245563.3378581.2168
GRID      300281        -259.407559.6249579.4159
GRID      300282        -256.577555.9211577.6194
GRID      300283        -253.734552.2013575.8151
GRID      300284        -250.889548.4787574.0095
GRID      300285        -248.065544.7835572.2171
GRID      300286        -245.258541.1117570.4361
GRID      300287        -242.447537.4338568.6521
GRID      300288        -239.616533.7297566.8555
GRID      300289        -236.764529.9983565.0456
GRID      300290        -233.907526.2598563.2322
GRID      300291        -231.064522.54  561.428 
GRID      300292        -228.234518.8374559.632 
GRID      300293        -225.403515.1321557.8348
GRID      300294        -222.563511.4174556.033 
GRID      300295        -219.722507.6993554.2295
GRID      300296        -216.88 503.9817552.4263
GRID      300297        -214.039500.2635550.6228
GRID      300298        -211.196496.5436548.8184
GRID      300299        -208.351492.8222547.0134
GRID      300300        -205.508489.1016545.2087
GRID      300301        -202.667485.3849543.406 
GRID      300302        -199.832481.6749541.6064
GRID      300303        -197.001477.9713539.81  
GRID      300304        -194.174474.2716538.0155
GRID      300305        -191.348470.5749536.2224
GRID      300306        -188.523466.8789534.4295
GRID      300307        -185.714463.1981532.6449
GRID      300308        -182.833459.6231530.884 
GRID      300309        -179.79 456.232 529.158 
GRID      300310        -176.458453.1051527.4716
GRID      300311        -172.914450.2061525.8263
GRID      300312        -169.038447.5602524.2093
GRID      300313        -164.898445.137 522.6218
GRID      300314        -160.483442.9767521.0764
GRID      300315        -155.782441.1577519.5979
GRID      300316        -150.914439.6811518.2086
GRID      300317        -145.798438.5451516.8926
GRID      300318        -140.414437.8094515.6677
GRID      300319        -133.864437.5015514.3813
GRID      300320        -127.085437.8141513.2694
GRID      300321        -121.892438.5022512.5735
GRID      300322        -117.204439.4696512.0656
GRID      300323        -112.81 440.6822511.6958
GRID      300324        -108.633442.1195511.443 
GRID      300325        -104.61 443.7771511.2946
GRID      300326        -100.678445.681 511.2482
GRID      300327        -96.8056447.8555511.3064
GRID      300328        -93.0138450.3033511.4742
GRID      300329        -89.34  453.0222511.7574
GRID      300330        -85.7669455.9838512.143 
GRID      300331        -82.2032459.1126512.5885
GRID      300332        -78.5631462.3054513.0424
GRID      300333        -74.8549465.5577513.5047
GRID      300334        -71.0745468.8735513.9761
GRID      300335        -67.2463472.2312514.4534
GRID      300336        -63.4235475.5842514.9301
GRID      300337        -59.6487478.8951515.4008
GRID      300338        -55.9178482.1675515.866 
GRID      300339        -52.2167485.4137516.3275
GRID      300340        -48.5492488.6304516.7848
GRID      300341        -44.8959491.8347517.2403
GRID      300342        -41.2061495.071 517.7004
GRID      300343        -37.4523498.3635518.1684
GRID      300344        -33.6608501.689 518.6412
GRID      300345        -29.8721505.012 519.1136
GRID      300346        -26.0934508.3264519.5848
GRID      300347        -22.3185511.6374520.0555
GRID      300348        -18.5536514.9395520.5249
GRID      300349        -14.798 518.2335520.9932
GRID      300350        -11.0523521.5189521.4603
GRID      300351        -7.32648524.7868521.9248
GRID      300352        -3.60403528.0517522.389 
GRID      300353        .1477279531.3424522.8568
GRID      300354        3.919597534.6507523.3271
GRID      300355        7.671169537.9412523.7949
GRID      300356        11.38021541.1944524.2574
GRID      300357        15.02966544.3953524.7124
GRID      300358        18.59593547.5233525.1571
GRID      300359        22.09558550.5928525.5935
GRID      300360        25.61726553.6818526.0326
GRID      300361        29.2882 556.9015526.4903
GRID      300362        33.2594 560.3856526.9858
GRID      300363        37.55835564.1429527.5172
GRID      300364        32.13691561.7572522.2953
GRID      300365        28.24961558.3432521.809 
GRID      300366        24.55349555.1018521.3483
GRID      300367        21.04023552.0202520.9102
GRID      300368        17.5993 549.0022520.4812
GRID      300369        14.05167545.8906520.0388
GRID      300370        10.35835542.6512519.5783
GRID      300371        6.647272539.3962519.1156
GRID      300372        2.877534536.0898518.6455
GRID      300373        -.978474532.7077518.1647
GRID      300374        -4.74715529.4022517.6948
GRID      300375        -8.40014526.1981517.2393
GRID      300376        -12.1059522.9478516.7772
GRID      300377        -15.8899519.6289516.3054
GRID      300378        -19.6375516.3419515.8381
GRID      300379        -23.4052513.0372515.3683
GRID      300380        -27.2267509.6854514.8918
GRID      300381        -31.0028506.3734514.421 
GRID      300382        -34.8103503.0338513.9462
GRID      300383        -38.6912499.6299513.4623
GRID      300384        -42.4823496.3048512.9896
GRID      300385        -46.1086493.1241512.5374
GRID      300386        -49.6548490.0137512.0953
GRID      300387        -53.2758486.8378511.6437
GRID      300388        -56.9943483.5763511.1801
GRID      300389        -60.7065480.3203510.7172
GRID      300390        -64.4993476.9936510.2443
GRID      300391        -68.4382473.5389509.7531
GRID      300392        -72.3622470.0972509.2639
GRID      300393        -76.1748466.7528508.7884
GRID      300394        -79.8873463.4979508.3259
GRID      300395        -83.5011460.3248507.8741
GRID      300396        -87.0496457.2193507.434 
GRID      300397        -90.6517454.264 507.0558
GRID      300398        -94.3756451.5562506.7855
GRID      300399        -98.2177449.126 506.6329
GRID      300400        -102.138446.9738506.5911
GRID      300401        -106.098445.1068506.6554
GRID      300402        -110.095443.5038506.818 
GRID      300403        -114.187442.1356507.0794
GRID      300404        -118.476440.9897507.4535
GRID      300405        -123.098440.0689507.9658
GRID      300406        -128.243439.4098508.6632
GRID      300407        -133.912439.1173509.5822
GRID      300408        -139.698439.2913510.6845
GRID      300409        -145.224439.9327511.9022
GRID      300410        -150.491440.9773513.2136
GRID      300411        -155.51 442.406 514.6136
GRID      300412        -160.389444.1908516.1121
GRID      300413        -164.908446.3091517.6616
GRID      300414        -169.23 448.7457519.2866
GRID      300415        -173.316451.5111520.983 
GRID      300416        -177.081454.5093522.7027
GRID      300417        -180.581457.8103524.4796
GRID      300418        -183.764461.3429526.2801
GRID      300419        -186.695465.0012528.0788
GRID      300420        -189.5  468.6789529.8617
GRID      300421        -192.3  472.3405531.638 
GRID      300422        -195.1  476.0045533.4151
GRID      300423        -197.901479.6697535.1929
GRID      300424        -200.71 483.3443536.9753
GRID      300425        -203.532487.0375538.7666
GRID      300426        -206.37 490.7506540.5677
GRID      300427        -209.216494.4745542.3739
GRID      300428        -212.061498.1972544.1797
GRID      300429        -214.9  501.9112545.9811
GRID      300430        -217.73 505.6135547.7769
GRID      300431        -220.557509.3131549.5714
GRID      300432        -223.396513.0273551.373 
GRID      300433        -226.239516.747 553.1772
GRID      300434        -229.05 520.4249554.9612
GRID      300435        -231.827524.0588556.7238
GRID      300436        -234.663527.7697558.5237
GRID      300437        -237.586531.5942560.3788
GRID      300438        -240.483535.3842562.2171
GRID      300439        -243.302539.0724564.0061
GRID      300440        -246.061542.683 565.7574
GRID      300441        -248.791546.2543567.4897
GRID      300442        -251.594549.9218569.2685
GRID      300443        -254.496553.7195571.1107
GRID      300444        -257.364557.4713572.9305
GRID      300445        -260.152561.1192574.6998
GRID      300446        -262.986564.828 576.4988
GRID      300447        -265.918568.6641578.3595
GRID      300448        -268.852572.5027580.2214
GRID      300449        -271.757576.3037582.065 
GRID      300450        -274.673580.1194583.9159
GRID      300451        -277.597583.9457585.7718
GRID      300452        -280.499587.743 587.6136
GRID      300453        -283.355591.478 589.4255
GRID      300454        -286.152595.1419591.202 
GRID      300455        -288.877598.6939592.9268
GRID      300456        -291.551602.2201594.6334
GRID      300459        -294.668612.2344598.6739
GRID      300460        -293.412617.8321600.3926
GRID      300461        -289.975623.1581601.6243
GRID      300462        -284.836627.0373602.047 
GRID      300463        -279.327628.8047601.669 
GRID      300464        -274.673628.9962600.8975
GRID      300465        -270.73 628.7097600.0882
GRID      300466        -266.784628.4213599.2775
GRID      300467        -262.398628.1038598.3774
GRID      300468        -257.566627.7493597.3843
GRID      300469        -252.58 627.3849596.3599
GRID      300470        -247.498627.0134595.3159
GRID      300471        -242.337626.6361594.2556
GRID      300472        -237.447626.2787593.2509
GRID      300473        -232.89 625.9455592.3147
GRID      300474        -228.334625.6125591.3788
GRID      300475        -223.667625.2714590.4199
GRID      300476        -218.868624.9206589.434 
GRID      300477        -213.943624.5605588.422 
GRID      300478        -209.07 624.2043587.4209
GRID      300479        -204.243623.8515586.4293
GRID      300480        -199.24 623.4857585.4013
GRID      300481        -194.084623.1088584.3421
GRID      300482        -189.019622.7385583.3015
GRID      300483        -184.022622.3733582.2749
GRID      300484        -179.008622.0068581.2449
GRID      300485        -174.133621.6504580.2433
GRID      300486        -169.4  621.3044579.2709
GRID      300487        -164.641620.9565578.2931
GRID      300488        -159.794620.6022577.2973
GRID      300489        -154.87 620.2423576.2858
GRID      300490        -149.864619.8763575.2573
GRID      300491        -144.739619.5016574.2043
GRID      300492        -139.599619.1259573.1482
GRID      300493        -134.651618.7642572.1318
GRID      300494        -129.817618.4108571.1386
GRID      300495        -124.831618.0464570.1144
GRID      300496        -119.713617.6722569.0629
GRID      300497        -114.662617.303 568.025 
GRID      300498        -109.747616.9437567.0153
GRID      300499        -104.975616.5948566.0349
GRID      300500        -100.231616.2481565.0602
GRID      300501        -95.3223615.8892564.0518
GRID      300502        -90.3243615.5239563.025 
GRID      300503        -85.4718615.1692562.0281
GRID      300504        -80.7282614.8224561.0535
GRID      300505        -75.8809614.4681560.0576
GRID      300506        -70.9771614.1096559.0502
GRID      300507        -66.2404613.7633558.077 
GRID      300508        -61.6456613.4275557.1331
GRID      300509        -57.0135613.0888556.1814
GRID      300510        -52.2927612.7437555.2115
GRID      300511        -47.5002612.3934554.2269
GRID      300512        -42.628 612.0373553.2259
GRID      300513        -37.6213611.6713552.1973
GRID      300514        -32.5452611.3002551.1545
GRID      300515        -27.5923610.9381550.1369
GRID      300516        -22.7331610.5829549.1386
GRID      300517        -17.795 610.2219548.1241
GRID      300518        -12.7623609.854 547.0901
GRID      300519        -7.68833609.4831546.0477
GRID      300520        -2.53994609.1068544.99  
GRID      300521        2.603585608.7308543.9332
GRID      300522        7.505935608.3724542.9261
GRID      300523        12.17557608.0312541.9668
GRID      300524        16.82705607.6903541.0108
GRID      300525        21.65512607.3412540.0202
GRID      300526        26.96559606.7466538.8575
GRID      300527        32.44486605.0001537.2642
GRID      300528        37.01649602.2458535.4841
GRID      300529        40.39012599.0221533.7567
GRID      300530        42.79001595.5623532.1225
GRID      300531        44.38937592.036 530.6093
GRID      300532        45.3311 588.3686529.1656
GRID      300533        45.63265584.2015527.6635
GRID      300534        45.05415579.4501526.1167
GRID      300535        43.30631574.4065524.6791
GRID      300536        40.27355569.5038523.5218
GRID      300537        -167.239-1.84997367.7421
GRID      300538        -170.964.9593528369.389 
GRID      300539        -175.17 3.4596  371.015 
GRID      300540        -179.7535.537797372.5621
GRID      300541        -184.2637.026683373.8915
GRID      300542        -188.2727.945408374.9325
GRID      300543        -192.0178.479692375.7924
GRID      300544        -197.0098.735736376.7801
GRID      300545        -202.7528.403348377.6987
GRID      300546        -207.8567.547309378.3203
GRID      300547        -212.8946.165955378.7473
GRID      300548        -217.6874.308987378.9652
GRID      300549        -222.1842.05321 378.991 
GRID      300550        -226.385-.596891378.8267
GRID      300551        -230.263-3.6139 378.4768
GRID      300552        -233.932-6.86203378.0088
GRID      300553        -237.582-10.1411377.5268
GRID      300554        -241.25 -13.4365377.0422
GRID      300555        -244.953-16.7631376.5531
GRID      300556        -248.656-20.0901376.0639
GRID      300557        -252.33 -23.3907375.5786
GRID      300558        -255.988-26.6777375.0952
GRID      300559        -259.668-29.9836374.6091
GRID      300560        -263.375-33.3146374.1194
GRID      300561        -267.08 -36.6431373.6299
GRID      300562        -270.759-39.9488373.1439
GRID      300563        -274.43 -43.2462372.659 
GRID      300564        -278.124-46.5653372.171 
GRID      300565        -281.849-49.912 371.6789
GRID      300566        -285.578-53.2625371.1862
GRID      300567        -289.291-56.598 370.6958
GRID      300568        -292.989-59.9207370.2072
GRID      300569        -296.683-63.2395369.7192
GRID      300570        -300.383-66.5643369.2303
GRID      300571        -304.105-69.9084368.7386
GRID      300572        -307.86 -73.2818368.2426
GRID      300573        -311.638-76.6755367.7436
GRID      300574        -315.389-80.0477367.2474
GRID      300575        -319.036-83.3173366.7681
GRID      300576        -322.438-86.3815366.3159
GRID      300577        -325.307-89.444 365.7685
GRID      300578        -327.383-92.9628364.9197
GRID      300579        -328.609-97.0685363.714 
GRID      300580        -328.605-101.748362.0876
GRID      300581        -326.89 -107.124359.9108
GRID      300582        -323.412-111.278357.8414
GRID      300583        -318.492-114.178355.9481
GRID      300584        -313.921-115.091354.8078
GRID      300585        -309.278-115.421353.8569
GRID      300586        -304.535-115.681352.9128
GRID      300587        -299.779-115.947351.9638
GRID      300588        -295.169-116.205351.0445
GRID      300589        -290.713-116.453350.1557
GRID      300590        -286.274-116.701349.2705
GRID      300591        -281.721-116.955348.3624
GRID      300592        -276.999-117.219347.4205
GRID      300593        -272.108-117.492346.4451
GRID      300594        -267.097-117.772345.4457
GRID      300595        -262.059-118.053344.4408
GRID      300596        -257.085-118.331343.4489
GRID      300597        -252.214-118.603342.4773
GRID      300598        -247.397-118.871341.5167
GRID      300599        -242.544-119.142340.5487
GRID      300600        -237.605-119.418339.5636
GRID      300601        -232.606-119.697338.5667
GRID      300602        -227.599-119.977337.568 
GRID      300603        -222.59 -120.256336.5691
GRID      300604        -217.58 -120.536335.5699
GRID      300605        -212.587-120.815334.574 
GRID      300606        -207.615-121.092333.5824
GRID      300607        -202.672-121.368332.5964
GRID      300608        -197.774-121.641331.6196
GRID      300609        -192.9  -121.914330.6475
GRID      300610        -188.012-122.186329.6726
GRID      300611        -183.138-122.458328.7005
GRID      300612        -178.342-122.726327.7441
GRID      300613        -173.631-122.989326.8045
GRID      300614        -168.961-123.25 325.8731
GRID      300615        -164.299-123.51 324.9432
GRID      300616        -159.63 -123.771324.012 
GRID      300617        -154.938-124.033323.0762
GRID      300618        -150.204-124.297322.1321
GRID      300619        -145.414-124.564321.1768
GRID      300620        -140.561-124.835320.2088
GRID      300621        -135.642-125.11 319.2277
GRID      300622        -130.669-125.387318.2359
GRID      300623        -125.674-125.666317.2397
GRID      300624        -120.695-125.944316.2466
GRID      300625        -115.764-126.219315.2635
GRID      300626        -110.886-126.495314.2894
GRID      300627        -106.094-126.624313.3817
GRID      300628        -101.364-125.813312.8117
GRID      300629        -96.9533-123.755312.7328
GRID      300630        -92.8314-120.168313.2367
GRID      300631        -89.8192-115.125314.4467
GRID      300632        -88.7295-110.07 316.0068
GRID      300633        -89.1444-105.592317.6371
GRID      300634        -90.8417-101.505319.3628
GRID      300635        -93.4318-97.8178321.1102
GRID      300636        -96.2136-94.1323322.8916
GRID      300637        -99.0012-90.4397324.6764
GRID      300638        -101.8  -86.7321326.4685
GRID      300639        -104.616-83.0017328.2717
GRID      300640        -107.443-79.2578330.0813
GRID      300641        -110.266-75.5177331.8891
GRID      300642        -113.089-71.7784333.6966
GRID      300643        -115.914-68.0358335.5056
GRID      300644        -118.731-64.3049337.309 
GRID      300645        -121.532-60.5936339.1029
GRID      300646        -124.332-56.8844340.8957
GRID      300647        -127.148-53.1552342.6983
GRID      300648        -129.973-49.4117344.5077
GRID      300649        -132.789-45.682 346.3105
GRID      300650        -135.591-41.9704348.1045
GRID      300651        -138.396-38.2548349.9005
GRID      300652        -141.208-34.5295351.7012
GRID      300653        -144.021-30.8035353.5022
GRID      300654        -146.841-27.0678355.3079
GRID      300655        -149.676-23.313 357.1228
GRID      300656        -152.516-19.5495358.9419
GRID      300657        -155.353-15.794 360.7573
GRID      300658        -158.178-12.0454362.5684
GRID      300659        -160.965-8.37695364.3449
GRID      300660        -159.11 -10.3022357.9726
GRID      300661        -156.322-14.0035356.1847
GRID      300662        -153.49 -17.7523354.3724
GRID      300663        -150.61 -21.5682352.528 
GRID      300664        -147.712-25.4071350.6724
GRID      300665        -144.886-29.1506348.863 
GRID      300666        -142.082-32.8645347.0678
GRID      300667        -139.243-36.625 345.2502
GRID      300668        -136.454-40.3204343.4639
GRID      300669        -133.706-43.9606341.7044
GRID      300670        -130.885-47.6975339.8982
GRID      300671        -128.01 -51.5054338.0576
GRID      300672        -125.21 -55.2139336.265 
GRID      300673        -122.486-58.8236334.5203
GRID      300674        -119.741-62.4587332.7632
GRID      300675        -116.922-66.1927330.9583
GRID      300676        -114.058-69.9875329.1241
GRID      300677        -111.235-73.7264327.3168
GRID      300678        -108.416-77.4613325.5115
GRID      300679        -105.555-81.2508323.6798
GRID      300680        -102.754-84.9612321.8864
GRID      300681        -100.036-88.5623320.1458
GRID      300682        -97.3325-92.1424318.4152
GRID      300683        -94.6151-95.7452316.6742
GRID      300684        -91.8449-99.6109314.8323
GRID      300685        -89.8606-104.505312.7746
GRID      300686        -89.6987-109.8  310.9058
GRID      300687        -91.0033-114.33 309.5667
GRID      300688        -93.23  -117.999308.6926
GRID      300689        -96.7717-121.435308.1368
GRID      300690        -101.626-124.008308.117 
GRID      300691        -106.927-125.007308.7243
GRID      300692        -111.938-124.865309.6756
GRID      300693        -116.816-124.589310.65  
GRID      300694        -121.776-124.313311.6388
GRID      300695        -126.808-124.032312.6426
GRID      300696        -131.88 -123.749313.6541
GRID      300697        -136.927-123.467314.6607
GRID      300698        -141.888-123.19 315.6502
GRID      300699        -146.742-122.919316.6183
GRID      300700        -151.498-122.654317.5667
GRID      300701        -156.168-122.393318.4981
GRID      300702        -160.778-122.136319.4177
GRID      300703        -165.37 -121.879320.3334
GRID      300704        -169.958-121.623321.2485
GRID      300705        -174.522-121.368322.1589
GRID      300706        -179.099-121.113323.0717
GRID      300707        -183.867-120.847324.0227
GRID      300708        -188.849-120.569325.0162
GRID      300709        -193.777-120.294325.9991
GRID      300710        -198.57 -120.026326.9549
GRID      300711        -203.444-119.754327.9271
GRID      300712        -208.45 -119.475328.9255
GRID      300713        -213.422-119.197329.9171
GRID      300714        -218.424-118.918330.9148
GRID      300715        -223.51 -118.634331.9291
GRID      300716        -228.53 -118.354332.9304
GRID      300717        -233.576-118.072333.9367
GRID      300718        -238.715-117.785334.9617
GRID      300719        -243.733-117.505335.9625
GRID      300720        -248.53 -117.237336.9191
GRID      300721        -253.225-116.975337.8556
GRID      300722        -258.034-116.707338.8147
GRID      300723        -263.049-116.427339.815 
GRID      300724        -268.202-116.139340.8427
GRID      300725        -273.36 -115.851341.8714
GRID      300726        -278.317-115.574342.8601
GRID      300727        -282.993-115.313343.7926
GRID      300728        -287.405-115.067344.6726
GRID      300729        -291.572-114.835345.5036
GRID      300730        -295.724-114.603346.3318
GRID      300731        -300.247-114.35 347.2341
GRID      300732        -305.205-114.078348.2211
GRID      300733        -310.013-113.779349.1907
GRID      300734        -314.615-113.57 350.0918
GRID      300735        -318.7  -112.628351.1548
GRID      300736        -323.426-110.239352.8355
GRID      300737        -327.377-105.992355.0226
GRID      300738        -329.353-100.947357.1312
GRID      300739        -329.475-95.8192358.9346
GRID      300740        -328.191-91.2643360.2861
GRID      300741        -325.883-87.4989361.1788
GRID      300742        -323.037-84.5406361.6943
GRID      300743        -319.855-81.6817362.1147
GRID      300744        -316.384-78.5719362.5702
GRID      300745        -312.709-75.2671363.0567
GRID      300746        -308.953-71.8926363.5528
GRID      300747        -305.2  -68.5206364.0486
GRID      300748        -301.476-65.1751364.5405
GRID      300749        -297.775-61.8501365.0295
GRID      300750        -294.081-58.5311365.5175
GRID      300751        -290.378-55.2038366.0067
GRID      300752        -286.643-51.848 366.5002
GRID      300753        -282.832-48.4245367.0036
GRID      300754        -279.006-44.9869367.509 
GRID      300755        -275.314-41.6701367.9967
GRID      300756        -271.724-38.4442368.471 
GRID      300757        -268.085-35.1755368.9517
GRID      300758        -264.328-31.7998369.448 
GRID      300759        -260.535-28.3916369.9492
GRID      300760        -256.868-25.0975370.4335
GRID      300761        -253.294-21.8865370.9057
GRID      300762        -249.664-18.6244371.3853
GRID      300763        -245.912-15.254 371.8809
GRID      300764        -242.135-11.8604372.3799
GRID      300765        -238.494-8.58931372.8609
GRID      300766        -234.944-5.39987373.3298
GRID      300767        -231.253-2.12577373.8029
GRID      300768        -227.1371.078078374.175 
GRID      300769        -222.5753.917873374.3402
GRID      300770        -217.7  6.285619374.2851
GRID      300771        -212.5738.144628374.0078
GRID      300772        -207.2899.454494373.5116
GRID      300773        -202.08110.17432372.824 
GRID      300774        -197.54110.34916372.0673
GRID      300775        -193.86210.18233371.3469
GRID      300776        -190.12 9.727982370.5153
GRID      300777        -185.7848.828046369.422 
GRID      300778        -181.1457.357995368.0759
GRID      300779        -176.5875.370952366.5649
GRID      300780        -172.3312.918249364.9465
GRID      300781        -168.4030.028579363.2352
GRID      300782        -164.917-3.18305361.4917
GRID      300783        -453.647329.4729529.0554
GRID      300784        -450.189332.522 529.4921
GRID      300785        -446.697334.2854529.476 
GRID      300786        -442.447335.234 529.0403
GRID      300787        -437.197334.8249527.953 
GRID      300788        -431.865332.226 526.09  
GRID      300789        -427.929327.9096523.8817
GRID      300790        -424.675323.69  521.8298
GRID      300791        -421.648319.7699519.9227
GRID      300792        -418.794316.0722518.1242
GRID      300793        -416.014312.4697516.3718
GRID      300794        -413.224308.8553514.6138
GRID      300795        -410.386305.1794512.8257
GRID      300796        -407.55 301.5053511.0386
GRID      300797        -404.797297.938 509.3034
GRID      300798        -402.09 294.4305507.5973
GRID      300799        -399.302290.8185505.8404
GRID      300800        -396.41 287.0721504.0181
GRID      300801        -393.517283.3251502.1954
GRID      300802        -390.681279.6501500.4078
GRID      300803        -387.801275.9196498.5933
GRID      300804        -384.831272.0719496.7217
GRID      300805        -381.909268.2865494.8804
GRID      300806        -379.143264.7023493.1371
GRID      300807        -376.539261.3308491.4968
GRID      300808        -374.085258.1469489.9488
GRID      300809        -369.409252.1108487.0096
GRID      300810        -367.122249.0204485.5241
GRID      300811        -365.225246.0251484.1418
GRID      300812        -363.811243.2708482.9303
GRID      300813        -362.463240.0317481.5623
GRID      300814        -361.222235.991 479.9349
GRID      300815        -360.384231.5131478.2282
GRID      300816        -360.051226.83  476.5411
GRID      300817        -360.278222.0251474.9126
GRID      300818        -361.089217.0302473.3232
GRID      300819        -362.575211.8908471.8051
GRID      300820        -364.761206.8265470.4392
GRID      300821        -367.558202.0738469.2913
GRID      300822        -370.814197.7383468.3714
GRID      300823        -374.435193.9405467.704 
GRID      300824        -378.11 190.6231467.213 
GRID      300825        -381.689187.4421466.7521
GRID      300826        -385.257184.2704466.2927
GRID      300827        -388.839181.0876465.8316
GRID      300828        -392.444177.8837465.3675
GRID      300829        -396.074174.6574464.9002
GRID      300830        -399.728171.4096464.4298
GRID      300831        -403.405168.1424463.9565
GRID      300832        -407.097164.8605463.4811
GRID      300833        -410.798161.5714463.0047
GRID      300834        -414.498158.2828462.5283
GRID      300835        -418.192155.0006462.0529
GRID      300836        -421.875151.7271461.5787
GRID      300837        -425.551148.4602461.1055
GRID      300838        -429.222145.197 460.6329
GRID      300839        -432.89 141.9373460.1607
GRID      300840        -436.553138.6819459.6891
GRID      300841        -440.223135.4202459.2167
GRID      300842        -443.947132.1109458.7373
GRID      300843        -447.703128.7724458.2537
GRID      300844        -451.391125.4943457.7787
GRID      300845        -454.95 122.3371457.3227
GRID      300846        -458.366119.43  456.9276
GRID      300847        -462.064117.4085456.8912
GRID      300848        -467.255116.199 457.4055
GRID      300849        -472.76 117.0842458.7043
GRID      300850        -477.907119.9129460.6136
GRID      300851        -481.116124.1872462.6765
GRID      300852        -482.355128.3249464.3372
GRID      300853        -482.204133.2974466.0377
GRID      300854        -481.509138.4333467.697 
GRID      300855        -480.89 143.1193469.2137
GRID      300856        -480.336147.2955470.565 
GRID      300857        -479.803151.327 471.8695
GRID      300858        -479.231155.638 473.2645
GRID      300859        -478.609160.3325474.7836
GRID      300860        -477.96 165.231 476.3687
GRID      300861        -477.311170.1307477.9542
GRID      300862        -476.683174.871 479.488 
GRID      300863        -476.069179.5055480.9877
GRID      300864        -475.451184.1724482.4978
GRID      300865        -474.834188.8267484.0039
GRID      300866        -474.213193.5147485.5208
GRID      300867        -473.58 198.2931487.0671
GRID      300868        -472.955203.0121488.5941
GRID      300869        -472.338207.6682490.1007
GRID      300870        -471.705212.4472491.6471
GRID      300871        -471.061217.3073493.2198
GRID      300872        -470.438222.0062494.7403
GRID      300873        -469.838226.5326496.2049
GRID      300874        -469.234231.0959497.6816
GRID      300875        -468.615235.7648499.1923
GRID      300876        -467.996240.4354500.7037
GRID      300877        -467.373245.1367502.225 
GRID      300878        -466.738249.9324503.7768
GRID      300879        -466.11 254.6744505.3112
GRID      300880        -465.491259.3424506.8217
GRID      300881        -464.873264.0114508.3325
GRID      300882        -464.272268.5442509.7993
GRID      300883        -463.694272.911 511.2123
GRID      300884        -463.112277.2976512.6317
GRID      300885        -462.511281.8334514.0994
GRID      300886        -461.884286.5649515.6305
GRID      300887        -461.227291.5286517.2367
GRID      300888        -460.555296.5996518.8776
GRID      300889        -459.902301.527 520.472 
GRID      300890        -459.27 306.2957522.015 
GRID      300891        -458.646311.0283523.5469
GRID      300892        -458.021315.6583525.043 
GRID      300893        -457.457320.2355526.5318
GRID      300894        -457.134314.4185529.8218
GRID      300895        -457.762309.7476528.3121
GRID      300896        -458.387305.0163526.7807
GRID      300897        -459.023300.2191525.2285
GRID      300898        -459.666295.3624523.6569
GRID      300899        -460.314290.4742522.0751
GRID      300900        -460.955285.6385520.5104
GRID      300901        -461.579280.9247518.9851
GRID      300902        -462.186276.3424517.5023
GRID      300903        -462.782271.8468516.0476
GRID      300904        -463.377267.3578514.595 
GRID      300905        -463.98 262.8057513.122 
GRID      300906        -464.592258.1821511.6259
GRID      300907        -465.211253.511 510.1144
GRID      300908        -465.835248.7992508.5897
GRID      300909        -466.463244.0614507.0567
GRID      300910        -467.09 239.3308505.5259
GRID      300911        -467.714234.6235504.0027
GRID      300912        -468.334229.9426502.488 
GRID      300913        -468.951225.2879500.9818
GRID      300914        -469.568220.6305499.4748
GRID      300915        -470.191215.9268497.9527
GRID      300916        -470.82 211.1782496.4162
GRID      300917        -471.449206.4301494.8797
GRID      300918        -472.076201.7021493.3498
GRID      300919        -472.702196.9762491.8206
GRID      300920        -473.328192.2516490.2918
GRID      300921        -473.951187.5454488.7689
GRID      300922        -474.573182.8523487.2503
GRID      300923        -475.196178.1517485.7293
GRID      300924        -475.823173.4176484.1974
GRID      300925        -476.459168.6209482.6453
GRID      300926        -477.1  163.7782481.0782
GRID      300927        -477.736158.9793479.5254
GRID      300928        -478.351154.3388478.0238
GRID      300929        -478.938149.9098476.5906
GRID      300930        -479.508145.6002475.1961
GRID      300931        -480.09 141.2171473.7779
GRID      300932        -480.703136.5641472.2716
GRID      300933        -481.358131.8424470.749 
GRID      300934        -481.532127.2639469.1897
GRID      300935        -480.393122.6342467.3759
GRID      300936        -477.104118.3185465.2844
GRID      300937        -472.15 115.3856463.3734
GRID      300938        -467.401114.6737462.2711
GRID      300939        -461.695115.5875461.5613
GRID      300940        -456.912118.3178461.6486
GRID      300941        -453.352121.3813462.0721
GRID      300942        -449.754124.5896462.5389
GRID      300943        -446.092127.8411463.0092
GRID      300944        -442.41 131.1143463.4835
GRID      300945        -438.737134.3784463.9563
GRID      300946        -435.081137.6275464.4269
GRID      300947        -431.432140.8703464.8966
GRID      300948        -427.785144.1121465.3662
GRID      300949        -424.138147.353 465.8357
GRID      300950        -420.492150.5936466.3051
GRID      300951        -416.841153.8382466.7751
GRID      300952        -413.179157.0927467.2465
GRID      300953        -409.503160.3598467.7197
GRID      300954        -405.816163.6362468.1943
GRID      300955        -402.127166.9148468.6692
GRID      300956        -398.444170.188 469.1433
GRID      300957        -394.774173.4501469.6159
GRID      300958        -391.121176.6967470.0861
GRID      300959        -387.489179.9243470.5537
GRID      300960        -383.879183.133 471.0184
GRID      300961        -380.283186.3289471.4814
GRID      300962        -376.684189.5265471.9445
GRID      300963        -373.124192.7781472.4332
GRID      300964        -369.777196.3455473.0699
GRID      300965        -366.739200.3835473.9258
GRID      300966        -364.092204.8607475.0049
GRID      300967        -361.962209.6622476.2897
GRID      300968        -360.435214.598 477.7296
GRID      300969        -359.538219.4942479.2693
GRID      300970        -359.215224.2558480.8655
GRID      300971        -359.424228.8508482.4996
GRID      300972        -360.119233.2234484.144 
GRID      300973        -361.22 237.2572485.7437
GRID      300974        -362.607240.8741487.25  
GRID      300975        -364.245244.1563488.6854
GRID      300976        -366.192247.265 490.1161
GRID      300977        -368.419250.2969491.5704
GRID      300978        -373.172256.431 494.5574
GRID      300979        -375.65 259.647 496.1208
GRID      300980        -378.268263.0362497.7697
GRID      300981        -381.033266.6194499.5126
GRID      300982        -383.905270.3404501.3225
GRID      300983        -386.808274.1015503.152 
GRID      300984        -389.691277.8356504.9684
GRID      300985        -392.563281.5571506.7785
GRID      300986        -395.454285.3024508.6003
GRID      300987        -398.348289.0514510.4239
GRID      300988        -401.205292.7526512.2242
GRID      300989        -404.022296.402 513.9993
GRID      300990        -406.835300.047 515.7724
GRID      300991        -409.67 303.7189517.5584
GRID      300992        -412.515307.4058519.3518
GRID      300993        -415.364311.0965521.147 
GRID      300994        -418.237314.8187522.9576
GRID      300995        -421.184318.6363524.8144
GRID      300996        -424.276322.6418526.7629
GRID      300997        -427.58 326.9149528.8425
GRID      300998        -431.97 331.2907531.1532
GRID      300999        -436.793333.3071532.7222
GRID      301000        -441.16 333.6473533.6265
GRID      301001        -445.346332.8453534.1016
GRID      301002        -449.896330.528 534.1156
GRID      301003        -453.498326.9982533.5378
GRID      301004        -455.583323.1452532.5746
GRID      301005        -566.316-147.971388.8272
GRID      301006        -561.425-148.297387.8335
GRID      301007        -556.535-148.622386.8401
GRID      301008        -551.647-148.947385.8469
GRID      301009        -546.758-149.273384.8537
GRID      301010        -541.869-149.598383.8604
GRID      301011        -536.98 -149.923382.8671
GRID      301012        -532.091-150.249381.8737
GRID      301013        -527.201-150.574380.8803
GRID      301014        -522.311-150.9  379.8868
GRID      301015        -517.421-151.225378.8932
GRID      301016        -512.531-151.55 377.8997
GRID      301017        -507.641-151.876376.9062
GRID      301018        -502.751-152.201375.9128
GRID      301019        -497.862-152.527374.9195
GRID      301020        -492.974-152.852373.9263
GRID      301021        -488.086-153.177372.9332
GRID      301022        -483.198-153.502371.9401
GRID      301023        -478.31 -153.828370.947 
GRID      301024        -473.422-154.153369.954 
GRID      301025        -468.535-154.478368.9611
GRID      301026        -463.648-154.803367.9682
GRID      301027        -458.761-155.129366.9753
GRID      301028        -453.874-155.454365.9824
GRID      301029        -448.987-155.779364.9896
GRID      301030        -444.1  -156.104363.9967
GRID      301031        -439.213-156.429363.0037
GRID      301032        -434.325-156.755362.0107
GRID      301033        -429.436-157.08 361.0173
GRID      301034        -424.545-157.406360.0237
GRID      301035        -419.653-157.731359.0297
GRID      301036        -414.759-158.057358.0354
GRID      301037        -409.864-158.383357.0408
GRID      301038        -404.967-158.709356.0459
GRID      301039        -400.069-159.034355.0507
GRID      301040        -395.17 -159.36 354.0555
GRID      301041        -390.272-159.686353.0603
GRID      301042        -385.372-160.012352.0649
GRID      301043        -380.472-160.339351.0693
GRID      301044        -375.572-160.665350.0737
GRID      301045        -370.672-160.991349.0782
GRID      301046        -365.773-161.317348.0829
GRID      301047        -360.877-161.643347.0881
GRID      301048        -355.983-161.968346.0939
GRID      301049        -351.093-162.294345.1003
GRID      301050        -346.207-162.619344.1077
GRID      301051        -341.326-162.944343.116 
GRID      301052        -336.448-163.268342.125 
GRID      301053        -331.571-163.593341.1342
GRID      301054        -326.694-163.917340.1432
GRID      301055        -321.816-164.242339.1521
GRID      301056        -316.937-164.567338.1608
GRID      301057        -312.056-164.891337.1691
GRID      301058        -307.171-165.217336.1768
GRID      301059        -302.283-165.542335.1835
GRID      301060        -297.39 -165.867334.1895
GRID      301061        -292.495-166.193333.195 
GRID      301062        -287.6  -166.519332.2005
GRID      301063        -282.708-166.845331.2065
GRID      301064        -277.818-167.17 330.2131
GRID      301065        -272.931-167.495329.2202
GRID      301066        -268.045-167.82 328.2276
GRID      301067        -263.159-168.145327.2349
GRID      301068        -258.272-168.471326.2419
GRID      301069        -253.383-168.796325.2486
GRID      301070        -248.491-169.122324.2547
GRID      301071        -243.596-169.447323.2601
GRID      301072        -238.698-169.773322.265 
GRID      301073        -233.799-170.099321.2698
GRID      301074        -228.903-170.425320.275 
GRID      301075        -224.011-170.751319.2811
GRID      301076        -219.124-171.076318.2881
GRID      301077        -214.24 -171.401317.2958
GRID      301078        -209.356-171.726316.3036
GRID      301079        -204.469-172.051315.3108
GRID      301080        -199.581-172.376314.3177
GRID      301081        -194.704-172.701313.3267
GRID      301082        -189.866-173.023312.3438
GRID      301083        -185.113-173.339311.3782
GRID      301084        -180.431-173.651310.4269
GRID      301085        -175.62 -173.971309.4495
GRID      301086        -170.579-174.306308.4253
GRID      301087        -165.504-174.644307.3941
GRID      301088        -160.512-174.976306.3799
GRID      301089        -155.567-175.305305.3752
GRID      301090        -150.648-175.633304.3759
GRID      301091        -145.744-175.959303.3796
GRID      301092        -140.848-176.285302.3849
GRID      301093        -135.958-176.61 301.3912
GRID      301094        -131.069-176.936300.3981
GRID      301095        -126.182-177.261299.4052
GRID      301096        -121.296-177.586298.4124
GRID      301097        -116.41 -177.911297.4198
GRID      301098        -111.526-178.236296.4274
GRID      301099        -106.645-178.561295.4357
GRID      301100        -101.768-178.886294.445 
GRID      301101        -96.8965-179.21 293.4552
GRID      301102        -92.03  -179.534292.4665
GRID      301103        -87.1671-179.857291.4785
GRID      301104        -82.3062-180.181290.4909
GRID      301105        -77.4451-180.504289.5032
GRID      301106        -72.581 -180.828288.515 
GRID      301107        -67.7107-181.152287.5255
GRID      301108        -62.8307-181.477286.534 
GRID      301109        -57.9396-181.802285.5403
GRID      301110        -53.04  -182.128284.5449
GRID      301111        -48.1365-182.455283.5486
GRID      301112        -43.2326-182.781282.5523
GRID      301113        -38.3293-183.107281.5561
GRID      301114        -33.4262-183.434280.5599
GRID      301115        -28.5229-183.76 279.5637
GRID      301116        -23.6197-184.086278.5675
GRID      301117        -18.7165-184.412277.5714
GRID      301118        -13.8136-184.739276.5752
GRID      301119        -8.91071-185.065275.5791
GRID      301120        -4.00811-185.391274.583 
GRID      301121        .8940338-185.717273.5871
GRID      301122        5.795302-186.044272.5913
GRID      301123        10.69522-186.37 271.5958
GRID      301124        15.59336-186.696270.6006
GRID      301125        20.48955-187.021269.6059
GRID      301126        25.38399-187.347268.6114
GRID      301127        30.27731-187.673267.6173
GRID      301128        35.17014-187.998266.6232
GRID      301129        40.06258-188.324265.6292
GRID      301130        44.954  -188.65 264.6354
GRID      301131        49.84371-188.975263.642 
GRID      301132        54.73168-189.3  262.6489
GRID      301133        59.61857-189.625261.656 
GRID      301134        64.50504-189.951260.6632
GRID      301135        69.39127-190.276259.6705
GRID      301136        74.27729-190.601258.6778
GRID      301137        79.16317-190.926257.6851
GRID      301138        84.04902-191.251256.6925
GRID      301139        88.93485-191.576255.6998
GRID      301140        93.82076-191.901254.7071
GRID      301141        98.70695-192.227253.7144
GRID      301142        103.5937-192.552252.7216
GRID      301143        108.481 -192.877251.7286
GRID      301144        113.3686-193.202250.7356
GRID      301145        118.2563-193.528249.7426
GRID      301146        123.1441-193.853248.7495
GRID      301147        128.0327-194.178247.7563
GRID      301148        133.5455-189.793248.2874
GRID      301149        134.1697-185.075249.8141
GRID      301150        134.7947-180.351251.3431
GRID      301151        135.4201-175.624252.8728
GRID      301152        136.0454-170.897254.4026
GRID      301153        136.6709-166.169255.9324
GRID      301154        137.2963-161.442257.4624
GRID      301155        137.9218-156.714258.9924
GRID      301156        138.5471-151.987260.522 
GRID      301157        139.1723-147.261262.0514
GRID      301158        139.7976-142.535263.5808
GRID      301159        140.4229-137.809265.1105
GRID      301160        141.0485-133.08 266.6408
GRID      301161        141.6746-128.348268.1723
GRID      301162        142.3017-123.607269.7063
GRID      301163        142.9304-118.855271.2443
GRID      301164        143.5609-114.089272.7866
GRID      301165        144.1927-109.313274.3321
GRID      301166        144.8251-104.534275.8789
GRID      301167        145.4569-99.758 277.4244
GRID      301168        146.0873-94.9932278.9664
GRID      301169        146.7153-90.2461280.5027
GRID      301170        147.3404-85.5214282.0317
GRID      301171        147.9624-80.8194283.5534
GRID      301172        148.5821-76.1351285.0693
GRID      301173        149.2007-71.4596286.5824
GRID      301174        149.8193-66.7835288.0956
GRID      301175        150.4389-62.1004289.6112
GRID      301176        151.0597-57.4075291.1299
GRID      301177        151.6816-52.7068292.6512
GRID      301178        152.304 -48.0023294.1736
GRID      301179        152.9266-43.2961295.6966
GRID      301180        153.5498-38.5859297.221 
GRID      301181        154.1739-33.8686298.7476
GRID      301182        154.7987-29.1456300.276 
GRID      301183        155.4236-24.4221301.8047
GRID      301184        156.0482-19.7013303.3324
GRID      301185        156.6725-14.9821304.8596
GRID      301186        157.297 -10.2619306.3872
GRID      301187        157.9215-5.54104307.915 
GRID      301188        158.5459-.821462309.4423
GRID      301189        159.17  3.895554310.9688
GRID      301190        159.79388.610671312.4947
GRID      301191        160.417613.3259 314.0207
GRID      301192        161.041718.04313315.5473
GRID      301193        161.666122.76283317.0747
GRID      301194        162.290727.48401318.6025
GRID      301195        162.915332.20506320.1303
GRID      301196        163.539636.92424321.6576
GRID      301197        164.163541.64023323.1838
GRID      301198        164.787 46.35312324.7089
GRID      301199        165.410251.06392326.2335
GRID      301200        166.033 55.77123327.7568
GRID      301201        166.654560.46903329.2771
GRID      301202        167.273965.15089330.7923
GRID      301203        167.891369.81728332.3024
GRID      301204        168.507874.47785333.8107
GRID      301205        169.125579.14655335.3216
GRID      301206        169.745783.83492336.8388
GRID      301207        170.369488.54909338.3644
GRID      301208        170.996893.29125339.8991
GRID      301209        171.627998.06187341.4429
GRID      301210        172.2625102.8583342.9952
GRID      301211        172.8991107.67  344.5523
GRID      301212        173.5353112.4788346.1085
GRID      301213        174.1689117.2679347.6584
GRID      301214        174.799 122.0313349.1999
GRID      301215        175.4263126.7724350.7342
GRID      301216        176.0515131.4983352.2636
GRID      301217        176.6756136.2156353.7902
GRID      301218        177.2992140.9294355.3157
GRID      301219        177.9228145.6429356.8411
GRID      301220        178.5466150.3579358.367 
GRID      301221        179.1706155.0752359.8936
GRID      301222        179.795 159.7945361.4209
GRID      301223        180.4196164.5155362.9487
GRID      301224        181.0443169.2374364.4768
GRID      301225        181.6691173.9601366.0051
GRID      301226        182.2939178.6831367.5336
GRID      301227        182.9188183.4063369.0621
GRID      301228        183.5437188.1298370.5907
GRID      301229        184.1686192.8533372.1193
GRID      301230        184.7935197.5769373.648 
GRID      301231        185.4184202.3005375.1767
GRID      301232        186.0434207.0242376.7053
GRID      301233        186.6683211.7478378.234 
GRID      301234        187.2932216.4715379.7627
GRID      301235        187.9181221.1952381.2913
GRID      301236        188.5431225.9188382.82  
GRID      301237        189.168 230.6425384.3487
GRID      301238        189.7929235.3662385.8774
GRID      301239        190.4179240.0899387.4061
GRID      301240        191.0428244.8137388.9348
GRID      301241        191.6677249.5373390.4634
GRID      301242        192.2926254.2608391.9921
GRID      301243        192.9175258.9839393.5205
GRID      301244        193.5423263.7064395.0488
GRID      301245        194.1669268.4281396.5769
GRID      301246        194.7915273.1487398.1046
GRID      301247        195.4159277.8684399.6319
GRID      301248        196.0401282.5871401.159 
GRID      301249        196.6643287.3053402.6859
GRID      301250        197.2885292.0233404.2127
GRID      301251        197.9127296.7412405.7396
GRID      301252        198.5369301.4593407.2664
GRID      301253        199.161 306.1773408.7933
GRID      301254        199.7852310.8949410.32  
GRID      301255        200.4092315.6119411.8465
GRID      301256        201.0331320.3279413.3727
GRID      301257        201.657 325.0431414.8986
GRID      301258        202.2807329.758 416.4244
GRID      301259        202.9045334.4731417.9504
GRID      301260        203.5285339.1894419.4766
GRID      301261        204.1527343.908 421.0037
GRID      301262        204.7774348.6301422.5318
GRID      301263        205.4028353.3571424.0616
GRID      301264        206.029 358.0899425.5932
GRID      301265        206.6559362.8286427.1268
GRID      301266        207.2834367.5722428.6619
GRID      301267        207.9112372.3172430.1975
GRID      301268        208.5384377.0582431.7317
GRID      301269        209.1644381.7898433.263 
GRID      301270        209.7888386.5099434.7905
GRID      301271        210.412 391.2202436.3149
GRID      301272        211.034 395.9216437.8363
GRID      301273        211.6544400.6114439.354 
GRID      301274        212.2745405.298 440.8707
GRID      301275        212.8973410.0061442.3943
GRID      301276        213.5241414.7435443.9275
GRID      301277        214.1517419.4874445.4627
GRID      301278        214.7781424.2222446.995 
GRID      301279        215.4043428.9556448.5268
GRID      301280        216.0317433.6978450.0614
GRID      301281        216.6608438.453 451.6003
GRID      301282        217.292 443.2242453.1444
GRID      301283        217.9255448.0126454.694 
GRID      301284        218.5607452.8141456.2479
GRID      301285        219.1963457.6184457.8026
GRID      301286        219.8308462.4147459.3548
GRID      301287        220.4637467.1979460.9028
GRID      301288        221.095 471.9698462.447 
GRID      301289        221.7253476.7342463.9889
GRID      301290        222.355 481.4939465.5292
GRID      301291        222.9841486.2496467.0683
GRID      301292        223.6128491.0014468.6061
GRID      301293        224.241 495.7495470.1426
GRID      301294        224.8686500.4937471.6779
GRID      301295        225.4957505.2337473.2119
GRID      301296        226.1221509.9689474.7443
GRID      301297        226.7477514.6971476.2745
GRID      301298        227.3718519.4144477.8011
GRID      301299        227.9937524.1156479.3225
GRID      301300        228.6129528.7961480.8372
GRID      301301        229.2293533.4554482.345 
GRID      301302        229.8438538.1   483.8481
GRID      301303        230.4585542.7463485.3517
GRID      301304        231.0769547.4205486.8644
GRID      301305        231.7021552.1463488.3938
GRID      301306        227.3682557.2479490.9466
GRID      301307        222.4189557.5772491.9521
GRID      301308        217.4965557.9048492.9522
GRID      301309        212.6072558.2302493.9456
GRID      301310        207.753 558.5532494.9318
GRID      301311        202.9314558.8741495.9114
GRID      301312        198.1359559.1932496.8857
GRID      301313        193.3558559.5113497.8569
GRID      301314        188.5766559.8293498.8279
GRID      301315        183.7772560.1487499.803 
GRID      301316        178.9218560.4718500.7894
GRID      301317        174.1221560.7912501.7646
GRID      301318        169.5566561.0951502.6922
GRID      301319        165.1057561.3913503.5965
GRID      301320        160.5563561.694 504.5208
GRID      301321        155.874 562.0056505.4721
GRID      301322        151.0935562.3237506.4433
GRID      301323        146.2515562.646 507.4271
GRID      301324        141.3823562.97  508.4163
GRID      301325        136.5141563.294 509.4054
GRID      301326        131.6606563.6169510.3915
GRID      301327        126.8172563.9393511.3755
GRID      301328        121.9617564.2624512.362 
GRID      301329        117.0504564.5892513.3598
GRID      301330        112.5139569.5159515.8884
GRID      301331        113.1194574.0928517.3696
GRID      301332        113.7318578.722 518.8677
GRID      301333        114.3507583.3999520.3815
GRID      301334        114.9746588.1161521.9078
GRID      301335        115.6029592.8653523.4447
GRID      301336        116.2365597.6547524.9947
GRID      301337        116.8796602.5153526.5677
GRID      301338        117.5175607.3369528.128 
GRID      301339        118.1263611.9391529.6174
GRID      301340        118.7196616.4233531.0685
GRID      301341        119.3209620.9687532.5395
GRID      301342        119.9314625.5834534.033 
GRID      301343        120.5461630.2298535.5366
GRID      301344        121.1626634.8891537.0445
GRID      301345        121.7799639.5558538.5547
GRID      301346        122.3981644.2284540.0668
GRID      301347        123.017 648.9063541.5807
GRID      301348        123.6365653.5891543.0962
GRID      301349        124.2566658.2758544.6129
GRID      301350        124.877 662.9653546.1305
GRID      301351        125.4974667.6552547.6482
GRID      301352        126.1176672.3429549.1653
GRID      301353        126.7372677.0267550.681 
GRID      301354        127.3564681.7066552.1955
GRID      301355        127.9752686.384 553.7092
GRID      301356        128.5939691.0605555.2227
GRID      301357        129.2126695.7373556.7361
GRID      301358        129.8314700.4146558.2498
GRID      301359        130.4503705.0928559.7638
GRID      301360        131.0694709.772 561.2781
GRID      301361        131.6886714.4529562.7929
GRID      301362        132.3083719.1365564.3086
GRID      301363        128.0448724.1474566.8172
GRID      301364        123.1629724.4723567.8091
GRID      301365        118.2838724.7969568.8004
GRID      301366        113.4092725.1213569.7907
GRID      301367        108.5409725.4453570.7798
GRID      301368        103.68  725.7688571.7674
GRID      301369        98.82667726.0918572.7535
GRID      301370        93.97984726.4143573.7382
GRID      301371        89.13795726.7365574.7219
GRID      301372        84.29862727.0586575.7051
GRID      301373        79.45864727.3807576.6885
GRID      301374        74.61472727.703 577.6726
GRID      301375        69.76486728.0258578.658 
GRID      301376        64.90877728.3489579.6446
GRID      301377        60.04742728.6724580.6323
GRID      301378        55.18237728.9962581.6207
GRID      301379        50.31513729.3201582.6096
GRID      301380        45.44681729.6441583.5987
GRID      301381        40.578  729.9681584.5879
GRID      301382        35.70899730.2921585.5771
GRID      301383        30.83994730.6161586.5664
GRID      301384        25.97106730.9401587.5556
GRID      301385        21.10253731.2641588.5447
GRID      301386        16.23447731.5881589.5338
GRID      301387        11.36695731.912 590.5227
GRID      301388        6.499987732.2359591.5115
GRID      301389        1.633584732.5597592.5002
GRID      301390        -3.23236732.8835593.4888
GRID      301391        -8.09811733.2073594.4774
GRID      301392        -12.964 733.5311595.466 
GRID      301393        -17.8303733.855 596.4547
GRID      301394        -22.697 734.1789597.4435
GRID      301395        -27.5641734.5027598.4323
GRID      301396        -32.4313734.8266599.4212
GRID      301397        -37.2982735.1505600.41  
GRID      301398        -42.1648735.4744601.3987
GRID      301399        -47.0313735.7982602.3875
GRID      301400        -51.8983736.1221603.3763
GRID      301401        -56.7656736.446 604.3652
GRID      301402        -61.6329736.7699605.3541
GRID      301403        -66.4996737.0938606.3428
GRID      301404        -71.3658737.4176607.3315
GRID      301405        -76.2316737.7414608.3201
GRID      301406        -81.0972738.0652609.3086
GRID      301407        -85.9629738.389 610.2972
GRID      301408        -90.8287738.7128611.2858
GRID      301409        -95.6948739.0367612.2744
GRID      301410        -100.561739.3605613.2631
GRID      301411        -105.428739.6844614.2519
GRID      301412        -110.295740.0083615.2407
GRID      301413        -115.162740.3321616.2296
GRID      301414        -120.029740.6561617.2185
GRID      301415        -124.896740.98  618.2074
GRID      301416        -129.764741.3039619.1962
GRID      301417        -134.631741.6278620.1851
GRID      301418        -139.498741.9517621.174 
GRID      301419        -144.366742.2756622.1629
GRID      301420        -149.233742.5995623.1519
GRID      301421        -154.101742.9234624.1408
GRID      301422        -158.968743.2473625.1297
GRID      301423        -163.836743.5713626.1186
GRID      301424        -168.703743.8952627.1075
GRID      301425        -173.571744.2191628.0965
GRID      301426        -178.438744.543 629.0855
GRID      301427        -183.306744.867 630.0745
GRID      301428        -188.174745.1909631.0635
GRID      301429        -193.042745.5149632.0526
GRID      301430        -197.91 745.8388633.0416
GRID      301431        -202.778746.1628634.0307
GRID      301432        -207.647746.4868635.0198
GRID      301433        -212.515746.8108636.0089
GRID      301434        -217.384747.1348636.9981
GRID      301435        -222.253747.4588637.9872
GRID      301436        -227.121747.7827638.9764
GRID      301437        -231.99 748.1067639.9655
GRID      301438        -236.858748.4307640.9546
GRID      301439        -241.727748.7547641.9438
GRID      301440        -246.596749.0787642.933 
GRID      301441        -251.465749.4027643.9222
GRID      301442        -256.333749.7267644.9114
GRID      301443        -261.202750.0507645.9005
GRID      301444        -266.07 750.3747646.8896
GRID      301445        -270.938750.6986647.8786
GRID      301446        -275.806751.0226648.8676
GRID      301447        -280.674751.3465649.8566
GRID      301448        -285.542751.6705650.8458
GRID      301449        -290.411751.9945651.8351
GRID      301450        -295.281752.3186652.8245
GRID      301451        -300.152752.6428653.8141
GRID      301452        -305.023752.9669654.8037
GRID      301453        -309.893753.291 655.7931
GRID      301454        -314.76 753.6149656.782 
GRID      301455        -319.625753.9386657.7703
GRID      301456        -325.106749.5844657.2445
GRID      301457        -325.726744.9051655.7302
GRID      301458        -326.345740.2245654.2154
GRID      301459        -326.964735.5442652.7008
GRID      301460        -327.583730.866 651.1868
GRID      301461        -328.201726.1914649.6741
GRID      301462        -328.819721.5217648.1628
GRID      301463        -329.436716.8571646.6533
GRID      301464        -330.053712.1972645.1452
GRID      301465        -330.669707.5404643.6382
GRID      301466        -331.285702.8856642.1318
GRID      301467        -331.9  698.2323640.6259
GRID      301468        -332.516693.5796639.1202
GRID      301469        -333.131688.9257637.6141
GRID      301470        -333.748684.2686636.107 
GRID      301471        -334.364679.6063634.5982
GRID      301472        -334.982674.9382633.0875
GRID      301473        -335.6  670.2645631.575 
GRID      301474        -336.219665.5858630.0609
GRID      301475        -336.839660.9034628.5455
GRID      301476        -337.459656.2187627.0295
GRID      301477        -338.078651.5335625.5132
GRID      301478        -338.698646.8502623.9976
GRID      301479        -339.317642.1708622.4833
GRID      301480        -339.936637.4936620.9697
GRID      301481        -340.554632.821 619.4575
GRID      301482        -341.169628.1749617.9539
GRID      301483        -341.777623.5779616.4663
GRID      301484        -342.379619.0287614.994 
GRID      301485        -342.971614.5522613.5453
GRID      301486        -343.546610.2022612.1376
GRID      301487        -344.119605.8748610.7372
GRID      301488        -344.735601.221 609.2311
GRID      301489        -349.597595.6434608.1687
GRID      301490        -354.272595.9545609.1185
GRID      301491        -359.205596.2828610.1208
GRID      301492        -364.122596.61  611.1198
GRID      301493        -368.909596.9286612.0924
GRID      301494        -373.682597.2462613.0621
GRID      301495        -378.518597.568 614.0447
GRID      301496        -383.473597.8977615.0513
GRID      301497        -388.499598.2322616.0724
GRID      301498        -393.425598.56  617.0732
GRID      301499        -398.303598.8846618.0643
GRID      301500        -403.236599.2129619.0666
GRID      301501        -408.091599.536 620.053 
GRID      301502        -412.866599.8538621.0231
GRID      301503        -417.777600.1806622.0209
GRID      301504        -422.831600.5169623.0476
GRID      301505        -427.796600.8473624.0564
GRID      301506        -432.649601.1703625.0424
GRID      301507        -437.583601.4986626.0447
GRID      301508        -442.665601.8368627.0774
GRID      301509        -447.738602.1744628.108 
GRID      301510        -452.648602.5012629.1056
GRID      301511        -457.443602.8203630.0798
GRID      301512        -462.22 603.1382631.0504
GRID      301513        -467.006603.4566632.0227
GRID      301514        -472.416599.097 631.482 
GRID      301515        -473.036594.4089629.9649
GRID      301516        -473.659589.7055628.4428
GRID      301517        -474.283584.986 626.9154
GRID      301518        -474.909580.2528625.3837
GRID      301519        -475.537575.5101623.8489
GRID      301520        -476.165570.7617622.3122
GRID      301521        -476.793566.0107620.7747
GRID      301522        -477.422561.2598619.2372
GRID      301523        -478.05 556.5117617.7006
GRID      301524        -478.677551.7697616.166 
GRID      301525        -479.303547.0378614.6347
GRID      301526        -479.928542.3178613.1072
GRID      301527        -480.551537.607 611.5827
GRID      301528        -481.174532.8988610.059 
GRID      301529        -481.797528.1863608.5339
GRID      301530        -482.422523.4651607.0061
GRID      301531        -483.048518.7348605.4752
GRID      301532        -483.674513.9975603.9421
GRID      301533        -484.301509.2588602.4086
GRID      301534        -484.927504.529 600.878 
GRID      301535        -485.551499.816 599.3528
GRID      301536        -486.172495.1182597.8324
GRID      301537        -486.793490.4246596.3135
GRID      301538        -487.415485.7235594.7921
GRID      301539        -488.039481.0037593.2647
GRID      301540        -488.669476.244 591.7244
GRID      301541        -489.311471.3962590.1555
GRID      301542        -489.952466.5493588.587 
GRID      301543        -490.569461.8873587.0782
GRID      301544        -491.17 457.3425585.6075
GRID      301545        -491.778452.7439584.1193
GRID      301546        -492.397448.069 582.6064
GRID      301547        -493.021443.3476581.0784
GRID      301548        -493.65 438.5968579.541 
GRID      301549        -494.281433.8268577.9973
GRID      301550        -494.913429.0485576.4509
GRID      301551        -495.545424.2728574.9055
GRID      301552        -496.175419.5079573.3634
GRID      301553        -496.804414.7571571.826 
GRID      301554        -497.43 410.0196570.2928
GRID      301555        -498.056405.2918568.7628
GRID      301556        -498.681400.5694567.2345
GRID      301557        -499.305395.8495565.7071
GRID      301558        -499.929391.1311564.1801
GRID      301559        -500.553386.414 562.6536
GRID      301560        -501.177381.6979561.1273
GRID      301561        -501.801376.9819559.6011
GRID      301562        -502.425372.265 558.0747
GRID      301563        -503.05 367.5464556.5476
GRID      301564        -503.674362.8255555.0199
GRID      301565        -504.299358.1019553.4912
GRID      301566        -504.924353.3749551.9614
GRID      301567        -505.55 348.6437550.4304
GRID      301568        -506.177343.908 548.8978
GRID      301569        -506.804339.1677547.3637
GRID      301570        -507.432334.4236545.8284
GRID      301571        -508.06 329.6772544.2924
GRID      301572        -508.688324.93  542.7561
GRID      301573        -509.316320.1833541.22  
GRID      301574        -509.943315.4381539.6843
GRID      301575        -510.571310.6949538.1493
GRID      301576        -511.198305.9542536.6152
GRID      301577        -511.825301.2162535.0819
GRID      301578        -512.451296.4814533.5496
GRID      301579        -513.077291.7499532.0184
GRID      301580        -513.703287.0213530.4881
GRID      301581        -514.328282.2952528.9586
GRID      301582        -514.953277.5708527.4297
GRID      301583        -515.578272.8471525.901 
GRID      301584        -516.203268.1232524.3723
GRID      301585        -516.828263.3986522.8433
GRID      301586        -517.453258.6732521.3141
GRID      301587        -518.078253.9475519.7848
GRID      301588        -518.704249.2221518.2555
GRID      301589        -519.329244.4972516.7264
GRID      301590        -519.954239.7727515.1975
GRID      301591        -520.579235.0482513.6686
GRID      301592        -521.204230.3236512.1396
GRID      301593        -521.829225.5988510.6105
GRID      301594        -522.454220.8737509.0814
GRID      301595        -523.079216.1486507.5523
GRID      301596        -523.704211.4234506.0231
GRID      301597        -524.329206.6982504.4939
GRID      301598        -524.955201.9729502.9647
GRID      301599        -525.58 197.2476501.4355
GRID      301600        -526.205192.5222499.9063
GRID      301601        -526.83 187.7966498.377 
GRID      301602        -527.455183.0705496.8475
GRID      301603        -528.081178.344 495.318 
GRID      301604        -528.706173.6176493.7884
GRID      301605        -529.331168.8919492.259 
GRID      301606        -529.956164.167 490.73  
GRID      301607        -530.581159.4426489.2011
GRID      301608        -531.206154.7182487.6722
GRID      301609        -531.831149.9936486.1432
GRID      301610        -532.456145.2689484.6142
GRID      301611        -533.081140.5444483.0852
GRID      301612        -533.706135.8198481.5563
GRID      301613        -534.331131.0949480.0272
GRID      301614        -534.957126.3693478.4979
GRID      301615        -535.582121.6431476.9684
GRID      301616        -536.207116.9163475.4387
GRID      301617        -536.833112.1892473.9089
GRID      301618        -537.458107.4619472.3791
GRID      301619        -538.083102.7346470.8492
GRID      301620        -538.70998.00751469.3194
GRID      301621        -539.33493.281  467.7898
GRID      301622        -539.95988.55547466.2606
GRID      301623        -540.58483.83119464.7317
GRID      301624        -541.20979.108  463.2032
GRID      301625        -541.83474.38529461.6748
GRID      301626        -542.45969.6625 460.1464
GRID      301627        -543.08464.93972458.618 
GRID      301628        -543.70860.21749457.0898
GRID      301629        -544.33355.49589455.5618
GRID      301630        -544.95850.77444454.0339
GRID      301631        -545.58246.05296452.5059
GRID      301632        -546.20741.33225450.9782
GRID      301633        -546.83136.6134 449.4511
GRID      301634        -547.45531.89692447.9247
GRID      301635        -548.07927.18267446.3991
GRID      301636        -548.70222.47013444.874 
GRID      301637        -549.32517.7592 443.3495
GRID      301638        -549.94813.05293441.8264
GRID      301639        -550.5698.356918440.3067
GRID      301640        -551.19 3.663395438.7878
GRID      301641        -551.814-1.0544 437.261 
GRID      301642        -552.443-5.80569435.7234
GRID      301643        -553.073-10.5652434.1831
GRID      301644        -553.701-15.3131432.6466
GRID      301645        -554.328-20.0543431.1123
GRID      301646        -554.956-24.7972429.5774
GRID      301647        -555.583-29.5433428.0414
GRID      301648        -556.212-34.2916426.5048
GRID      301649        -556.84 -39.0395424.9683
GRID      301650        -557.467-43.7809423.4339
GRID      301651        -558.092-48.5035421.9055
GRID      301652        -558.713-53.1977420.3864
GRID      301653        -559.332-57.8809418.8708
GRID      301654        -559.956-62.596 417.3449
GRID      301655        -560.586-67.3565415.8043
GRID      301656        -561.217-72.1252414.2611
GRID      301657        -561.844-76.867 412.7266
GRID      301658        -562.468-81.5817411.2008
GRID      301659        -563.09 -86.2835409.6792
GRID      301660        -563.712-90.9831408.1583
GRID      301661        -564.334-95.6863406.6362
GRID      301662        -564.957-100.396405.1122
GRID      301663        -565.581-105.112403.5859
GRID      301664        -566.206-109.834402.0579
GRID      301665        -566.831-114.559400.5288
GRID      301666        -567.456-119.285398.9992
GRID      301667        -568.081-124.012397.4695
GRID      301668        -568.707-128.739395.9399
GRID      301669        -569.332-133.465394.4102
GRID      301670        -569.957-138.192392.8806
GRID      301671        -570.583-142.919391.3509
GRID      301672        -435.295488.3791586.3306
GRID      301673        -431.429491.2533586.6332
GRID      301674        -427.457494.2062586.944 
GRID      301675        -423.306497.2923587.2688
GRID      301676        -419.161500.3733587.5931
GRID      301677        -415.118503.3791587.9094
GRID      301678        -411.155506.3253588.2195
GRID      301679        -407.278509.2079588.5229
GRID      301680        -403.497512.0189588.8188
GRID      301681        -399.75 514.8045589.112 
GRID      301682        -395.859517.6972589.4165
GRID      301683        -391.771520.7362589.7363
GRID      301684        -387.646523.8029590.0591
GRID      301685        -383.561526.8398590.3787
GRID      301686        -379.489529.8669590.6974
GRID      301687        -375.426532.8872591.0153
GRID      301688        -371.403535.8786591.3301
GRID      301689        -367.543538.7482591.6321
GRID      301690        113.2753504.5725493.1873
GRID      301691        116.699 500.6454491.2065
GRID      301692        120.1727496.6609489.1967
GRID      301693        123.3765492.9861487.3431
GRID      301694        126.3129489.618 485.6441
GRID      301695        129.0941486.4279484.035 
GRID      301696        131.8184483.303 482.4588
GRID      301697        134.5654480.1521480.8695
GRID      301698        137.3907476.9114479.2348
GRID      301699        140.325 473.5457477.5371
GRID      301700        143.4038470.0142475.7558
GRID      301701        146.5786466.3726473.9189
GRID      301702        149.6559462.8428472.1385
GRID      301703        152.6312459.4301470.4171
GRID      301704        155.7924455.8041468.5881
GRID      301707        99.89238-75.731 293.9762
GRID      301708        95.37773-79.0569293.6336
GRID      301709        91.36305-82.0144293.3288
GRID      301710        87.89277-84.5708293.0654
GRID      301711        84.09292-87.3701292.777 
GRID      301712        79.88556-90.4696292.4577
GRID      301713        75.68841-93.5615292.1391
GRID      301714        71.70734-96.4943291.8369
GRID      301715        67.95416-99.2591291.5521
GRID      301716        64.26152-101.979291.2718
GRID      301717        60.53096-104.728290.9886
GRID      301718        57.07747-107.272290.7265
GRID      301719        53.94979-109.576290.4891
GRID      301720        49.71809-112.693290.1679
GRID      301721        45.05064-116.132289.8136
GRID      301722        41.72437-118.582289.5612
GRID      301723        37.45835-121.725289.2374
GRID      301724        32.9543 -125.043288.8955
GRID      301725        -448.04 -92.7352386.723 
GRID      301726        -450.963-89.5495388.356 
GRID      301727        -453.496-86.7882389.7715
GRID      301728        -455.986-84.0737391.163 
GRID      301729        -458.487-81.3479392.5603
GRID      301730        -461.151-78.4447394.0486
GRID      301731        -463.845-75.5079395.5541
GRID      301732        -466.459-72.6589397.0145
GRID      301733        -469.116-69.7625398.4993
GRID      301734        -471.907-66.7203400.0588
GRID      301735        -474.889-63.4702401.7249
GRID      301736        -478.098-59.9728403.5177
GRID      301737        -481.44 -56.3299405.3852
GRID      301738        -484.918-52.5385407.3288
GRID      301739        -488.596-48.5295409.3838
GRID      301740        -492.421-44.3607411.5209
GRID      301741        -496.419-40.0031413.7547
GRID      301742        91.7596989.01333352.6793
GRID      301743        88.8020392.77249354.5179
GRID      301744        85.9377196.46571356.3168
GRID      301745        82.99679100.2274358.1533
GRID      301746        79.99397104.0762360.0312
GRID      301747        76.99697107.9155361.9047
GRID      301748        74.12762111.5916363.6986
GRID      301749        71.35633115.1421365.4311
GRID      301750        68.52803118.7657367.1993
GRID      301751        65.59948122.5177369.0302
GRID      301752        62.64136126.3075370.8795
GRID      301753        59.64621130.1448372.752 
GRID      301754        56.55365134.107 374.6854
GRID      301755        53.40784138.1373376.6521
GRID      301756        50.34105142.0664378.5695
GRID      301757        47.43606145.788 380.3855
GRID      301758        44.69871149.2955382.097 
GRID      301759        42.10571152.6167383.7178
GRID      301760        39.57434155.8613385.3009
GRID      301761        36.95917159.2108386.9355
GRID      301762        34.18911162.7556388.6658
GRID      301763        31.41659166.4654390.454 
GRID      301764        28.99603170.3585392.2424
GRID      301765        27.16337174.315 393.9469
GRID      301766        25.86419178.1156395.5011
GRID      301767        25.00342181.8636396.9584
GRID      301768        24.46458186.3605398.6181
GRID      301769        24.44423191.1305400.2791
GRID      301770        24.96196195.7957401.8067
GRID      301771        26.02041200.4889403.2465
GRID      301772        27.63434205.0942404.556 
GRID      301773        29.79752209.5531405.7159
GRID      301774        32.42431213.749 406.7008
GRID      301775        35.39622217.5357407.4814
GRID      301776        38.70601220.9118408.0584
GRID      301777        42.21548224.1413408.5486
GRID      301778        45.82358227.3823409.025 
GRID      301779        49.51762230.7031409.5136
GRID      301780        53.31601234.1188410.0165
GRID      301781        57.19028237.602 410.5292
GRID      301782        61.06438241.0853411.0419
GRID      301783        64.87881244.5149411.5467
GRID      301784        68.61975247.8785412.0417
GRID      301785        72.29801251.1857412.5285
GRID      301786        75.92758254.4491413.0089
GRID      301787        79.52184257.6808413.4845
GRID      301788        83.09821260.8964413.9578
GRID      301789        86.67851264.1155414.4317
GRID      301790        90.27462267.3488414.9076
GRID      301791        93.86996270.5814415.3834
GRID      301792        97.42551273.7783415.8539
GRID      301793        100.9138276.9147416.3156
GRID      301794        104.347 280.0014416.7699
GRID      301795        107.774 283.083 417.2235
GRID      301796        111.2661286.2225417.6855
GRID      301797        114.9348289.5215418.1713
GRID      301798        118.8721293.0066418.6729
GRID      301799        123.4771295.9752418.8757
GRID      301800        128.9293297.4078418.3894
GRID      301801        134.387 297.0718417.2917
GRID      301802        139.0742295.0883415.7588
GRID      301803        143.238 291.2937413.6922
GRID      301804        145.4863286.6942411.6879
GRID      301805        146.0022282.681 410.2005
GRID      301806        145.623 278.4344408.7938
GRID      301807        145.02  273.8794407.3197
GRID      301808        144.3959269.1951405.8046
GRID      301809        143.764 264.4585404.2727
GRID      301810        143.1315259.7159402.7388
GRID      301811        142.5008254.9874401.2094
GRID      301812        141.8718250.2714399.6842
GRID      301813        141.2435245.5601398.1604
GRID      301814        140.615 240.8485396.6366
GRID      301815        139.9864236.1349395.1121
GRID      301816        139.3575231.4199393.5871
GRID      301817        138.7286226.7048392.0621
GRID      301818        138.0998221.9902390.5373
GRID      301819        137.471 217.2756389.0125
GRID      301820        136.842 212.5597387.4872
GRID      301821        136.2127207.8413385.9612
GRID      301822        135.5831203.1205384.4343
GRID      301823        134.9532198.3978382.9069
GRID      301824        134.3231193.6734381.3789
GRID      301825        133.6927188.9469379.8502
GRID      301826        133.0621184.2186378.321 
GRID      301827        132.4314179.4904376.7917
GRID      301828        131.8011174.7646375.2633
GRID      301829        131.1713170.0424373.736 
GRID      301830        130.5419165.3233372.2097
GRID      301831        129.9128160.6062370.6841
GRID      301832        129.2838155.8906369.159 
GRID      301833        128.6551151.1764367.6343
GRID      301834        128.0265146.4637366.11  
GRID      301835        127.3982141.753 364.5865
GRID      301836        126.7703137.0449363.0638
GRID      301837        126.1428132.3403361.5422
GRID      301838        125.516 127.6402360.0221
GRID      301839        124.8899122.9462358.5039
GRID      301840        124.2649118.2604356.9884
GRID      301841        123.6417113.5872355.4769
GRID      301842        123.0215108.9386353.9735
GRID      301843        122.4077104.3349352.4845
GRID      301844        121.810199.83209351.0276
GRID      301845        121.154595.46918349.6298
GRID      301846        120.336291.36649348.3523
GRID      301847        118.517187.50335347.3394
GRID      301848        114.756483.6479 346.6731
GRID      301849        109.173981.11944346.797 
GRID      301850        103.869280.69737347.6095
GRID      301851        99.4163581.82396348.8021
GRID      301852        -565.693-143.243390.3581
GRID      301853        -560.805-143.567389.3652
GRID      301854        -565.069-138.515391.8883
GRID      301855        -555.916-143.891388.3723
GRID      301856        -560.181-138.837390.896 
GRID      301857        -551.028-144.216387.3793
GRID      301858        -564.444-133.787393.4184
GRID      301859        -555.293-139.161389.9036
GRID      301860        -546.14 -144.542386.386 
GRID      301861        -559.556-134.109392.4266
GRID      301862        -550.405-139.485388.9109
GRID      301863        -541.252-144.869385.3924
GRID      301864        -563.819-129.059394.9484
GRID      301865        -554.669-134.431391.4347
GRID      301866        -545.518-139.811387.9177
GRID      301867        -536.364-145.196384.3984
GRID      301868        -558.931-129.38 393.9571
GRID      301869        -549.782-134.754390.4424
GRID      301870        -540.631-140.139386.924 
GRID      301871        -531.475-145.525383.4041
GRID      301872        -563.193-124.331396.4785
GRID      301873        -554.044-129.7  392.9657
GRID      301874        -544.895-135.08 389.4495
GRID      301875        -535.744-140.468385.9297
GRID      301876        -526.587-145.856382.4091
GRID      301877        -558.305-124.65 395.4877
GRID      301878        -549.157-130.022391.9739
GRID      301879        -540.009-135.407388.4559
GRID      301880        -530.857-140.8  384.9346
GRID      301881        -521.698-146.191381.4124
GRID      301882        -562.567-119.602398.0087
GRID      301883        -553.417-124.968394.497 
GRID      301884        -544.271-130.347390.9812
GRID      301885        -535.123-135.738387.4613
GRID      301886        -525.97 -141.136383.9379
GRID      301887        -516.811-146.536380.4124
GRID      301888        -557.677-119.919397.0185
GRID      301889        -548.53 -125.289393.5055
GRID      301890        -539.385-130.676389.9875
GRID      301891        -530.237-136.072386.4654
GRID      301892        -521.084-141.482382.9377
GRID      301893        -511.925-146.896379.4078
GRID      301894        -561.939-114.874399.5385
GRID      301895        -552.789-120.235396.0283
GRID      301896        -543.644-125.614392.5128
GRID      301897        -534.499-131.008388.9924
GRID      301898        -525.352-136.415385.4669
GRID      301899        -516.199-141.85 381.9305
GRID      301900        -507.041-147.27 378.3984
GRID      301901        -557.048-115.188398.5487
GRID      301902        -547.901-120.556395.0369
GRID      301903        -538.758-125.945391.5184
GRID      301904        -529.614-131.345387.9956
GRID      301905        -520.468-136.775384.4625
GRID      301906        -511.318-142.247380.9137
GRID      301907        -502.16 -147.656377.3856
GRID      301908        -561.311-110.148401.0673
GRID      301909        -552.158-115.504397.5586
GRID      301910        -543.014-120.882394.0436
GRID      301911        -533.873-126.28 390.5224
GRID      301912        -524.73 -131.694386.9951
GRID      301913        -515.587-137.168383.4471
GRID      301914        -506.442-142.674379.8873
GRID      301915        -497.28 -148.047376.371 
GRID      301916        -556.417-110.463400.0768
GRID      301917        -547.269-115.824396.5669
GRID      301918        -538.128-121.215393.0482
GRID      301919        -528.988-126.62 389.5245
GRID      301920        -519.849-132.068385.9863
GRID      301921        -510.712-137.607382.4167
GRID      301922        -501.569-143.125378.8535
GRID      301923        -492.401-148.439375.3563
GRID      301924        -560.681-105.43 402.5933
GRID      301925        -551.524-110.78 399.0857
GRID      301926        -542.381-116.153395.5727
GRID      301927        -533.242-121.553392.0511
GRID      301928        -524.104-126.975388.5221
GRID      301929        -514.972-132.489384.962 
GRID      301930        -505.844-138.093381.3712
GRID      301931        -496.699-143.588377.8159
GRID      301932        -487.522-148.826374.3435
GRID      301933        -555.781-105.749401.6003
GRID      301934        -546.632-111.103398.0928
GRID      301935        -537.494-116.489394.5762
GRID      301936        -528.357-121.897391.052 
GRID      301937        -519.224-127.362387.509 
GRID      301938        -510.103-132.973383.917 
GRID      301939        -500.981-138.616380.3141
GRID      301940        -491.83 -144.051376.7782
GRID      301941        -482.642-149.203373.3338
GRID      301942        -560.048-100.722404.115 
GRID      301943        -550.883-106.071400.6063
GRID      301944        -541.743-111.434397.0974
GRID      301945        -532.608-116.83 393.5779
GRID      301946        -523.474-122.256390.0479
GRID      301947        -514.351-127.809386.4761
GRID      301948        -505.243-133.523382.8509
GRID      301949        -496.122-139.158379.2509
GRID      301950        -486.961-144.503375.7444
GRID      301951        -477.76 -149.568372.3279
GRID      301952        -555.14 -101.052403.1164
GRID      301953        -545.988-106.401399.6105
GRID      301954        -536.855-111.773396.0996
GRID      301955        -527.722-117.177392.5777
GRID      301956        -518.595-122.655389.031 
GRID      301957        -509.488-128.339385.4166
GRID      301958        -500.391-134.124381.7685
GRID      301959        -491.264-139.701378.1877
GRID      301960        -482.089-144.934374.7174
GRID      301961        -472.878-149.924371.3254
GRID      301962        -559.41 -96.0273405.6312
GRID      301963        -550.234-101.389402.1164
GRID      301964        -541.096-106.737398.6126
GRID      301965        -531.968-112.116395.1002
GRID      301966        -522.838-117.54 391.5721
GRID      301967        -513.724-123.125387.9906
GRID      301968        -504.637-128.952384.3299
GRID      301969        -495.544-134.753380.6773
GRID      301970        -486.404-140.224377.131 
GRID      301971        -477.214-145.341373.6982
GRID      301972        -467.996-150.272370.3253
GRID      301973        -554.489-96.3787404.6231
GRID      301974        -545.333-101.731401.1149
GRID      301975        -536.206-107.081397.6129
GRID      301976        -527.081-112.466394.0988
GRID      301977        -517.959-117.947390.5522
GRID      301978        -508.866-123.694386.9182
GRID      301979        -499.796-129.633383.2218
GRID      301980        -490.125-131.063380.9837
GRID      301981        -481.541-140.713376.0853
GRID      301982        -472.338-145.728372.6861
GRID      301983        -463.113-150.616369.3269
GRID      301984        -558.767-91.3469407.1415
GRID      301985        -549.573-96.7387403.6128
GRID      301986        -540.436-102.08 400.1121
GRID      301987        -531.318-107.43 396.6117
GRID      301988        -522.197-112.835393.0915
GRID      301989        -513.09 -118.436389.5058
GRID      301990        -504.022-124.365385.8129
GRID      301991        -494.96 -130.349382.1023
GRID      301992        -485.286-131.738379.8779
GRID      301993        -476.674-141.164375.0522
GRID      301994        -467.46 -146.098371.679 
GRID      301995        -458.23 -150.956368.3293
GRID      301996        -553.827-91.7294406.1193
GRID      301997        -544.663-97.1052402.6014
GRID      301998        -535.544-102.434399.1081
GRID      301999        -526.432-107.786395.6082
GRID      302000        -517.319-113.25 392.069 
GRID      302001        -508.236-119.035388.4234
GRID      302002        -499.19 -125.118384.6814
GRID      302003        -489.539-126.707382.3916
GRID      302004        -480.438-132.349378.7926
GRID      302005        -471.803-141.582374.0301
GRID      302006        -462.582-146.46 370.6752
GRID      302007        -453.347-151.295367.3324
GRID      302008        -558.114-86.6768408.6466
GRID      302009        -548.895-92.1256405.0936
GRID      302010        -539.76 -97.4765401.5897
GRID      302011        -530.655-102.793398.103 
GRID      302012        -521.549-108.162394.5984
GRID      302013        -512.451-113.751391.0184
GRID      302014        -503.397-119.751387.3036
GRID      302015        -494.365-125.914383.5359
GRID      302016        -484.708-127.452381.2629
GRID      302017        -475.582-132.892377.7299
GRID      302018        -466.929-141.975373.0161
GRID      302019        -457.703-146.816369.6731
GRID      302020        -448.464-151.632366.3361
GRID      302021        -553.148-87.1009407.6051
GRID      302022        -543.973-92.5297404.0671
GRID      302023        -534.864-97.8514400.5779
GRID      302024        -525.771-103.162397.0957
GRID      302025        -516.673-108.586393.573 
GRID      302026        -507.599-114.37 389.9296
GRID      302027        -498.572-120.561386.1534
GRID      302028        -488.936-122.282383.8204
GRID      302029        -479.866-128.121380.1587
GRID      302030        -470.72 -133.375376.6867
GRID      302031        -462.055-142.354372.007 
GRID      302032        -452.825-147.168368.6723
GRID      302033        -443.581-151.967365.3407
GRID      302034        -557.448-82.0074410.149 
GRID      302035        -548.195-87.5473406.5582
GRID      302036        -539.063-92.9372403.0413
GRID      302037        -529.975-98.2308399.5659
GRID      302038        -520.892-103.551396.0819
GRID      302039        -511.808-109.097392.5195
GRID      302040        -502.764-115.115388.8004
GRID      302041        -493.754-121.423384.9865
GRID      302042        -484.11 -123.088382.6715
GRID      302043        -475.014-128.709379.081 
GRID      302044        -465.853-133.814375.6578
GRID      302045        -457.181-142.725371.0005
GRID      302046        -447.947-147.517367.6727
GRID      302047        -438.697-152.298364.3462
GRID      302048        -552.442-82.4811409.0832
GRID      302049        -543.258-88.005 405.5103
GRID      302050        -534.164-93.3457402.0173
GRID      302051        -525.095-98.619 398.5524
GRID      302052        -516.022-103.989395.053 
GRID      302053        -506.959-109.728391.4275
GRID      302054        -497.943-115.963387.6377
GRID      302055        -488.317-117.78 385.2731
GRID      302056        -479.273-123.81 381.5497
GRID      302057        -470.154-129.225378.0266
GRID      302058        -460.986-134.228374.6376
GRID      302059        -452.308-143.091369.9958
GRID      302060        -443.068-147.862366.6747
GRID      302061        -556.761-77.3186411.6544
GRID      302062        -433.811-152.626363.3527
GRID      302063        -547.459-82.9916408.0086
GRID      302064        -538.339-88.4646404.465 
GRID      302065        -529.277-93.7554400.9952
GRID      302066        -520.225-99.0284397.5332
GRID      302067        -511.164-104.51 393.9974
GRID      302068        -502.127-110.485390.2944
GRID      302069        -493.13 -116.871386.4557
GRID      302070        -483.496-118.637384.1075
GRID      302071        -474.424-124.441380.4575
GRID      302072        -465.289-129.688376.9896
GRID      302073        -456.12 -134.629373.622 
GRID      302074        -447.436-143.453368.9928
GRID      302075        -438.188-148.199365.6786
GRID      302076        -551.698-77.8428410.5606
GRID      302077        -428.924-152.949362.3603
GRID      302078        -542.504-83.5202406.9327
GRID      302079        -533.44 -88.9205403.4244
GRID      302080        -524.405-94.1706399.9737
GRID      302081        -515.366-99.4828396.5006
GRID      302082        -506.322-105.144392.9052
GRID      302083        -497.309-111.351389.1261
GRID      302084        -487.689-113.223386.7433
GRID      302085        -478.661-119.405382.9701
GRID      302086        -469.564-124.99 379.3916
GRID      302087        -460.422-130.12 375.9634
GRID      302088        -451.257-135.026372.6087
GRID      302089        -442.562-143.808367.992 
GRID      302090        -546.67 -78.4297409.4515
GRID      302091        -556.048-72.5753413.1741
GRID      302092        -433.306-148.529364.6849
GRID      302093        -424.034-153.27 361.3686
GRID      302094        -528.56 -89.3708402.3893
GRID      302095        -537.579-84.0491405.8622
GRID      302096        -519.548-94.6034398.9489
GRID      302097        -510.521-100.013395.444 
GRID      302098        -501.495-105.901391.773 
GRID      302099        -492.499-112.283387.9362
GRID      302100        -482.87 -114.116385.5657
GRID      302101        -473.813-120.076381.864 
GRID      302102        -464.698-125.477378.3463
GRID      302103        -455.559-130.537374.9428
GRID      302104        -446.396-135.417371.5975
GRID      302105        -550.895-73.1356412.0516
GRID      302106        -437.687-144.153366.9943
GRID      302107        -428.421-148.852363.6934
GRID      302108        -419.142-153.588360.3771
GRID      302109        -541.691-79.0479408.3403
GRID      302110        -523.701-89.8191401.3588
GRID      302111        -514.708-95.0749397.9135
GRID      302112        -505.691-100.646394.3544
GRID      302113        -496.68 -106.766390.6054
GRID      302114        -532.683-84.5665404.8009
GRID      302115        -487.062-108.655388.2175
GRID      302116        -478.038-114.921384.4156
GRID      302117        -468.951-120.657380.787 
GRID      302118        -545.798-73.8141410.8981
GRID      302119        -459.83 -125.926377.3141
GRID      302120        -450.7  -130.95 373.9245
GRID      302121        -441.537-135.801370.5894
GRID      302122        -555.325-67.7209414.7304
GRID      302123        -432.809-144.486366.0001
GRID      302124        -423.532-149.167362.7037
GRID      302125        -414.246-153.905359.3856
GRID      302126        -518.864-90.2764400.329 
GRID      302127        -509.882-95.6116396.8582
GRID      302128        -500.872-101.393393.2273
GRID      302129        -535.866-75.2682408.6047
GRID      302130        -527.816-85.0678403.7505
GRID      302131        -491.871-107.703389.4144
GRID      302132        -482.244-109.568387.033 
GRID      302133        -473.188-115.626383.2977
GRID      302134        -464.081-121.165379.7335
GRID      302135        -445.847-131.361372.9079
GRID      302136        -454.967-126.357376.2884
GRID      302137        -550.008-68.2525413.5885
GRID      302138        -436.676-136.169369.5863
GRID      302139        -540.79 -74.5486409.7412
GRID      302140        -427.927-144.807365.0096
GRID      302141        -418.64 -149.477361.715 
GRID      302142        -409.348-154.222358.3935
GRID      302143        -514.047-90.7622399.293 
GRID      302144        -505.069-96.237 395.7744
GRID      302145        -496.061-102.245392.0651
GRID      302146        -522.979-85.5545402.7105
GRID      302147        -486.442-104.124389.6802
GRID      302148        -544.787-69.0839412.3595
GRID      302149        -477.413-110.398385.8746
GRID      302150        -440.997-131.765371.8943
GRID      302151        -468.321-116.232382.211 
GRID      302152        -450.111-126.788375.2647
GRID      302153        -459.208-121.627378.6955
GRID      302154        -531.008-75.9457407.4947
GRID      302155        -431.811-136.515368.5901
GRID      302156        -554.78 -62.8399416.3283
GRID      302157        -423.04 -145.117364.0222
GRID      302158        -413.743-149.785360.7264
GRID      302159        -404.446-154.54 357.4004
GRID      302160        -539.76 -70.0014411.1357
GRID      302161        -509.248-91.2995398.2423
GRID      302162        -500.263-96.9653394.6559
GRID      302163        -518.17 -86.0364401.6772
GRID      302164        -491.252-103.171390.8773
GRID      302165        -481.627-105.047388.4925
GRID      302166        -445.266-127.221374.2415
GRID      302167        -472.561-111.125384.7487
GRID      302168        -436.146-132.152370.8864
GRID      302169        -454.341-122.071377.6648
GRID      302170        -463.441-116.756381.1501
GRID      302171        -526.205-76.5792406.4098
GRID      302172        -548.935-62.6556415.3398
GRID      302173        -426.939-136.835367.6017
GRID      302174        -418.149-145.419363.0366
GRID      302175        -408.842-150.094359.7368
GRID      302176        -534.87 -70.8303409.9673
GRID      302177        -399.543-154.861356.4061
GRID      302178        -504.461-91.9085397.1687
GRID      302179        -495.455-97.7968393.5014
GRID      302180        -485.832-99.6673391.1189
GRID      302181        -513.385-86.5332400.643 
GRID      302182        -476.799-105.892387.3297
GRID      302183        -440.427-127.653373.2205
GRID      302184        -449.486-122.519376.6353
GRID      302185        -521.455-77.1649405.351 
GRID      302186        -467.685-111.744383.6555
GRID      302187        -458.557-117.229380.1066
GRID      302188        -431.291-132.511369.8877
GRID      302189        -543.493-64.3602413.7677
GRID      302190        -554.459-58.1291417.9071
GRID      302191        -422.06 -137.131366.6204
GRID      302192        -530.058-71.5932408.8358
GRID      302193        -413.251-145.717362.0512
GRID      302194        -403.936-150.405358.7454
GRID      302195        -394.638-155.185355.4103
GRID      302196        -499.67 -92.6078396.0632
GRID      302197        -490.644-98.712 392.3172
GRID      302198        -481.02 -100.603389.9274
GRID      302199        -508.621-87.0677399.5996
GRID      302200        -516.75 -77.6927404.3205
GRID      302201        -538.582-65.4277412.5127
GRID      302202        -471.946-106.627386.2007
GRID      302203        -435.591-128.067372.2057
GRID      302204        -444.647-122.977375.6046
GRID      302205        -453.68 -117.682379.0707
GRID      302206        -550.04 -58.178 417.0944
GRID      302207        -462.787-112.274382.5894
GRID      302208        -426.428-132.832368.9006
GRID      302209        -525.31 -72.3065407.7331
GRID      302210        -417.172-137.41 365.6434
GRID      302211        -408.346-146.016361.0643
GRID      302212        -399.026-150.721357.7514
GRID      302213        -389.732-155.515354.4123
GRID      302214        -546.18 -58.7074416.2155
GRID      302215        -533.773-66.3329411.3322
GRID      302216        -494.863-93.4145394.9174
GRID      302217        -485.221-95.3021392.5255
GRID      302218        -503.872-87.6519398.5416
GRID      302219        -476.202-101.461388.7617
GRID      302220        -439.821-123.442374.5742
GRID      302221        -467.055-107.24 385.1071
GRID      302222        -448.82 -118.144378.0352
GRID      302223        -430.749-128.444371.203 
GRID      302224        -457.88 -112.749381.5411
GRID      302225        -512.058-78.1793403.3066
GRID      302226        -554.03 -53.5448419.4227
GRID      302227        -421.554-133.116367.9243
GRID      302228        -520.634-72.9682406.6612
GRID      302229        -412.274-137.683364.6666
GRID      302230        -541.992-59.8272415.0725
GRID      302231        -403.435-146.321360.0742
GRID      302232        -529.025-67.1671410.1876
GRID      302233        -394.114-151.047356.7539
GRID      302234        -384.827-155.853353.4119
GRID      302235        -490.041-94.3264393.7324
GRID      302236        -480.416-96.269 391.3244
GRID      302237        -435.002-123.893373.5498
GRID      302238        -471.357-102.193387.6351
GRID      302239        -443.982-118.628376.9963
GRID      302240        -462.123-107.748384.0425
GRID      302241        -549.5  -53.9536418.465 
GRID      302242        -452.982-113.207380.4999
GRID      302243        -507.358-78.713 402.2749
GRID      302244        -516.039-73.5457405.6332
GRID      302245        -425.897-128.766370.2175
GRID      302246        -537.313-60.8447413.8765
GRID      302247        -416.67 -133.377366.9542
GRID      302248        -499.108-88.3001397.4586
GRID      302249        -407.362-137.962363.6855
GRID      302250        -524.34 -67.9651409.0669
GRID      302251        -398.519-146.636359.0794
GRID      302252        -389.201-151.385355.752 
GRID      302253        -484.583-91.0245393.8968
GRID      302254        -379.921-156.199352.4085
GRID      302255        -475.621-97.1509390.1546
GRID      302256        -545.099-54.5454417.4669
GRID      302257        -430.18 -124.297372.5413
GRID      302258        -439.168-119.13 375.9548
GRID      302259        -466.452-102.766386.5529
GRID      302260        -457.17 -108.198382.9943
GRID      302261        -502.72 -79.3819401.2076
GRID      302262        -532.605-61.7629412.7098
GRID      302263        -448.108-113.681379.4578
GRID      302264        -421.031-129.033369.2487
GRID      302265        -494.291-89.0642396.3258
GRID      302266        -553.397-48.9127420.9181
GRID      302267        -511.459-73.9453404.6698
GRID      302268        -411.772-133.633365.9833
GRID      302269        -519.742-68.7346407.9717
GRID      302270        -402.439-138.259362.6957
GRID      302271        -393.6  -146.969358.0782
GRID      302272        -540.649-55.3371416.3906
GRID      302273        -527.924-62.6449411.5606
GRID      302274        -384.288-151.737354.745 
GRID      302275        -434.369-119.627374.918 
GRID      302276        -479.788-92.0556392.6753
GRID      302277        -375.016-156.553351.4023
GRID      302278        -470.809-97.8785389.0355
GRID      302279        -425.346-124.621371.5586
GRID      302280        -461.454-103.183385.5082
GRID      302281        -443.265-114.188378.4097
GRID      302282        -452.234-108.648381.9492
GRID      302283        -489.43 -89.9887395.1294
GRID      302284        -498.357-80.0646400.1847
GRID      302285        -548.75 -49.3991419.9124
GRID      302286        -515.285-69.453 406.9195
GRID      302287        -416.151-129.266368.2889
GRID      302288        -506.729-74.3539403.6763
GRID      302289        -406.857-133.904365.0043
GRID      302290        -536.066-56.2128415.2612
GRID      302291        -397.508-138.59 361.693 
GRID      302292        -523.296-63.5247410.4216
GRID      302293        -388.68 -147.321357.0698
GRID      302294        -429.577-120.072373.901 
GRID      302295        -482.947-82.6836396.5002
GRID      302296        -475.039-92.98  391.499 
GRID      302297        -379.376-152.105353.7325
GRID      302298        -370.112-156.914350.3939
GRID      302299        -465.925-98.3772387.9828
GRID      302300        -438.455-114.73 377.3553
GRID      302301        -493.567-79.5157399.513 
GRID      302302        -456.4  -103.532384.477 
GRID      302303        -511.094-69.9942405.977 
GRID      302304        -447.337-109.136380.8981
GRID      302305        -420.493-124.858370.6023
GRID      302306        -544.144-49.9912418.8773
GRID      302307        -501.929-75.2043402.5165
GRID      302308        -531.419-57.1025414.1155
GRID      302309        -552.704-44.2005422.4304
GRID      302310        -411.252-129.501367.3256
GRID      302311        -401.927-134.208364.0112
GRID      302313        -518.754-64.4218409.2921
GRID      302314        -392.575-138.963360.6751
GRID      302315        -497.527-76.548 401.257 
GRID      302316        -424.782-120.4  372.9235
GRID      302317        -433.676-115.284376.3023
GRID      302318        -383.759-147.696356.0536
GRID      302319        -374.465-152.489352.715 
GRID      302320        -470.306-93.7173390.3907
GRID      302321        -539.535-50.6937417.8034
GRID      302322        -365.212-157.28 349.3844
GRID      302323        -460.845-98.5699387.0013
GRID      302324        -478.305-83.9524395.2236
GRID      302325        -451.394-103.945383.4321
GRID      302326        -442.482-109.676379.8363
GRID      302327        -526.782-58.0131412.9643
GRID      302328        -415.616-125.048369.6584
GRID      302329        -487.846-81.2259397.8887
GRID      302330        -547.958-44.6896421.406 
GRID      302331        -514.364-65.3595408.176 
GRID      302332        -406.332-129.767366.3471
GRID      302333        -396.988-134.561362.9992
GRID      302334        -428.926-115.792375.2705
GRID      302335        -510.295-66.4304407.0712
GRID      302336        -534.898-51.4857416.6934
GRID      302337        -387.641-139.38 359.6419
GRID      302338        -481.801-78.6509397.695 
GRID      302339        -506.427-69.1036405.4461
GRID      302340        -369.557-152.886351.6935
GRID      302341        -378.84 -148.094355.0299
GRID      302342        -465.546-94.1569389.3809
GRID      302343        -419.962-120.584371.9916
GRID      302344        -455.509-98.5848386.0353
GRID      302345        -522.189-58.9644411.8067
GRID      302346        -360.315-157.648348.3747
GRID      302347        -437.667-110.267378.7639
GRID      302348        -473.797-84.9788394.0554
GRID      302349        -446.483-104.477382.3631
GRID      302350        -543.227-45.2598420.3562
GRID      302351        -410.711-125.253368.7041
GRID      302352        -500.678-70.6692403.867 
GRID      302353        -495.814-72.675 402.2943
GRID      302354        -551.998-39.4476423.9547
GRID      302355        -491.172-74.9316400.6745
GRID      302356        -401.393-130.089365.346 
GRID      302357        -530.249-52.3492415.5563
GRID      302358        -424.218-116.162374.2944
GRID      302359        -392.047-134.973361.9664
GRID      302360        -432.899-110.89 377.6889
GRID      302361        -517.668-59.978 410.6405
GRID      302362        -382.709-139.836358.5955
GRID      302363        -373.924-148.511353.9997
GRID      302364        -364.653-153.291350.6697
GRID      302365        -460.615-94.091 388.5161
GRID      302366        -450.352-98.9208384.9901
GRID      302367        -355.422-158.017347.3657
GRID      302369        -441.611-105.089381.2731
GRID      302370        -415.086-120.695371.0754
GRID      302371        -477.383-80.0504396.4133
GRID      302372        -538.503-45.9194419.2764
GRID      302373        -469.328-85.7153392.9949
GRID      302374        -525.619-53.2829414.3983
GRID      302375        -405.778-125.522367.7223
GRID      302376        -486.447-76.9596399.1192
GRID      302377        -547.162-39.9151422.9215
GRID      302378        -513.25 -61.0976409.4561
GRID      302379        -428.193-111.495376.6314
GRID      302380        -396.443-130.479364.3192
GRID      302381        -480.457-74.743 398.8108
GRID      302382        -387.108-135.442360.9141
GRID      302383        -419.509-116.241373.419 
GRID      302384        -369.011-148.944352.9646
GRID      302385        -359.754-153.701349.6452
GRID      302386        -454.691-93.0359387.8159
GRID      302387        -377.779-140.321357.5392
GRID      302388        -533.783-46.6755418.1639
GRID      302389        -464.98 -86.3149392.0036
GRID      302390        -350.535-158.384346.3584
GRID      302391        -436.77 -105.759380.1688
GRID      302392        -508.907-62.4572408.2017
GRID      302393        -473.152-81.1324395.2755
GRID      302394        -521.034-54.294 413.2214
GRID      302395        -410.151-120.86 370.1294
GRID      302396        -445.557-99.6566383.8712
GRID      302397        -504.334-64.0024406.8415
GRID      302398        -542.326-40.453 421.864 
GRID      302399        -400.823-125.877366.7069
GRID      302400        -423.601-112.002375.6287
GRID      302401        -551.295-34.6818425.484 
GRID      302402        -498.736-65.3106405.3791
GRID      302403        -476.345-76.2429397.5493
GRID      302404        -493.775-68.4248403.4039
GRID      302405        -461.253-86.7731391.1734
GRID      302406        -391.494-130.945363.2665
GRID      302407        -489.24 -70.7728401.7716
GRID      302408        -432.003-106.473379.0623
GRID      302409        -529.083-47.5343417.0193
GRID      302410        -458.415-86.1053390.8944
GRID      302411        -364.103-149.388351.9267
GRID      302412        -372.853-140.827356.4767
GRID      302413        -382.172-135.958359.8463
GRID      302414        -354.862-154.112348.6217
GRID      302416        -414.639-116.15 372.5739
GRID      302417        -345.655-158.748345.353 
GRID      302418        -516.511-55.3943412.0248
GRID      302419        -484.778-72.8763400.2373
GRID      302420        -537.489-41.0795420.7753
GRID      302421        -419.288-112.247374.7669
GRID      302422        -405.18 -121.149369.1338
GRID      302423        -469.016-81.775 394.3076
GRID      302424        -440.642-100.41 382.7245
GRID      302425        -395.859-126.321365.6588
GRID      302426        -546.375-35.1195424.4462
GRID      302427        -427.328-107.196377.9696
GRID      302428        -524.425-48.4978415.8458
GRID      302429        -507.624-57.9368409.5413
GRID      302430        -512.054-56.6055410.8014
GRID      302431        -478.946-70.923 399.866 
GRID      302432        -386.55 -131.479362.1908
GRID      302433        -359.202-149.838350.8879
GRID      302434        -367.933-141.345355.4108
GRID      302435        -349.977-154.52 347.6003
GRID      302436        -377.238-136.504358.7681
GRID      302437        -340.78 -159.109344.35  
GRID      302438        -475.348-72.7468398.5846
GRID      302439        -435.674-101.203381.5544
GRID      302440        -409.577-116.27 371.6207
GRID      302441        -532.661-41.8215419.6482
GRID      302442        -503.158-59.3102408.26  
GRID      302443        -472.446-77.4017396.4446
GRID      302444        -400.198-121.559368.0943
GRID      302445        -422.79 -107.904376.9066
GRID      302446        -519.827-49.564 414.6476
GRID      302447        -460.479-84.002 391.9969
GRID      302448        -390.899-126.852364.5813
GRID      302449        -541.434-35.6131423.385 
GRID      302450        -550.603-29.9154427.0154
GRID      302451        -498.995-60.4583407.1116
GRID      302452        -464.279-81.7286393.471 
GRID      302453        -430.926-102.062380.401 
GRID      302454        -495.391-62.058 405.907 
GRID      302455        -363.019-141.87 354.3437
GRID      302456        -354.309-150.289349.8502
GRID      302457        -345.1  -154.924346.5818
GRID      302458        -418.592-108.672375.8836
GRID      302459        -372.309-137.068357.6847
GRID      302460        -491.601-64.4181404.4045
GRID      302461        -381.61 -132.065361.0977
GRID      302462        -487.35 -66.6945402.8483
GRID      302463        -468.97 -78.2566395.5218
GRID      302464        -527.872-42.6991418.4812
GRID      302466        -335.909-159.466343.349 
GRID      302467        -515.302-50.7295413.4278
GRID      302468        -395.215-122.072367.0192
GRID      302469        -404.506-116.648370.5766
GRID      302470        -414.617-110.912374.3899
GRID      302471        -466.169-77.754 395.1921
GRID      302472        -483.052-68.7935401.3452
GRID      302473        -536.457-36.1933422.2873
GRID      302474        -426.296-102.886379.281 
GRID      302475        -545.611-30.3217425.9755
GRID      302476        -385.949-127.46 363.4789
GRID      302477        -340.231-155.323345.5665
GRID      302478        -358.114-142.398353.2769
GRID      302479        -367.386-137.639356.6   
GRID      302480        -349.426-150.739348.8147
GRID      302481        -523.156-43.7104417.2807
GRID      302482        -510.843-51.9859412.1885
GRID      302483        -439.279-95.2133384.2846
GRID      302484        -376.675-132.683359.9942
GRID      302485        -502.087-54.7465409.6528
GRID      302486        -473.923-69.784 399.3572
GRID      302487        -434.13 -96.7407382.8268
GRID      302488        -421.741-103.732378.1672
GRID      302489        -399.492-117.142369.5022
GRID      302490        -390.243-122.676365.9139
GRID      302491        -408.825-111.499373.1432
GRID      302492        -531.471-36.9249421.1354
GRID      302493        -471.596-73.1875397.7559
GRID      302494        -468.211-75.4006396.3775
GRID      302495        -331.039-159.818342.3499
GRID      302496        -549.921-25.1546428.5467
GRID      302497        -540.575-30.7577424.9172
GRID      302498        -344.552-151.185347.7823
GRID      302499        -518.534-44.8391416.0564
GRID      302500        -353.22 -142.93 352.2109
GRID      302501        -362.471-138.211355.5162
GRID      302502        -497.849-56.2369408.372 
GRID      302503        -477.102-67.1728400.837 
GRID      302504        -429.612-97.7211381.6726
GRID      302505        -380.342-124.105363.6349
GRID      302506        -371.744-133.315358.887 
GRID      302507        -506.43 -53.326 410.9284
GRID      302508        -493.67 -58.0742406.9813
GRID      302509        -417.258-104.728377.014 
GRID      302510        -489.572-60.4837405.4062
GRID      302511        -485.758-62.8791403.8872
GRID      302512        -394.494-117.73 368.3977
GRID      302513        -335.366-155.715344.5545
GRID      302514        -526.547-37.8527419.9264
GRID      302515        -403.703-112.052372.0289
GRID      302516        -514.02 -46.0698414.816 
GRID      302517        -339.688-151.626346.7532
GRID      302518        -326.169-160.165341.3525
GRID      302519        -425.087-98.5741380.5615
GRID      302520        -385.286-123.361364.7835
GRID      302521        -535.417-31.2204423.8277
GRID      302522        -357.565-138.784354.4338
GRID      302523        -544.875-25.5364427.5056
GRID      302524        -348.34 -143.466351.146 
GRID      302525        -412.646-105.816375.8057
GRID      302526        -366.821-133.947357.7808
GRID      302527        -481.364-63.8967402.7426
GRID      302528        -509.619-47.3758413.5698
GRID      302529        -375.408-124.881362.4768
GRID      302530        -521.747-38.9495418.6811
GRID      302531        -389.51 -118.407367.2653
GRID      302532        -398.687-112.649370.9183
GRID      302533        -420.538-99.4384379.4423
GRID      302534        -432.222-92.7383383.8739
GRID      302535        -343.475-144.008350.082 
GRID      302536        -321.297-160.507340.3565
GRID      302537        -407.747-106.714374.6113
GRID      302538        -334.83 -152.059345.728 
GRID      302539        -530.16 -31.8939422.6472
GRID      302540        -352.673-139.361353.3524
GRID      302541        -330.504-156.098343.5457
GRID      302542        -549.24 -20.4025430.0752
GRID      302543        -505.271-48.6713412.337 
GRID      302544        -361.906-134.575356.6778
GRID      302545        -539.79 -25.9238426.4553
GRID      302546        -500.92 -50.1329411.0457
GRID      302547        -379.598-119.982364.9334
GRID      302548        -517.096-40.1617417.4226
GRID      302549        -428.12 -93.4935382.8729
GRID      302550        -370.485-125.666361.3178
GRID      302551        -496.792-51.9103409.685 
GRID      302552        -415.97 -100.332378.3095
GRID      302553        -483.907-59.6514404.6755
GRID      302554        -393.689-113.307369.7898
GRID      302555        -492.106-52.7671408.5435
GRID      302556        -384.545-119.163366.1085
GRID      302557        -487.441-56.4868406.4113
GRID      302558        -338.623-144.552349.0193
GRID      302559        -402.746-107.433373.4612
GRID      302560        -525.017-32.9564421.3521
GRID      302561        -423.707-94.2964381.7994
GRID      302562        -357.002-135.199355.5778
GRID      302563        -347.796-139.946352.2711
GRID      302564        -316.424-160.844339.3619
GRID      302565        -325.641-156.472342.5404
GRID      302566        -512.606-41.4663416.1608
GRID      302567        -544.15 -20.7741429.0295
GRID      302568        -411.321-101.207377.1682
GRID      302569        -365.572-126.441360.1638
GRID      302570        -534.574-26.246 425.4043
GRID      302571        -388.697-114.038368.6368
GRID      302572        -333.782-145.095347.9592
GRID      302573        -508.312-42.8712414.8997
GRID      302574        -374.668-120.835363.7492
GRID      302575        -397.784-108.126372.327 
GRID      302576        -419.226-95.1025380.7125
GRID      302577        -520.124-34.2317420.028 
GRID      302578        -504.329-44.2828413.692 
GRID      302579        -342.936-140.543351.1889
GRID      302580        -352.112-135.828354.4791
GRID      302581        -431.078-88.4541385.1564
GRID      302582        -383.719-114.854367.4572
GRID      302583        -406.536-102.035376.0191
GRID      302584        -311.547-161.177338.3682
GRID      302585        -320.776-156.835341.5384
GRID      302586        -360.669-127.202359.0169
GRID      302587        -548.546-15.6545431.5999
GRID      302588        -328.948-145.626346.9043
GRID      302589        -528.567-26.1762424.347 
GRID      302590        -539.054-21.154 427.9801
GRID      302591        -426.423-89.4434383.9745
GRID      302592        -369.754-121.696362.5655
GRID      302593        -392.819-108.821371.1917
GRID      302594        -414.72 -95.939 379.6106
GRID      302595        -495.165-48.0919410.7186
GRID      302596        -515.453-35.5493418.7293
GRID      302597        -378.763-115.741366.2564
GRID      302598        -338.094-141.15 350.1062
GRID      302599        -499.788-44.5639412.7768
GRID      302600        -422.223-90.125 382.9815
GRID      302601        -347.241-136.469353.3794
GRID      302602        -401.664-102.853374.8578
GRID      302603        -355.779-127.953357.8755
GRID      302604        -306.665-161.506337.3748
GRID      302605        -315.909-157.187340.5396
GRID      302606        -523.118-28.132 422.6864
GRID      302607        -387.823-109.563370.0343
GRID      302608        -324.115-146.133345.8577
GRID      302609        -543.393-16.0272430.5426
GRID      302610        -364.855-122.546361.3882
GRID      302611        -533.976-21.4765426.9538
GRID      302612        -410.146-96.6693378.5333
GRID      302613        -510.979-36.9177417.4483
GRID      302614        -333.265-141.76 349.0247
GRID      302615        -502.966-40.3105414.8267
GRID      302616        -417.796-90.7455381.9689
GRID      302617        -373.837-116.67 365.0469
GRID      302618        -506.767-38.3746416.1837
GRID      302619        -342.391-137.128352.277 
GRID      302620        -396.808-103.659373.7034
GRID      302621        -350.907-128.71 356.7353
GRID      302622        -529.345-21.6018426.0764
GRID      302623        -518.231-29.591 421.2995
GRID      302624        -382.812-110.418368.8352
GRID      302625        -359.969-123.379360.2189
GRID      302626        -547.828-10.8854433.1277
GRID      302627        -427.444-84.3069385.9429
GRID      302628        -405.365-97.3578377.4333
GRID      302629        -301.778-161.833336.3812
GRID      302630        -311.037-157.53 339.5432
GRID      302631        -319.28 -146.608344.8222
GRID      302632        -538.261-16.4371429.4762
GRID      302633        -328.445-142.36 347.9484
GRID      302634        -424.478-85.9836384.8264
GRID      302635        -413.374-91.6423380.8611
GRID      302636        -368.938-117.605363.84  
GRID      302637        -525.312-22.2327425.131 
GRID      302638        -421.167-86.4128384.0811
GRID      302639        -337.561-137.807351.1716
GRID      302640        -391.955-104.319372.6003
GRID      302641        -513.585-31.0405419.9595
GRID      302642        -346.059-129.49 355.5912
GRID      302643        -377.83 -111.38 367.604 
GRID      302644        -409.215-92.5293379.8041
GRID      302645        -355.094-124.203359.0549
GRID      302646        -400.456-98.2903376.2255
GRID      302647        -533.226-16.8761428.4171
GRID      302648        -296.886-162.159335.3873
GRID      302649        -520.924-23.5361423.8882
GRID      302650        -306.158-157.866338.5484
GRID      302651        -314.438-147.045343.7987
GRID      302652        -364.062-118.528362.6412
GRID      302653        -542.57 -11.2531432.0531
GRID      302654        -323.626-142.93 346.8825
GRID      302655        -509.114-32.4207418.675 
GRID      302656        -332.747-138.495350.0659
GRID      302657        -416.125-85.7501383.4035
GRID      302658        -386.957-104.932371.4874
GRID      302659        -372.904-112.389366.3663
GRID      302660        -341.24 -130.309354.4391
GRID      302661        -350.238-125.037357.891 
GRID      302662        -504.801-33.8206417.412 
GRID      302663        -528.397-17.3982427.3663
GRID      302664        -395.698-99.3612374.9967
GRID      302665        -359.198-119.435361.4506
GRID      302666        -547.103-6.03243434.6832
GRID      302667        -291.99 -162.483334.3933
GRID      302668        -301.274-158.195337.5544
GRID      302669        -309.588-147.445342.7865
GRID      302670        -424.021-81.1493386.4237
GRID      302671        -318.804-143.457345.8312
GRID      302672        -537.325-11.7025430.9525
GRID      302673        -381.827-105.812370.2581
GRID      302674        -327.944-139.172348.9657
GRID      302675        -368.028-113.4  365.1373
GRID      302676        -411.727-87.6114381.9651
GRID      302677        -421.792-83.5636385.1837
GRID      302678        -407.806-88.9233380.8033
GRID      302679        -404.348-92.0235379.1035
GRID      302680        -336.45 -131.169353.2779
GRID      302681        -345.41 -125.903356.7208
GRID      302682        -516.049-24.9967422.503 
GRID      302683        -523.736-18.13  426.2727
GRID      302684        -354.345-120.335360.2642
GRID      302685        -391.292-100.218373.9057
GRID      302686        -511.445-26.6967421.0833
GRID      302687        -376.772-106.904368.9683
GRID      302688        -398.894-93.7739377.5134
GRID      302689        -518.978-19.0643425.0915
GRID      302690        -541.66 -6.33637433.5975
GRID      302691        -363.181-114.393363.9195
GRID      302692        -287.095-162.806333.3995
GRID      302693        -532.146-12.2407429.8331
GRID      302694        -296.383-158.521336.5607
GRID      302695        -304.729-147.815341.7832
GRID      302696        -313.974-143.933344.7962
GRID      302697        -323.142-139.814347.8782
GRID      302698        -507.325-28.3119419.7803
GRID      302699        -331.121-128.809353.1385
GRID      302700        -349.511-121.25 359.0755
GRID      302701        -340.615-126.821355.5386
GRID      302702        -371.854-108.013367.6977
GRID      302703        -394.267-95.2657376.162 
GRID      302704        -358.348-115.37 362.7096
GRID      302705        -386.388-99.6015373.237 
GRID      302706        -546.563-1.16599436.2767
GRID      302707        -527.09 -12.9052428.692 
GRID      302708        -282.202-163.129332.4063
GRID      302709        -536.226-6.86765432.4346
GRID      302710        -291.489-158.844335.5673
GRID      302711        -299.862-148.162340.7862
GRID      302712        -309.135-144.36 343.7767
GRID      302713        -417.96 -81.4175385.2392
GRID      302714        -502.345-28.6572418.7637
GRID      302715        -318.336-140.399346.8096
GRID      302716        -410.426-82.7697383.4131
GRID      302717        -420.335-78.2292386.7747
GRID      302718        -367.01 -109.099366.4484
GRID      302719        -390.124-96.7204374.9107
GRID      302720        -344.708-122.21 357.8772
GRID      302721        -326.399-129.81 351.9406
GRID      302722        -380.609-101.063371.6886
GRID      302723        -405.36 -85.0736381.7004
GRID      302724        -353.521-116.346361.5014
GRID      302725        -335.855-127.796354.3427
GRID      302726        -401.138-87.3903380.1352
GRID      302727        -522.185-13.7381427.5195
GRID      302728        -517.411-14.6768426.3338
GRID      302729        -362.202-110.156365.2154
GRID      302730        -396.799-89.4758378.6296
GRID      302731        -540.577-.724595435.3523
GRID      302732        -375.538-102.337370.3329
GRID      302733        -508.874-22.6506422.0263
GRID      302734        -513.387-19.9158423.789 
GRID      302735        -277.311-163.451331.4139
GRID      302736        -286.595-159.165334.5745
GRID      302737        -294.987-148.493339.7933
GRID      302738        -304.285-144.745342.7697
GRID      302739        -530.848-7.46783431.2577
GRID      302740        -313.519-140.917345.7624
GRID      302741        -505.047-24.8729420.565 
GRID      302742        -321.675-130.735350.7686
GRID      302743        -348.713-117.349360.2875
GRID      302744        -392.453-91.2965377.2144
GRID      302745        -339.946-123.24 356.662 
GRID      302746        -330.533-125.514354.1774
GRID      302747        -370.653-103.559369.029 
GRID      302748        -546.2413.534644437.8519
GRID      302749        -357.404-111.197363.9895
GRID      302750        -388.252-93.1013375.831 
GRID      302751        -413.643-78.5552385.4565
GRID      302752        -272.424-163.773330.4221
GRID      302753        -525.533-8.18418430.0519
GRID      302754        -281.701-159.485333.5823
GRID      302755        -290.106-148.815338.8028
GRID      302756        -416.469-75.1809387.1376
GRID      302757        -299.425-145.1  341.7716
GRID      302758        -308.692-141.37 344.7356
GRID      302759        -343.943-118.411359.0597
GRID      302760        -534.889-2.05468433.8661
GRID      302761        -316.935-131.532349.6382
GRID      302762        -383.896-94.8135374.4517
GRID      302763        -365.859-104.719367.7627
GRID      302764        -325.853-126.667352.9341
GRID      302765        -352.608-112.25 362.7603
GRID      302766        -541.7293.652587437.0805
GRID      302767        -497.294-23.9966419.4736
GRID      302768        -335.225-124.35 355.4266
GRID      302769        -379.088-96.2709373.0797
GRID      302770        -406.157-78.221 384.2247
GRID      302771        -402.316-80.9398382.5886
GRID      302772        -398.338-83.3448381.0367
GRID      302773        -520.452-9.21591428.7786
GRID      302774        -361.102-105.831366.5197
GRID      302775        -502.057-21.3212421.2607
GRID      302776        -267.538-164.094329.4307
GRID      302777        -276.811-159.804332.591 
GRID      302778        -394.406-85.519 379.5734
GRID      302779        -285.222-149.131337.8136
GRID      302780        -321.167-127.72 351.7242
GRID      302781        -312.173-132.184348.554 
GRID      302782        -294.558-145.434340.7791
GRID      302783        -303.852-141.771343.7251
GRID      302784        -347.831-113.345361.5198
GRID      302785        -529.581-2.66674432.6976
GRID      302786        -374.101-97.677 371.6934
GRID      302787        -515.714-10.4015427.5135
GRID      302788        -505.995-18.8967422.8121
GRID      302789        -537.75 3.334037436.2535
GRID      302790        -509.55 -16.7888424.1847
GRID      302791        -513.099-15.4871425.2759
GRID      302792        -390.448-87.4466378.191 
GRID      302793        -339.224-119.563357.8096
GRID      302794        -545.79 8.121712439.3645
GRID      302795        -386.423-89.2316376.8461
GRID      302796        -382.458-90.7935375.5896
GRID      302797        -356.349-106.932365.2814
GRID      302798        -369.259-99.0431370.3468
GRID      302799        -329.916-122.162355.2306
GRID      302800        -409.561-75.1328385.9106
GRID      302801        -343.102-114.516360.2614
GRID      302802        -262.652-164.416328.4393
GRID      302803        -316.457-128.604350.5694
GRID      302804        -412.622-71.9422387.5702
GRID      302805        -271.923-160.122331.6004
GRID      302806        -280.336-149.443336.8254
GRID      302807        -289.685-145.756339.7898
GRID      302808        -299.002-142.133342.7261
GRID      302809        -307.388-132.71 347.51  
GRID      302810        -523.569-2.76467431.5812
GRID      302811        -533.3882.521535435.1857
GRID      302812        -325.286-123.496353.9337
GRID      302813        -364.531-100.266369.0707
GRID      302814        -351.589-108.062364.0319
GRID      302815        -492.63 -21.8253419.3883
GRID      302816        -541.1467.877123438.4434
GRID      302817        -334.553-120.822356.5312
GRID      302818        -495.496-19.4281420.7372
GRID      302819        -377.68 -90.896 374.6938
GRID      302820        -338.441-115.799358.9765
GRID      302821        -359.845-101.433367.8213
GRID      302822        -320.642-124.699352.6796
GRID      302823        -346.849-109.261362.7619
GRID      302824        -257.765-164.737327.4477
GRID      302825        -395.325-79.6085381.7925
GRID      302826        -267.037-160.44 330.6101
GRID      302827        -380.858-87.4201376.4737
GRID      302828        -518.355-4.72962429.9597
GRID      302829        -275.45 -149.754335.8377
GRID      302830        -284.806-146.07 338.8022
GRID      302831        -311.716-129.299349.4745
GRID      302832        -294.143-142.469341.7344
GRID      302833        -302.585-133.141346.4952
GRID      302834        -528.4941.946177434.1046
GRID      302835        -391.921-82.0473380.3322
GRID      302836        -372.367-93.0415372.9917
GRID      302837        -499.196-17.3404422.1287
GRID      302838        -399.091-77.0489383.3598
GRID      302839        -388.582-83.8376379.1089
GRID      302840        -513.681-6.15906428.6216
GRID      302841        -503.205-15.1198423.622 
GRID      302842        -536.6117.499018437.4954
GRID      302843        -402.651-74.4602384.9001
GRID      302844        -507.21 -13.1966425.0113
GRID      302845        -511.32 -11.6625426.2843
GRID      302846        -545.12112.74591440.8506
GRID      302847        -384.691-85.4319377.8545
GRID      302848        -355.165-102.602366.5728
GRID      302849        -367.663-94.5142371.633 
GRID      302850        -405.862-71.68  386.4443
GRID      302851        -342.176-110.556361.4705
GRID      302852        -523.9691.682558433.1984
GRID      302853        -329.268-118.757356.2973
GRID      302854        -315.966-125.676351.4984
GRID      302855        -408.873-68.6611388.0353
GRID      302856        -252.875-165.059326.4556
GRID      302857        -262.151-160.758329.6199
GRID      302858        -270.563-150.063334.8505
GRID      302859        -279.925-146.38 337.8155
GRID      302860        -289.278-142.791340.7466
GRID      302861        -297.77 -133.513345.4993
GRID      302862        -306.947-129.837348.4288
GRID      302863        -324.698-120.305354.9367
GRID      302864        -350.463-103.812365.3056
GRID      302865        -362.989-95.712 370.3753
GRID      302866        -532.02 6.973401436.4862
GRID      302867        -337.597-111.969360.1554
GRID      302868        -520.095.9588911432.2495
GRID      302869        -540.33 12.40616439.8701
GRID      302870        -489.287-18.7264419.8631
GRID      302871        -320.102-121.687353.6288
GRID      302872        -358.377-96.994 369.0995
GRID      302873        -345.757-105.126364.002 
GRID      302874        -374.491-86.4423375.6669
GRID      302875        -333.838-117.218357.6545
GRID      302876        -247.982-165.381325.4628
GRID      302877        -492.575-15.9055421.4351
GRID      302878        -257.263-161.076328.6295
GRID      302879        -265.675-150.371333.8634
GRID      302880        -275.041-146.688336.8292
GRID      302881        -311.249-126.408350.3945
GRID      302882        -284.407-143.104339.7609
GRID      302883        -378.573-83.8914377.2881
GRID      302884        -292.948-133.848344.5146
GRID      302885        -302.158-130.268347.4168
GRID      302886        -527.3526.414336435.4515
GRID      302887        -392.117-75.9311382.4924
GRID      302888        -370.258-88.7081374.1176
GRID      302889        -516.017-0.44329431.028 
GRID      302890        -387.937-79.4408380.5204
GRID      302891        -496.35 -13.3238423.0117
GRID      302892        -396.051-73.2226384.1419
GRID      302893        -382.77 -81.4921378.8775
GRID      302894        -535.57611.99599438.8715
GRID      302895        -544.40117.41857442.3444
GRID      302896        -366.141-90.3762372.7967
GRID      302897        -353.854-98.2852367.8365
GRID      302898        -511.48 -1.90632429.7029
GRID      302899        -500.551-11.1104424.5371
GRID      302900        -399.654-71.0007385.5626
GRID      302901        -504.862-9.23777425.964 
GRID      302902        -509.203-7.60999427.3112
GRID      302903        -341.149-106.578362.6678
GRID      302904        -402.451-68.6118386.8961
GRID      302905        -315.46 -122.767352.4179
GRID      302906        -324.102-117.117355.9369
GRID      302907        -522.7655.814123434.4172
GRID      302908        -243.086-165.703324.4693
GRID      302909        -328.601-115.289357.382 
GRID      302910        -252.373-161.394327.6387
GRID      302911        -260.788-150.679332.8765
GRID      302912        -349.258-99.5358366.5745
GRID      302913        -270.154-146.994335.8431
GRID      302914        -279.53 -143.411338.7759
GRID      302915        -288.118-134.163343.5356
GRID      302916        -297.358-130.634346.4254
GRID      302917        -306.497-126.95 349.3508
GRID      302918        -405.099-65.5106388.4503
GRID      302920        -530.83511.5013 437.8461
GRID      302921        -539.49 17.04291441.3297
GRID      302922        -336.718-108.121361.3338
GRID      302923        -485.797-15.3996420.3905
GRID      302924        -344.563-100.941365.2409
GRID      302925        -518.2994.992943433.3276
GRID      302926        -356.489-92.8352370.2045
GRID      302927        -238.186-166.025323.4754
GRID      302928        -489.177-12.3734422.0505
GRID      302929        -247.48 -161.712326.6472
GRID      302930        -255.899-150.986331.8894
GRID      302931        -371.938-82.3879376.6159
GRID      302932        -265.267-147.299334.857 
GRID      302933        -310.768-123.53 351.3078
GRID      302934        -274.648-143.716337.7911
GRID      302935        -301.722-127.371348.3447
GRID      302936        -283.277-134.467342.5583
GRID      302937        -292.553-130.963345.4458
GRID      302938        -376.097-79.9189378.2226
GRID      302939        -502.534-5.12266426.9746
GRID      302940        -367.873-84.723 375.0726
GRID      302941        -526.10710.93206436.7969
GRID      302942        -384.734-74.8187381.5497
GRID      302943        -492.928-8.77962423.9744
GRID      302944        -380.378-77.4184379.8622
GRID      302945        -332.339-109.731359.9861
GRID      302946        -388.955-72.0388383.2756
GRID      302947        -543.69422.1095 443.847 
GRID      302948        -339.919-102.61 363.8251
GRID      302949        -364.139-86.9234373.6359
GRID      302950        -513.8083.838383432.118 
GRID      302951        -498.074-6.92883425.5441
GRID      302952        -534.60316.61256440.3003
GRID      302953        -352.564-94.186 369.0285
GRID      302954        -393.082-69.2549384.9858
GRID      302955        -509.2452.407104430.7991
GRID      302957        -397.895-66.5474386.7931
GRID      302958        -233.287-166.347322.4814
GRID      302959        -504.702.7906242429.4195
GRID      302960        -242.583-162.03 325.6549
GRID      302961        -251.009-151.294330.9022
GRID      302962        -348.09 -95.2051367.8689
GRID      302963        -260.378-147.604333.871 
GRID      302964        -269.763-144.02 336.8061
GRID      302965        -306.031-124.062350.2702
GRID      302966        -521.39210.28133435.722 
GRID      302967        -278.421-134.765341.5803
GRID      302968        -296.94 -127.726347.3603
GRID      302969        -287.74 -131.272344.4719
GRID      302970        -335.784-104.452362.4407
GRID      302971        -401.2  -62.3567388.8441
GRID      302972        -538.69621.71423442.8099
GRID      302973        -529.74916.11346439.2529
GRID      302974        -343.299-96.6597366.5009
GRID      302975        -482.223-12.0583420.9079
GRID      302976        -500.242-.958028428.009 
GRID      302977        -331.961-105.825361.2753
GRID      302978        -516.6159.508446434.5933
GRID      302979        -228.391-166.668321.488 
GRID      302980        -237.684-162.348324.6622
GRID      302981        -485.627-9.05321422.565 
GRID      302982        -246.116-151.601329.9144
GRID      302983        -255.489-147.908332.885 
GRID      302984        -264.875-144.322335.821 
GRID      302985        -301.273-124.464349.2737
GRID      302986        -273.55 -135.061340.6005
GRID      302987        -292.157-128.046346.388 
GRID      302988        -282.914-131.571343.499 
GRID      302989        -373.508-75.9485379.136 
GRID      302990        -488.709-6.31658424.0707
GRID      302991        -369.362-78.4245377.5291
GRID      302992        -543.02126.80767445.3582
GRID      302993        -338.54 -98.4578365.0193
GRID      302994        -377.683-73.4128380.7687
GRID      302995        -365.291-80.856 375.9513
GRID      302996        -491.895-4.36789425.3213
GRID      302997        -361.342-83.3889374.3603
GRID      302998        -495.872-2.76934426.5927
GRID      302999        -381.833-70.8003382.4235
GRID      303000        -524.93115.54142438.1867
GRID      303001        -533.72 21.27181441.7601
GRID      303002        -357.285-86.1395372.6742
GRID      303003        -385.901-68.0927384.0966
GRID      303004        -511.7598.416962433.3397
GRID      303005        -352.558-89.4605370.6693
GRID      303006        -389.909-65.2833385.7945
GRID      303007        -223.499-166.99 320.4956
GRID      303008        -393.782-62.2542387.5442
GRID      303009        -232.785-162.666323.6696
GRID      303010        -241.221-151.909328.9262
GRID      303011        -506.9856.872374431.9436
GRID      303012        -250.599-148.213331.8988
GRID      303013        -259.986-144.624334.8359
GRID      303014        -268.666-135.356339.6188
GRID      303015        -296.515-124.803348.2996
GRID      303016        -287.369-128.348345.421 
GRID      303017        -278.069-131.866342.5243
GRID      303018        -333.406-101.11 363.1734
GRID      303019        -346.817-90.784 369.1757
GRID      303020        -520.12714.90462437.1005
GRID      303021        -537.97326.39913444.3074
GRID      303022        -397.341-58.9528389.3319
GRID      303023        -528.77820.7706 440.6963
GRID      303024        -502.3795.084778430.4933
GRID      303025        -478.643-8.66521421.4423
GRID      303026        -341.989-92.2705367.7901
GRID      303027        -497.9133.214082429.0392
GRID      303028        -218.613-167.311319.5042
GRID      303029        -227.889-162.984322.6777
GRID      303030        -482.224-5.71041423.1137
GRID      303031        -515.22814.24851435.9905
GRID      303032        -236.324-152.216327.9377
GRID      303033        -245.707-148.517330.9123
GRID      303034        -255.096-144.925333.8508
GRID      303035        -263.774-135.65 338.6359
GRID      303036        -291.767-125.11 347.3378
GRID      303037        -273.202-132.159341.5464
GRID      303038        -282.564-128.641344.4539
GRID      303039        -542.38231.51166446.8775
GRID      303040        -485.844-3.08141424.6788
GRID      303041        -532.94325.9514 443.2461
GRID      303042        -493.6191.259648427.587 
GRID      303043        -489.593-.796459426.1478
GRID      303044        -523.88220.20246439.6172
GRID      303045        -337.23 -93.9108366.3632
GRID      303046        -370.809-72.0234380.0137
GRID      303047        -374.912-69.5155381.6237
GRID      303048        -366.69 -74.4997378.4116
GRID      303049        -378.944-66.9447383.2429
GRID      303050        -362.591-76.9672376.8163
GRID      303051        -382.861-64.2789384.8743
GRID      303052        -358.487-79.4449375.2166
GRID      303053        -354.243-81.9581373.5793
GRID      303054        -509.54313.82159434.8186
GRID      303055        -386.634-61.489 386.523 
GRID      303056        -349.713-84.3657371.9273
GRID      303057        -213.73 -167.632318.5134
GRID      303058        -345.075-86.4612370.364 
GRID      303059        -222.998-163.302321.6867
GRID      303060        -231.427-152.523326.9491
GRID      303061        -390.234-58.5452388.1941
GRID      303062        -240.812-148.821329.9253
GRID      303063        -250.206-145.226332.8657
GRID      303064        -258.88 -135.943337.653 
GRID      303065        -340.783-88.1872368.9917
GRID      303066        -287.015-125.402346.3808
GRID      303067        -268.317-132.45 340.5655
GRID      303068        -277.731-128.931343.4831
GRID      303069        -332.604-95.7012364.9083
GRID      303070        -537.32 31.09428445.8211
GRID      303071        -519.03 19.57279438.5249
GRID      303072        -527.93625.46042442.174 
GRID      303073        -504.56811.36436433.0692
GRID      303074        -393.647-55.448 389.8847
GRID      303075        -475.035-5.07663422.0394
GRID      303076        -499.9689.41864 431.5648
GRID      303077        -208.847-167.953317.5226
GRID      303078        -514.22218.93385437.4373
GRID      303079        -218.112-163.619320.6968
GRID      303080        -478.953-2.0909 423.7822
GRID      303081        -226.531-152.831325.961 
GRID      303082        -541.77136.22157448.4039
GRID      303083        -495.4597.419546430.0586
GRID      303084        -235.916-149.125328.938 
GRID      303085        -245.314-145.527331.8803
GRID      303086        -253.988-136.235336.6706
GRID      303087        -263.421-132.741339.5829
GRID      303088        -282.24 -125.688345.4216
GRID      303089        -272.868-129.22 342.5072
GRID      303090        -532.27430.64728444.7571
GRID      303091        -482.938.5425612425.4147
GRID      303092        -491.1065.271678428.5285
GRID      303093        -522.95624.91191441.0868
GRID      303094        -486.9482.980079426.9836
GRID      303095        -335.976-88.589 367.9865
GRID      303096        -509.83418.45379436.4804
GRID      303097        -372.106-65.6547382.46  
GRID      303098        -376.057-63.1637384.0368
GRID      303099        -368.038-68.1024380.8771
GRID      303100        -339.0  -84.8179369.8412
GRID      303101        -379.838-60.5692385.619 
GRID      303102        -363.934-70.5816379.2768
GRID      303103        -359.859-73.0914377.6711
GRID      303104        -342.85 -82.3955371.376 
GRID      303105        -355.804-75.5527376.0858
GRID      303106        -383.424-57.857 387.2071
GRID      303107        -506.07717.44639435.454 
GRID      303108        -331.121-91.1732366.2145
GRID      303109        -203.96 -168.275316.5313
GRID      303110        -351.624-77.8345374.5404
GRID      303111        -213.229-163.936319.7074
GRID      303112        -221.638-153.137324.9734
GRID      303113        -536.72435.79907447.3484
GRID      303114        -231.018-149.429327.9506
GRID      303115        -347.219-80.0378372.9818
GRID      303116        -240.42 -145.828330.8945
GRID      303117        -249.098-136.526335.6888
GRID      303118        -258.523-133.031338.6004
GRID      303119        -518.02824.27444439.978 
GRID      303120        -527.23430.18421443.6889
GRID      303121        -277.425-125.973344.4557
GRID      303122        -267.979-129.508341.5267
GRID      303123        -386.817-55.0135388.8058
GRID      303124        -502.08615.68202434.1224
GRID      303125        -390.052-52.0298390.425 
GRID      303126        -513.22523.53733438.8573
GRID      303127        -470.996-.846262422.7821
GRID      303128        -497.50113.81538432.6482
GRID      303129        -199.072-168.596315.5395
GRID      303130        -541.17640.93689449.9349
GRID      303131        -208.345-164.253318.7179
GRID      303132        -216.749-153.444323.9865
GRID      303133        -531.69835.35535446.2893
GRID      303134        -475.8851.771974424.572 
GRID      303135        -226.122-149.733326.9634
GRID      303136        -235.523-146.129329.9083
GRID      303137        -244.207-136.818334.7069
GRID      303138        -522.15129.72781442.615 
GRID      303139        -492.83311.7528 431.0911
GRID      303140        -253.63 -133.32 337.6188
GRID      303141        -263.076-129.796340.5439
GRID      303142        -272.564-126.258343.4817
GRID      303143        -480.0334.328116426.2069
GRID      303144        -484.1426.849036427.8226
GRID      303145        -488.3659.365944429.4574
GRID      303146        -349.49 -74.1465375.4376
GRID      303147        -508.64422.65743437.7266
GRID      303148        -332.56 -84.4178368.8206
GRID      303149        -376.898-56.9348386.3524
GRID      303150        -373.244-59.4442384.8227
GRID      303151        -353.188-71.8786376.8913
GRID      303152        -369.365-61.7808383.3124
GRID      303153        -328.791-87.1689367.1862
GRID      303154        -357.056-69.3005378.4834
GRID      303155        -365.243-64.0725381.7741
GRID      303156        -361.077-66.6182380.1394
GRID      303157        -336.294-81.4673370.5181
GRID      303158        -380.32 -54.3587387.8635
GRID      303159        -194.191-168.917314.5491
GRID      303160        -536.16140.51156448.8844
GRID      303161        -203.459-164.571317.7279
GRID      303162        -504.25321.48509436.5287
GRID      303163        -526.68634.92194445.2364
GRID      303164        -211.861-153.751323.0   
GRID      303165        -340.168-78.5274372.2371
GRID      303166        -517.03529.13247441.4871
GRID      303167        -221.227-150.037325.9766
GRID      303168        -230.625-146.43 328.9218
GRID      303169        -239.313-137.11 333.7243
GRID      303170        -248.741-133.608336.6384
GRID      303171        -258.173-130.083339.5614
GRID      303172        -267.667-126.543342.5007
GRID      303173        -383.471-51.6501389.3719
GRID      303174        -344.782-75.216 374.2184
GRID      303175        -499.85819.96747435.2101
GRID      303176        -386.477-48.7236390.93  
GRID      303177        -466.54 1.218134422.697 
GRID      303178        -512.04228.2521 440.2824
GRID      303179        -540.58245.65575451.4677
GRID      303180        -347.131-71.2179376.0304
GRID      303181        -189.332-169.236313.5633
GRID      303182        -531.17840.06808447.8331
GRID      303183        -495.25218.28214433.7952
GRID      303184        -198.571-164.888316.7374
GRID      303185        -469.4193.527486424.0177
GRID      303186        -521.62534.58819444.2091
GRID      303187        -206.975-154.058322.0136
GRID      303188        -216.335-150.341324.9903
GRID      303189        -225.727-146.731327.9353
GRID      303190        -234.412-137.402332.7404
GRID      303191        -473.1085.647264425.4184
GRID      303192        -243.852-133.897335.6579
GRID      303193        -253.278-130.369338.5808
GRID      303194        -262.751-126.828341.5165
GRID      303195        -489.77916.69038432.2568
GRID      303196        -477.1368.132189427.0071
GRID      303197        -481.21710.69143428.631 
GRID      303198        -485.35613.35226430.3007
GRID      303199        -367.035-58.1661384.1488
GRID      303200        -325.856-83.4678367.9437
GRID      303201        -350.411-68.4706377.5755
GRID      303202        -370.515-55.8476385.5808
GRID      303203        -507.20227.23463439.0574
GRID      303204        -362.429-59.2837382.9312
GRID      303205        -374.12 -53.2904387.1184
GRID      303206        -354.073-65.646 379.2161
GRID      303207        -329.566-80.5337369.631 
GRID      303208        -535.60145.22778450.4221
GRID      303209        -526.23939.63844446.7946
GRID      303210        -184.508-169.553312.5846
GRID      303211        -357.958-62.6954380.9408
GRID      303212        -377.529-51.0482388.5112
GRID      303213        -193.686-165.206315.7476
GRID      303214        -515.93134.71559443.2282
GRID      303215        -333.369-77.7656371.2775
GRID      303216        -202.088-154.364321.0271
GRID      303217        -211.445-150.644324.0045
GRID      303218        -220.83 -147.032326.9491
GRID      303219        -229.506-137.695331.7553
GRID      303220        -238.957-134.186334.6763
GRID      303221        -502.44726.01006437.7758
GRID      303222        -248.391-130.654337.6019
GRID      303223        -257.839-127.112340.5334
GRID      303224        -380.223-48.6648389.8244
GRID      303225        -337.104-74.896 372.9471
GRID      303226        -340.669-71.6987374.6999
GRID      303227        -382.794-45.6058391.3502
GRID      303228        -497.82324.40124436.3843
GRID      303229        -539.98150.37554452.9992
GRID      303230        -530.65544.77868449.3756
GRID      303231        -521.37739.30271445.8025
GRID      303232        -510.66532.99768441.6831
GRID      303233        -463.3164.213829423.1574
GRID      303234        -179.698-169.87 311.6087
GRID      303235        -343.997-68.3795376.4522
GRID      303236        -188.812-165.522314.7602
GRID      303237        -197.2  -154.671320.0406
GRID      303238        -493.31822.6721 434.9723
GRID      303239        -206.557-150.948323.0189
GRID      303240        -466.63 6.836775424.6654
GRID      303241        -215.935-147.332325.9634
GRID      303242        -224.596-137.988330.7695
GRID      303243        -234.054-134.475333.6929
GRID      303244        -364.533-55.2219384.7211
GRID      303245        -243.505-130.939336.6231
GRID      303246        -252.944-127.395339.5539
GRID      303247        -470.2749.343256426.1923
GRID      303248        -489.18921.24938433.7346
GRID      303249        -478.21214.44572429.3943
GRID      303250        -474.18311.87457427.7755
GRID      303251        -347.333-65.2073378.1551
GRID      303252        -485.75 19.50472432.5092
GRID      303253        -482.22117.04127431.018 
GRID      303254        -367.667-52.4154386.2605
GRID      303255        -330.772-74.3397372.0002
GRID      303256        -322.446-79.8727368.5788
GRID      303257        -505.83431.96535440.4546
GRID      303258        -350.861-62.1496379.8526
GRID      303259        -517.00739.20294444.9809
GRID      303260        -535.01949.94364451.9558
GRID      303261        -371.271-49.5769387.8958
GRID      303262        -525.77244.3256 448.339 
GRID      303263        -174.844-170.189310.6237
GRID      303264        -326.397-75.9536370.6519
GRID      303265        -183.953-165.838313.7757
GRID      303266        -192.314-154.978319.0542
GRID      303267        -201.67 -151.251322.0335
GRID      303268        -354.509-59.0217381.5963
GRID      303269        -211.042-147.633324.9781
GRID      303270        -219.685-138.28 329.7837
GRID      303271        -333.979-71.5786373.5371
GRID      303272        -229.142-134.765332.7078
GRID      303273        -238.61 -131.225335.6425
GRID      303274        -248.062-127.676338.5771
GRID      303275        -375.786-46.7375389.6951
GRID      303276        -500.34831.32973439.2461
GRID      303277        -513.22438.65162444.1083
GRID      303278        -358.029-55.7092383.3809
GRID      303279        -337.289-68.4412375.223 
GRID      303280        -521.01943.88937447.3316
GRID      303281        -539.36855.09475454.5284
GRID      303282        -530.08649.48466450.9082
GRID      303283        -378.926-42.5186391.7263
GRID      303284        -495.61828.79711437.5145
GRID      303285        -169.914-170.514309.6234
GRID      303286        -509.16337.53274442.9885
GRID      303287        -340.634-65.1933376.9538
GRID      303288        -361.258-52.3198385.1398
GRID      303289        -328.039-71.6476372.4436
GRID      303290        -179.099-166.153312.7921
GRID      303291        -459.91 7.498666423.6855
GRID      303292        -187.428-155.284318.0682
GRID      303293        -196.783-151.554321.0483
GRID      303294        -206.152-147.933323.9933
GRID      303295        -214.776-138.572328.7983
GRID      303296        -491.29326.87491436.068 
GRID      303297        -224.225-135.055331.7217
GRID      303298        -463.42610.26148425.2783
GRID      303299        -233.703-131.511334.6594
GRID      303300        -243.18 -127.958337.6003
GRID      303301        -467.17 12.93498426.8814
GRID      303302        -344.022-61.9664378.6849
GRID      303303        -475.17218.15587430.1361
GRID      303304        -487.15225.00367434.6722
GRID      303305        -364.5  -49.0736386.8515
GRID      303306        -516.48343.42046446.352 
GRID      303307        -479.22120.65803431.7345
GRID      303308        -483.18122.96587433.2492
GRID      303309        -504.66 36.57281441.8442
GRID      303310        -534.40954.65764453.4838
GRID      303311        -525.20449.00246449.8617
GRID      303312        -318.642-76.4309369.0897
GRID      303313        -347.473-58.7836380.412 
GRID      303314        -368.009-45.9324388.5747
GRID      303315        -164.945-170.84 308.6151
GRID      303316        -174.227-166.47 311.8047
GRID      303317        -330.816-68.5208374.0299
GRID      303318        -182.545-155.59 317.0827
GRID      303319        -500.50435.91586440.8677
GRID      303320        -191.898-151.858320.0633
GRID      303321        -471.11315.56558428.5053
GRID      303322        -201.264-148.234323.0089
GRID      303323        -321.745-72.7239370.9364
GRID      303324        -350.946-55.5885382.1475
GRID      303325        -209.872-138.864327.8138
GRID      303326        -219.307-135.345330.7354
GRID      303327        -228.785-131.799333.6739
GRID      303328        -512.12942.78551445.3475
GRID      303329        -238.284-128.241336.6206
GRID      303330        -371.609-42.6655390.3579
GRID      303331        -333.957-65.2866375.7192
GRID      303332        -496.95434.80153439.8413
GRID      303333        -520.40548.49083448.8197
GRID      303334        -354.366-52.332 383.8947
GRID      303335        -538.74359.8136 456.0555
GRID      303336        -529.46454.1878 452.4301
GRID      303337        -375.032-39.2071392.1758
GRID      303338        -337.24 -62.0075377.4495
GRID      303339        -159.984-171.165307.6091
GRID      303340        -507.79 41.95262444.2768
GRID      303341        -493.21332.94212438.5217
GRID      303342        -169.322-166.789310.8107
GRID      303343        -324.58 -69.0386372.7272
GRID      303344        -357.713-49.0325385.6438
GRID      303345        -177.663-155.896316.0973
GRID      303346        -187.014-152.16 319.0788
GRID      303347        -196.378-148.534322.0249
GRID      303348        -456.36510.86816424.2179
GRID      303349        -204.974-139.156326.8306
GRID      303350        -214.391-135.635329.7496
GRID      303351        -223.859-132.087332.687 
GRID      303352        -233.371-128.525335.6373
GRID      303353        -340.593-58.7394379.1887
GRID      303354        -489.00430.9729 437.0796
GRID      303355        -472.10521.89654430.8834
GRID      303356        -515.70947.92088447.7762
GRID      303357        -361.06 -45.7426387.3893
GRID      303358        -460.01713.74163425.8737
GRID      303359        -484.76828.93893435.6103
GRID      303360        -476.33224.41429432.5193
GRID      303361        -524.54353.68331451.3689
GRID      303362        -533.77559.37104455.0072
GRID      303363        -480.55226.7655 434.0961
GRID      303364        -503.42241.0237 443.1676
GRID      303365        -463.87816.53119427.5381
GRID      303366        -343.986-55.4979380.9258
GRID      303367        -314.758-73.0899369.5513
GRID      303368        -327.45 -65.5461374.4575
GRID      303369        -155.047-171.485306.6089
GRID      303370        -364.461-42.4677389.1395
GRID      303371        -164.393-167.109309.8121
GRID      303372        -172.777-156.201315.1116
GRID      303373        -182.132-152.463318.0947
GRID      303374        -191.494-148.834321.0414
GRID      303375        -499.16139.98862442.0408
GRID      303376        -200.083-139.447325.8489
GRID      303377        -347.388-52.2619382.6627
GRID      303378        -209.481-135.924328.7649
GRID      303379        -511.10247.24918446.7133
GRID      303380        -218.931-132.374331.6998
GRID      303381        -228.442-128.81 334.6508
GRID      303382        -467.92719.25494429.2134
GRID      303383        -330.549-62.1826376.184 
GRID      303384        -317.843-69.5185371.3476
GRID      303385        -367.88 -39.1623390.9035
GRID      303386        -519.66453.13473450.2999
GRID      303387        -538.10964.53279457.5809
GRID      303388        -528.8  58.8916 453.945 
GRID      303389        -495.03838.67476440.842 
GRID      303390        -350.772-49.0048384.4036
GRID      303391        -333.786-58.847 377.9257
GRID      303392        -150.129-171.8  305.6141
GRID      303393        -468.98425.70133431.6435
GRID      303394        -371.246-35.8002392.6777
GRID      303395        -159.459-167.426308.8138
GRID      303396        -506.54446.44555445.6135
GRID      303397        -167.887-156.505314.1256
GRID      303398        -320.873-65.974 373.1245
GRID      303399        -354.132-45.7213386.1494
GRID      303400        -177.251-152.765317.1109
GRID      303401        -490.89737.00292439.5155
GRID      303402        -186.613-149.133320.0584
GRID      303403        -195.199-139.738324.8686
GRID      303404        -204.579-136.213327.782 
GRID      303405        -214.005-132.662330.7132
GRID      303406        -223.503-129.095333.6625
GRID      303407        -337.095-55.5376379.6714
GRID      303408        -514.83852.52519449.2192
GRID      303409        -452.73 14.26803424.7445
GRID      303410        -533.12164.08521456.5274
GRID      303411        -486.62935.06885438.075 
GRID      303413        -523.82558.37161452.8685
GRID      303414        -357.486-42.4239387.899 
GRID      303415        -473.42 28.28301433.3392
GRID      303416        -482.26932.96355436.5585
GRID      303417        -477.86130.70373434.9798
GRID      303418        -502.02 45.48757444.466 
GRID      303419        -456.47517.24688426.4539
GRID      303420        -323.919-62.4892374.8838
GRID      303421        -340.442-52.2544381.4146
GRID      303422        -145.223-172.109304.6237
GRID      303423        -154.535-167.737307.8191
GRID      303424        -310.957-69.7515370.0267
GRID      303425        -360.846-39.1199389.6518
GRID      303426        -162.993-156.806313.1399
GRID      303427        -172.368-153.066316.1272
GRID      303428        -460.44520.14973428.1772
GRID      303429        -181.734-149.432319.076 
GRID      303430        -190.322-140.028323.8897
GRID      303431        -510.06151.83282448.1185
GRID      303432        -199.686-136.501326.8011
GRID      303433        -209.088-132.948329.7282
GRID      303434        -327.052-59.067 376.6369
GRID      303435        -343.802-48.9847383.1557
GRID      303436        -218.563-129.38 332.6738
GRID      303437        -497.54744.32517443.257 
GRID      303438        -528.10963.59815455.4557
GRID      303439        -537.46269.25206459.1042
GRID      303440        -518.86357.80203451.7772
GRID      303441        -364.198-35.8011391.4084
GRID      303442        -314.078-66.2606371.8015
GRID      303443        -464.63122.97812429.9135
GRID      303444        -347.16 -45.7118384.8975
GRID      303445        -493.12842.89379441.964 
GRID      303446        -330.273-55.6891378.3904
GRID      303447        -140.325-172.411303.6367
GRID      303448        -149.623-168.039306.8296
GRID      303449        -367.521-32.4554393.1691
GRID      303450        -505.31251.02859446.9841
GRID      303451        -158.096-157.1  312.1558
GRID      303452        -317.195-62.7879373.5694
GRID      303453        -465.79 29.58763432.4187
GRID      303454        -167.482-153.364315.1438
GRID      303455        -176.856-149.73 318.0941
GRID      303456        -350.51 -42.4256386.6424
GRID      303457        -185.452-140.318322.9121
GRID      303458        -194.803-136.789325.8221
GRID      303459        -488.71641.17386440.572 
GRID      303460        -204.181-133.234328.7454
GRID      303461        -213.626-129.665331.6859
GRID      303462        -333.55 -52.3448380.1424
GRID      303463        -532.44568.79977458.0437
GRID      303464        -513.92957.17192450.6699
GRID      303465        -523.07363.06749454.3647
GRID      303467        -449.02717.67594425.2619
GRID      303468        -484.26139.20556439.0859
GRID      303469        -320.326-59.3346375.3329
GRID      303470        -353.852-39.1253388.3908
GRID      303471        -470.47532.23655434.1825
GRID      303472        -479.73837.04341437.5204
GRID      303473        -500.57450.05584445.793 
GRID      303474        -475.14134.71845435.8849
GRID      303475        -135.43 -172.707302.6523
GRID      303476        -336.86 -49.0279381.8908
GRID      303477        -144.719-168.331305.8451
GRID      303478        -452.82 20.76241427.0172
GRID      303479        -153.199-157.386311.1749
GRID      303480        -162.594-153.659314.1612
GRID      303481        -307.211-66.4162370.5111
GRID      303482        -357.187-35.8127390.1421
GRID      303483        -171.977-150.027317.1127
GRID      303484        -323.497-55.9083377.0943
GRID      303485        -180.587-140.606321.9359
GRID      303486        -189.929-137.075324.8449
GRID      303487        -527.38868.30668456.9619
GRID      303488        -509.02556.47068449.5434
GRID      303489        -199.286-133.519327.7652
GRID      303490        -536.79873.97044460.624 
GRID      303491        -208.698-129.949330.7001
GRID      303492        -340.189-45.7294383.6362
GRID      303493        -495.85648.82522444.5159
GRID      303494        -518.03262.48503453.2547
GRID      303495        -456.87123.80067428.8022
GRID      303496        -360.507-32.486 391.8958
GRID      303497        -310.368-62.9741372.2754
GRID      303498        -326.715-52.5118378.8538
GRID      303499        -343.524-42.4373385.3805
GRID      303500        -130.538-173.0  301.67  
GRID      303501        -461.21126.76446430.6133
GRID      303502        -139.819-168.612304.8654
GRID      303503        -522.29167.76901455.8574
GRID      303504        -491.18247.2797 443.1374
GRID      303505        -148.303-157.659310.1985
GRID      303506        -504.12755.68471448.3884
GRID      303507        -157.703-153.948313.1805
GRID      303508        -363.805-29.139 393.6523
GRID      303509        -313.537-59.5458374.0371
GRID      303510        -167.097-150.321316.1318
GRID      303511        -175.727-140.894320.9611
GRID      303512        -531.73773.51319459.5538
GRID      303513        -346.858-39.1412387.126 
GRID      303514        -185.064-137.362323.8694
GRID      303515        -462.52733.60856433.2282
GRID      303516        -194.404-133.803326.7875
GRID      303517        -203.785-130.232329.7171
GRID      303518        -329.971-49.1441380.6101
GRID      303519        -486.54545.44826441.6662
GRID      303520        -513.00961.84354452.1274
GRID      303523        -445.26721.07384425.7655
GRID      303524        -316.713-56.1214375.7988
GRID      303525        -481.90243.39703440.1175
GRID      303526        -350.185-35.8346388.8739
GRID      303527        -125.647-173.289300.6888
GRID      303528        -467.53536.27255435.0555
GRID      303529        -499.15454.78081447.179 
GRID      303530        -134.923-168.883303.8898
GRID      303531        -477.20541.17061438.4983
GRID      303532        -472.42338.79168436.8108
GRID      303533        -333.255-45.8019382.3625
GRID      303534        -143.407-157.916309.2276
GRID      303535        -152.811-154.226312.2029
GRID      303536        -449.04824.25814427.5525
GRID      303537        -526.62673.01504458.4606
GRID      303538        -162.214-150.611315.1521
GRID      303539        -536.11278.68748462.1393
GRID      303540        -303.501-63.0911370.9983
GRID      303541        -353.502-32.5154390.6242
GRID      303542        -170.87 -141.179319.9874
GRID      303543        -319.908-52.7059377.5606
GRID      303544        -180.206-137.647322.8957
GRID      303545        -508.01761.14114450.9845
GRID      303546        -189.533-134.087325.812 
GRID      303547        -198.889-130.514328.7376
GRID      303548        -336.558-42.4799384.1114
GRID      303549        -494.11 53.54701445.8421
GRID      303550        -517.17667.1796 454.7317
GRID      303551        -453.10227.49314429.4065
GRID      303552        -356.804-29.182 392.3769
GRID      303553        -120.756-173.577299.7082
GRID      303554        -306.682-59.6751372.7579
GRID      303555        -130.027-169.145302.9173
GRID      303556        -323.126-49.3062379.3213
GRID      303557        -339.873-39.1693385.8585
GRID      303558        -521.46672.47327457.3432
GRID      303559        -138.512-158.156308.2628
GRID      303560        -489.15351.81705444.3485
GRID      303561        -457.6  30.68785431.3264
GRID      303562        -530.98678.22466461.0556
GRID      303563        -503.04160.38516449.826 
GRID      303564        -147.919-154.492311.2296
GRID      303565        -157.329-150.893314.1743
GRID      303566        -360.085-25.8303394.1322
GRID      303567        -166.013-141.462319.0148
GRID      303568        -309.881-56.2737374.5157
GRID      303569        -175.356-137.93 321.9238
GRID      303570        -184.673-134.369324.8387
GRID      303571        -343.19 -35.8602387.6055
GRID      303572        -194.007-130.795327.7611
GRID      303573        -326.368-45.9263381.0793
GRID      303574        -512.07766.53335453.5891
GRID      303575        -459.44837.78787434.1258
GRID      303576        -484.32649.79154442.7758
GRID      303578        -115.868-173.864298.7281
GRID      303579        -125.133-169.401301.947 
GRID      303580        -441.46624.44427426.2522
GRID      303582        -313.083-52.8712376.2745
GRID      303583        -346.502-32.5445389.3538
GRID      303584        -133.617-158.379307.3042
GRID      303585        -497.98159.61082448.6458
GRID      303586        -479.52647.63808441.1632
GRID      303587        -464.67240.3816 435.9677
GRID      303588        -329.633-42.5675382.8341
GRID      303589        -525.80977.72214459.9489
GRID      303590        -474.67345.34397439.4925
GRID      303591        -469.73142.91682437.7593
GRID      303592        -143.026-154.743310.2617
GRID      303593        -535.40383.404  463.6503
GRID      303594        -152.443-151.166313.1996
GRID      303595        -161.154-141.74 318.0434
GRID      303596        -445.17327.67885428.0434
GRID      303597        -170.51 -138.212320.9533
GRID      303598        -299.807-59.7738371.4859
GRID      303599        -349.804-29.2179391.1041
GRID      303600        -507.02465.83197452.4356
GRID      303601        -179.824-134.651323.8678
GRID      303602        -316.291-49.469 378.0342
GRID      303603        -189.138-131.075326.7871
GRID      303604        -332.916-39.2278384.5856
GRID      303605        -492.13459.03148447.3919
GRID      303606        -516.28 71.88206456.2042
GRID      303607        -120.24 -169.655300.9781
GRID      303608        -110.983-174.151297.7489
GRID      303609        -449.07231.03131429.9102
GRID      303610        -128.724-158.585306.3517
GRID      303611        -353.092-25.8784392.8565
GRID      303612        -303.002-56.3706373.2435
GRID      303613        -319.511-46.0732379.7936
GRID      303614        -520.57977.17898458.8186
GRID      303615        -336.213-35.9012386.335 
GRID      303616        -138.133-154.975309.2998
GRID      303617        -530.19482.93527462.5496
GRID      303618        -486.9  56.3438 445.5156
GRID      303619        -502.03 65.08875451.2781
GRID      303620        -147.554-151.427312.229 
GRID      303621        -453.38 35.18082432.1276
GRID      303622        -156.292-142.011317.0735
GRID      303623        -165.664-138.491319.984 
GRID      303624        -356.363-22.5224394.6113
GRID      303625        -174.985-134.931322.8993
GRID      303626        -306.218-52.9849374.9988
GRID      303627        -184.283-131.354325.8159
GRID      303628        -339.514-32.5789388.0836
GRID      303629        -322.745-42.6895381.5516
GRID      303630        -511.11271.23712455.0496
GRID      303631        -115.351-169.906300.0104
GRID      303632        -482.02254.1549 443.8768
GRID      303633        -124.659-165.67 303.158 
GRID      303634        -456.71341.98427435.0915
GRID      303635        -106.103-174.436296.7713
GRID      303637        -133.241-155.19 308.3444
GRID      303638        -437.65 27.78328426.7251
GRID      303639        -309.435-49.5978376.7549
GRID      303640        -497.09764.34946450.1331
GRID      303641        -342.811-29.2529389.8328
GRID      303643        -524.93582.42927461.4269
GRID      303644        -477.11351.91879442.2162
GRID      303645        -325.997-39.3215383.3073
GRID      303646        -534.67988.12153465.1591
GRID      303647        -461.90744.52914436.9109
GRID      303648        -472.13449.56091440.5004
GRID      303649        -142.664-151.672311.2635
GRID      303650        -467.06647.08414438.7275
GRID      303651        -151.424-142.275316.1056
GRID      303652        -160.817-138.766319.0157
GRID      303653        -506.00470.53829453.887 
GRID      303654        -492.59863.77334449.123 
GRID      303655        -170.153-135.209321.9326
GRID      303656        -441.26331.00565428.4952
GRID      303657        -179.444-131.632324.8482
GRID      303658        -296.118-56.459 371.9733
GRID      303659        -346.099-25.9186391.5834
GRID      303660        -312.652-46.2073378.5122
GRID      303661        -329.266-35.9698385.0603
GRID      303662        -119.767-165.894302.1996
GRID      303663        -110.468-170.156299.0443
GRID      303664        -515.32376.59101457.668 
GRID      303665        -128.35 -155.386307.3958
GRID      303666        -101.231-174.719295.7959
GRID      303667        -488.69462.6412 448.0267
GRID      303668        -444.95634.25892430.2905
GRID      303669        -519.62581.8874 460.2827
GRID      303670        -349.377-22.5735393.3357
GRID      303671        -299.32 -53.0628373.7298
GRID      303672        -315.874-42.8179380.2698
GRID      303673        -332.547-32.6303386.8113
GRID      303674        -529.37287.64735464.0387
GRID      303675        -137.774-151.899310.3039
GRID      303676        -500.98669.78752452.7228
GRID      303677        -448.32537.36539431.9765
GRID      303678        -146.551-142.527315.1403
GRID      303679        -484.47760.67177446.5832
GRID      303680        -155.965-139.036318.0484
GRID      303681        -165.323-135.485320.9672
GRID      303682        -174.621-131.908323.8838
GRID      303683        -114.88 -166.113301.2436
GRID      303684        -352.638-19.2136395.0902
GRID      303685        -302.545-49.6867375.4835
GRID      303686        -335.832-29.296 388.5613
GRID      303687        -319.104-39.4351382.0268
GRID      303688        -510.08775.95408456.5039
GRID      303689        -123.834-158.776305.4049
GRID      303690        -451.97939.77803433.4726
GRID      303691        -105.593-170.402298.081 
GRID      303692        -479.64958.51669444.9652
GRID      303693        -96.3669-174.999294.8229
GRID      303695        -453.95846.10679436.0277
GRID      303696        -496.10668.97929451.5633
GRID      303697        -524.01687.13911462.8978
GRID      303698        -433.84331.10428427.1936
GRID      303699        -305.771-46.3099377.2376
GRID      303700        -339.114-25.96  390.3114
GRID      303701        -533.94992.84115466.6675
GRID      303702        -132.883-152.108309.3509
GRID      303703        -322.348-36.0635383.7823
GRID      303704        -474.66256.24052443.2763
GRID      303706        -141.671-142.767314.1785
GRID      303708        -459.18848.68718437.8659
GRID      303709        -151.106-139.298317.0824
GRID      303710        -469.57753.82084441.5201
GRID      303711        -504.91575.26463455.3332
GRID      303712        -160.491-135.757320.0024
GRID      303713        -464.41451.28316439.7087
GRID      303714        -169.809-132.183322.922 
GRID      303715        -118.95 -158.953304.464 
GRID      303716        -110.002-166.328300.2906
GRID      303717        -437.39134.2911 428.9397
GRID      303718        -491.41968.02376450.3874
GRID      303719        -292.426-53.1426372.4609
GRID      303720        -308.994-42.9285378.9928
GRID      303721        -342.39 -22.6181392.0623
GRID      303722        -325.606-32.7044385.5359
GRID      303723        -100.728-170.644297.1214
GRID      303724        -514.29381.30742459.121 
GRID      303725        -91.5111-175.277293.8518
GRID      303726        -518.61286.60077461.7379
GRID      303727        -441.01937.43168430.6841
GRID      303728        -123.464-155.563306.4544
GRID      303729        -528.53692.36263465.5265
GRID      303730        -486.85166.728  449.1147
GRID      303731        -127.995-152.296308.4054
GRID      303732        -295.634-49.7521374.2164
GRID      303733        -345.658-19.2677393.8147
GRID      303734        -312.218-39.5454380.7487
GRID      303735        -328.873-29.3553387.2879
GRID      303736        -499.83774.51344454.1577
GRID      303737        -136.785-142.99 313.2212
GRID      303738        -114.076-159.117303.5293
GRID      303739        -146.239-139.551316.1182
GRID      303740        -444.78840.52474432.4374
GRID      303741        -155.652-136.025319.0382
GRID      303742        -482.17765.0023 447.6735
GRID      303743        -165.0  -132.455321.9616
GRID      303744        -105.135-166.537299.3417
GRID      303745        -298.864-46.3822375.9689
GRID      303746        -348.911-15.9042395.5691
GRID      303747        -508.98480.68551457.9491
GRID      303748        -315.448-36.1657382.5043
GRID      303749        -332.145-26.0108389.0388
GRID      303750        -95.8762-170.88 296.1657
GRID      303751        -449.04243.44349434.2172
GRID      303752        -86.6616-175.557292.8816
GRID      303754        -477.26562.9373 446.0718
GRID      303755        -523.07191.85336464.3657
GRID      303756        -533.22197.56284468.1769
GRID      303757        -494.85273.66792452.9665
GRID      303758        -118.586-155.722305.5207
GRID      303759        -302.095-43.0121377.7216
GRID      303760        -430.06134.42266427.6655
GRID      303761        -335.414-22.6658390.7897
GRID      303762        -318.687-32.7936384.2591
GRID      303763        -451.19450.25326436.9707
GRID      303764        -472.17260.62967444.3529
GRID      303765        -131.896-143.194312.27  
GRID      303766        -109.217-159.269302.6018
GRID      303767        -123.112-152.462307.4685
GRID      303769        -141.363-139.792315.1565
GRID      303770        -503.74480.01639456.7732
GRID      303771        -150.804-136.287318.0743
GRID      303773        -160.189-132.725321.0016
GRID      303774        -456.48852.84627438.8248
GRID      303775        -100.283-166.737298.3983
GRID      303776        -466.98458.13057442.5507
GRID      303777        -461.74855.50579440.6959
GRID      303778        -433.58137.58671429.3986
GRID      303779        -305.323-39.6372379.4752
GRID      303780        -288.729-49.822 372.9489
GRID      303781        -338.679-19.3168392.5411
GRID      303782        -489.92972.64142451.7235
GRID      303783        -321.936-29.4305386.0126
GRID      303784        -91.0355-171.113295.2131
GRID      303785        -513.19 86.03231460.5642
GRID      303786        -81.8152-175.839291.911 
GRID      303787        -517.55991.31977463.1878
GRID      303788        -527.7  97.08103467.0154
GRID      303789        -437.21640.70026431.1349
GRID      303790        -308.549-36.2595381.2296
GRID      303791        -291.943-46.4383374.7032
GRID      303792        -341.937-15.9612394.2936
GRID      303793        -325.193-26.0745387.765 
GRID      303794        -113.719-155.862304.5959
GRID      303795        -485.00871.30523450.3732
GRID      303796        -498.59379.28924455.5932
GRID      303797        -127.006-143.374311.3273
GRID      303798        -104.376-159.406301.6826
GRID      303799        -136.478-140.019314.1982
GRID      303800        -145.945-136.541317.111 
GRID      303801        -155.37 -132.992320.0412
GRID      303802        -441.00543.8756 432.9203
GRID      303803        -95.4462-166.931297.4603
GRID      303804        -507.80185.43072459.3849
GRID      303805        -480.01169.58727448.8766
GRID      303806        -311.778-32.8832382.9841
GRID      303807        -295.176-43.0725376.4548
GRID      303808        -345.184-12.5944396.0479
GRID      303809        -328.452-22.722 389.5167
GRID      303810        -118.237-152.604306.5415
GRID      303811        -86.2031-171.347294.2617
GRID      303813        -76.9683-176.124290.9392
GRID      303814        -522.12 96.57138465.8336
GRID      303815        -532.499102.2859469.6879
GRID      303816        -474.87967.51437447.2325
GRID      303817        -445.23647.78134435.0392
GRID      303818        -493.50178.48217454.3959
GRID      303819        -298.41 -39.7067378.2065
GRID      303820        -315.013-29.512 384.7379
GRID      303821        -331.71 -19.3693391.2682
GRID      303822        -426.30737.74467428.1439
GRID      303823        -108.87 -155.983303.681 
GRID      303824        -469.62565.13399445.4594
GRID      303825        -448.66754.35918437.9423
GRID      303826        -99.5576-159.529300.7724
GRID      303827        -141.073-136.786316.1488
GRID      303828        -502.49584.79029458.207 
GRID      303829        -122.123-143.521310.3969
GRID      303830        -131.586-140.227313.2451
GRID      303831        -150.537-133.254319.08  
GRID      303834        -90.6239-167.119296.5266
GRID      303835        -488.35277.55146453.1455
GRID      303836        -453.79756.97971439.7765
GRID      303837        -301.64 -36.3363379.959 
GRID      303838        -429.82240.90021429.873 
GRID      303839        -464.32362.50388443.5909
GRID      303840        -285.028-46.4979373.4374
GRID      303841        -318.256-26.1469386.4909
GRID      303842        -512.03490.76424462.0   
GRID      303843        -334.966-16.0141393.02  
GRID      303844        -459.03559.73998441.6787
GRID      303845        -72.1169-176.413289.9655
GRID      303846        -81.3745-171.586293.3092
GRID      303847        -516.48996.04256464.6361
GRID      303848        -526.873101.8014468.5066
GRID      303849        -113.377-152.72 305.6261
GRID      303850        -433.45243.98227431.5975
GRID      303851        -304.868-32.9627381.7123
GRID      303852        -288.249-43.1219375.1903
GRID      303853        -321.504-22.7864388.2433
GRID      303854        -338.216-12.6539394.7727
GRID      303855        -483.09876.27005451.7544
GRID      303856        -104.043-156.084302.7769
GRID      303857        -497.29384.10266457.0315
GRID      303858        -94.7631-159.639299.8709
GRID      303859        -136.188-137.018315.1886
GRID      303860        -145.689-133.511318.1178
GRID      303861        -126.694-140.411312.3003
GRID      303862        -506.55690.18482460.8124
GRID      303863        -437.15 47.04663433.328 
GRID      303864        -67.2563-176.703288.9895
GRID      303865        -117.251-143.623309.4842
GRID      303866        -477.82374.46041450.1758
GRID      303867        -85.8109-167.308295.5944
GRID      303868        -291.483-39.7586376.9413
GRID      303869        -308.097-29.5895383.4656
GRID      303870        -324.754-19.428 389.9953
GRID      303871        -341.456-9.28414396.5269
GRID      303873        -531.788107.0097471.2012
GRID      303874        -521.179101.2913467.3042
GRID      303875        -76.5441-171.831292.3543
GRID      303876        -492.16383.36451455.8514
GRID      303877        -440.51 49.94337434.9394
GRID      303878        -472.45772.31424448.464 
GRID      303879        -108.537-152.808304.7239
GRID      303880        -294.718-36.3952378.6922
GRID      303881        -328.004-16.0694391.7473
GRID      303882        -311.329-26.2195385.2186
GRID      303883        -422.58441.07217428.6296
GRID      303884        -444.07752.20257436.3665
GRID      303885        -99.2454-156.167301.8842
GRID      303886        -466.95469.83953446.6133
GRID      303887        -501.18589.57493459.6335
GRID      303888        -140.821-133.76 317.1547
GRID      303889        -89.987 -159.74 298.9757
GRID      303890        -131.293-137.234314.2323
GRID      303892        -446.07258.29005438.8409
GRID      303893        -62.3819-176.994288.0106
GRID      303894        -121.806-140.56 311.3686
GRID      303895        -461.51266.9526 444.6306
GRID      303897        -486.96982.6102 454.6541
GRID      303898        -510.85195.49937463.4323
GRID      303899        -71.7067-172.082291.3963
GRID      303900        -456.22 63.94808442.6338
GRID      303901        -451.04361.04827440.6942
GRID      303902        -426.11444.23249430.3633
GRID      303903        -297.949-33.0279380.4439
GRID      303904        -281.327-43.175 373.9257
GRID      303905        -515.429100.7665466.0865
GRID      303906        -81.0007-167.503294.6607
GRID      303907        -331.251-12.7091393.4994
GRID      303908        -526.069106.5226470.0021
GRID      303909        -314.567-22.8534386.971 
GRID      303910        -112.396-143.665308.5957
GRID      303911        -103.724-152.871303.8356
GRID      303912        -429.77447.28742432.0837
GRID      303913        -495.95488.92482458.4658
GRID      303914        -301.177-29.6576382.1961
GRID      303915        -284.552-39.8044375.6774
GRID      303916        -317.808-19.4902388.7231
GRID      303917        -334.494-9.34523395.2521
GRID      303918        -480.95182.09575453.3918
GRID      303919        -94.4771-156.234301.0022
GRID      303920        -135.934-134.0  316.1915
GRID      303921        -66.8568-172.336290.4349
GRID      303922        -126.394-137.427313.2833
GRID      303923        -57.4918-177.287287.0283
GRID      303924        -505.27894.94096462.2349
GRID      303925        -85.2186-159.839298.0827
GRID      303926        -116.931-140.656310.4576
GRID      303927        -433.52550.23425433.7828
GRID      303928        -531.094111.7339472.7175
GRID      303930        -520.269106.0119468.7804
GRID      303931        -475.50579.38961451.4711
GRID      303932        -287.786-36.4422377.4278
GRID      303933        -304.406-26.2869383.9486
GRID      303934        -321.051-16.1281390.4751
GRID      303935        -337.728-5.97324397.006 
GRID      303936        -76.1863-167.705293.7236
GRID      303937        -107.564-143.634307.7362
GRID      303938        -490.85788.23357457.3079
GRID      303939        -437.37 53.02912435.4463
GRID      303940        -470.18977.25931449.7737
GRID      303941        -98.9463-152.911302.9616
GRID      303942        -61.9896-172.592289.4696
GRID      303943        -291.02 -33.0799379.1783
GRID      303944        -324.294-12.7656392.2272
GRID      303945        -307.637-22.9181385.7007
GRID      303946        -418.89 44.40642429.123 
GRID      303947        -463.84375.24219447.9303
GRID      303948        -89.7307-156.291300.1278
GRID      303949        -441.49355.66653437.1048
GRID      303950        -499.84194.35886461.0536
GRID      303952        -131.033-134.227315.2301
GRID      303953        -458.41571.25502445.5677
GRID      303954        -52.5879-177.582286.043 
GRID      303955        -121.5  -137.583312.3478
GRID      303956        -71.3615-167.914292.7821
GRID      303957        -514.408105.4901467.5439
GRID      303958        -525.297111.2445471.5038
GRID      303960        -485.86587.54628456.1704
GRID      303961        -112.075-140.673309.5773
GRID      303962        -453.25968.06044443.5295
GRID      303963        -80.4456-159.944297.187 
GRID      303964        -443.21562.12116439.6575
GRID      303965        -448.15865.0374 441.5607
GRID      303967        -277.632-39.8576374.413 
GRID      303968        -294.251-29.7148380.9292
GRID      303969        -422.46147.59063430.8722
GRID      303970        -327.534-9.40177393.9794
GRID      303971        -310.87 -19.5517387.4526
GRID      303972        -102.764-143.538306.9053
GRID      303973        -481.33287.03972455.1782
GRID      303974        -94.2085-152.933302.101 
GRID      303975        -494.58493.73678459.8911
GRID      303976        -426.19150.65476432.6085
GRID      303977        -57.1023-172.85 288.4999
GRID      303978        -66.5206-168.129291.8361
GRID      303979        -280.855-36.4874376.1642
GRID      303980        -297.479-26.347 382.6806
GRID      303981        -314.106-16.187 389.2042
GRID      303982        -330.771-6.03519395.7319
GRID      303983        -477.40785.97864454.1028
GRID      303984        -84.9898-156.344299.2558
GRID      303985        -509.679100.2341464.8662
GRID      303986        -126.124-134.434314.2745
GRID      303987        -47.6754-177.879285.0554
GRID      303989        -530.421116.4587474.2378
GRID      303990        -519.41 110.7329470.266 
GRID      303991        -116.62 -137.679311.4361
GRID      303992        -107.24 -140.59 308.7356
GRID      303993        -430.09153.60642434.3361
GRID      303994        -75.659 -160.058296.2854
GRID      303995        -284.086-33.1251377.9142
GRID      303996        -300.707-22.9784384.4322
GRID      303997        -473.12584.09701452.6781
GRID      303998        -317.343-12.8229390.9559
GRID      303999        -71.0806-163.952294.1082
GRID      304000        -334.0  -2.66174397.4853
GRID      304002        -98.0182-143.408306.0963
GRID      304003        -61.6588-168.346290.8852
GRID      304004        -434.18656.46768436.0676
GRID      304005        -468.17282.11628451.0982
GRID      304006        -89.4992-152.941301.2501
GRID      304007        -450.18272.04018444.3582
GRID      304008        -52.1964-173.111287.5258
GRID      304009        -463.46180.37247449.6441
GRID      304010        -287.318-29.7632379.6642
GRID      304011        -320.58 -9.45813392.7077
GRID      304012        -303.936-19.6106386.1837
GRID      304013        -415.22447.74524429.623 
GRID      304014        -504.01199.69463463.6582
GRID      304015        -459.42 78.20096448.162 
GRID      304016        -455.12975.19253446.3441
GRID      304019        -513.454110.2134469.0132
GRID      304020        -524.569115.9674473.0135
GRID      304021        -42.759 -178.179284.066 
GRID      304022        -121.22 -134.606313.3319
GRID      304023        -438.54459.28345437.8306
GRID      304024        -111.762-137.674310.5629
GRID      304025        -80.2374-156.404298.3795
GRID      304027        -102.428-140.41 307.9316
GRID      304028        -273.941-36.5447374.8994
GRID      304029        -290.548-26.3993381.4145
GRID      304030        -418.85350.97132431.3972
GRID      304031        -66.246 -164.124293.1778
GRID      304032        -307.167-16.2442387.9349
GRID      304033        -323.815-6.0922 394.4596
GRID      304034        -440.2  65.93349440.4393
GRID      304035        -93.3876-143.284305.3055
GRID      304036        -56.7735-168.566289.929 
GRID      304038        -70.853 -160.183295.3769
GRID      304040        -498.50399.13787462.4731
GRID      304041        -445.14868.95617442.3803
GRID      304042        -47.2763-173.377286.5475
GRID      304043        -422.66754.0773 433.1631
GRID      304044        -84.7922-152.944300.4015
GRID      304045        -277.157-33.1713376.6506
GRID      304046        -293.776-23.0334383.1651
GRID      304047        -508.553104.967 466.3078
GRID      304048        -310.399-12.8789389.6861
GRID      304049        -327.047-2.72394396.2117
GRID      304051        -529.768121.1839475.7621
GRID      304052        -518.616115.4551471.7638
GRID      304053        -37.8411-178.481283.0754
GRID      304054        -116.333-134.71 312.4157
GRID      304056        -106.926-137.53 309.7423
GRID      304057        -61.3867-164.3  292.2418
GRID      304058        -75.4637-156.476297.4949
GRID      304059        -426.69457.08206434.9321
GRID      304060        -97.6421-140.182307.1492
GRID      304062        -280.385-29.8083378.4003
GRID      304063        -297.003-19.6665384.9159
GRID      304064        -313.631-9.51373391.4373
GRID      304065        -330.271.6502553397.9646
GRID      304067        -489.52393.05774458.7438
GRID      304068        -51.8653-168.792288.9669
GRID      304069        -88.9163-143.15 304.5471
GRID      304071        -430.94860.02805436.7217
GRID      304072        -502.793104.4453465.0896
GRID      304073        -42.3474-173.649285.5658
GRID      304076        -512.588114.9374470.4986
GRID      304077        -523.884120.6915474.5316
GRID      304079        -283.615-26.4463380.1498
GRID      304080        -300.23 -16.2995386.6668
GRID      304081        -316.863-6.14789393.1886
GRID      304082        -411.58 51.08371430.1269
GRID      304085        -66.0228-160.313294.4618
GRID      304086        -80.0623-152.956299.5458
GRID      304087        -32.9226-178.787282.0838
GRID      304088        -111.473-134.691311.5471
GRID      304089        -484.67692.31302457.6124
GRID      304090        -435.45 62.96488438.5526
GRID      304091        -56.5006-164.481291.2995
GRID      304092        -102.106-137.237308.9762
GRID      304093        -70.6655-156.561296.6013
GRID      304094        -92.9035-140.006306.3572
GRID      304095        -415.27754.36165431.9313
GRID      304096        -270.248-33.2307375.386 
GRID      304097        -286.843-23.0831381.8995
GRID      304098        -303.458-12.9332388.4175
GRID      304099        -320.093-2.78083394.94  
GRID      304100        -437.08969.72163441.1952
GRID      304101        -46.9385-169.024287.9992
GRID      304102        -497.21 103.9153463.9002
GRID      304103        -84.4687-142.918303.8267
GRID      304104        -493.20598.53978461.3115
GRID      304105        -480.06991.43602456.4782
GRID      304106        -507.506109.6985467.7633
GRID      304108        -517.892120.1787473.2746
GRID      304109        -529.133125.9094477.2895
GRID      304110        -37.4137-173.926284.5812
GRID      304111        -419.17357.52419433.7315
GRID      304112        -273.459-29.8554377.1368
GRID      304113        -290.07 -19.7185383.6495
GRID      304114        -61.164 -160.447293.5406
GRID      304116        -306.686-9.56766390.1681
GRID      304117        -323.32 .5883082396.6916
GRID      304118        -28.0037-179.093281.0916
GRID      304119        -75.3005-152.988298.6772
GRID      304120        -106.644-134.48 310.751 
GRID      304121        -475.58590.27507455.2675
GRID      304122        -442.05572.81968443.1657
GRID      304123        -423.30160.59525435.5418
GRID      304124        -51.5887-164.667290.3502
GRID      304125        -97.2739-136.848308.2412
GRID      304126        -276.684-26.4919378.8861
GRID      304127        -293.295-16.3526385.3997
GRID      304128        -309.915-6.20207391.9188
GRID      304129        -326.5413.962617398.4438
GRID      304130        -88.619 -140.027305.5785
GRID      304131        -65.8395-156.652295.7008
GRID      304132        -470.91688.77195453.9046
GRID      304133        -447.06 75.93114445.1479
GRID      304134        -41.9987-169.264287.0264
GRID      304135        -501.66 109.194 466.5355
GRID      304137        -511.818119.6625472.0015
GRID      304138        -488.13197.86503460.1635
GRID      304139        -523.237125.4163476.0566
GRID      304140        -427.66963.6235 437.3805
GRID      304141        -451.94879.00041447.0945
GRID      304142        -79.7728-142.61 303.0882
GRID      304143        -466.01386.8842 452.3659
GRID      304144        -32.4778-174.207283.5948
GRID      304146        -461.21784.55979450.6949
GRID      304147        -456.61981.90367448.9441
GRID      304148        -279.911-23.1299380.6352
GRID      304149        -407.94854.41901430.6317
GRID      304150        -296.52 -12.9864387.1499
GRID      304151        -313.143-2.8357 393.6695
GRID      304152        -23.0848-179.401280.0991
GRID      304153        -491.849103.3487462.7381
GRID      304154        -56.2747-160.585292.6123
GRID      304155        -432.27366.65671439.2633
GRID      304156        -70.5097-153.04 297.7968
GRID      304157        -483.26697.07174459.0118
GRID      304158        -92.3382-136.49 307.477 
GRID      304159        -46.6555-164.863289.394 
GRID      304160        -84.6941-139.703304.9843
GRID      304161        -411.71657.75093432.4677
GRID      304162        -266.552-29.9131375.8732
GRID      304163        -283.137-19.767 382.3844
GRID      304164        -299.745-9.62038388.9001
GRID      304165        -101.836-134.039310.0386
GRID      304166        -316.369.5318882395.4204
GRID      304167        -433.91173.47642441.9277
GRID      304168        -478.55496.11269457.8304
GRID      304169        -506.565114.4292469.2375
GRID      304170        -495.993108.6946465.3417
GRID      304171        -60.9805-156.744294.794 
GRID      304173        -37.051 -169.511286.0498
GRID      304174        -517.228124.9035474.7966
GRID      304175        -528.51 130.6346478.8191
GRID      304176        -27.5408-174.491282.6074
GRID      304177        -74.8714-142.479302.2512
GRID      304178        -415.68760.97311434.3022
GRID      304179        -18.1659-179.708279.1067
GRID      304180        -269.761-26.5392377.6232
GRID      304181        -286.362-16.403 384.1338
GRID      304183        -302.971-6.25471390.6502
GRID      304184        -319.5923.901369397.1714
GRID      304185        -51.357 -160.731291.6762
GRID      304186        -473.88294.95305456.5862
GRID      304187        -65.6892-153.096296.9093
GRID      304188        -486.718102.6969461.5878
GRID      304189        -438.90676.6396 443.926 
GRID      304190        -80.1092-138.925304.4293
GRID      304191        -86.7055-136.51 306.4559
GRID      304193        -97.0108-133.41 309.3885
GRID      304194        -41.7069-165.068288.4317
GRID      304195        -272.983-23.1755379.3719
GRID      304196        -289.585-13.038 385.8833
GRID      304197        -469.04793.6192 455.2523
GRID      304198        -306.196-2.88888392.4003
GRID      304199        -322.81 7.275284398.9231
GRID      304201        -511.132124.3886473.5202
GRID      304202        -500.64 113.9404468.0008
GRID      304203        -522.615130.1412477.5863
GRID      304204        -443.92479.78886445.9236
GRID      304205        -32.0991-169.763285.0707
GRID      304206        -56.0861-156.839293.8799
GRID      304207        -490.547108.1799464.1823
GRID      304208        -419.89864.11117436.1508
GRID      304209        -463.28192.27703453.7478
GRID      304210        -22.6034-174.775281.6196
GRID      304211        -448.86482.878  447.8863
GRID      304212        -70.0781-142.595301.348 
GRID      304213        -481.786101.9043460.4245
GRID      304214        -13.2472-180.015278.1143
GRID      304215        -458.36288.79324451.6517
GRID      304216        -276.207-19.8135381.1205
GRID      304217        -404.31557.75136431.1353
GRID      304218        -292.808-9.67224387.633 
GRID      304220        -309.42 .4777513394.1505
GRID      304221        -453.66885.86466449.7891
GRID      304222        -424.35567.21541438.0317
GRID      304223        -46.417 -160.888290.7321
GRID      304224        -92.0643-132.698308.7451
GRID      304225        -60.8307-153.147296.0167
GRID      304226        -505.742119.1597470.733 
GRID      304227        -36.7489-165.281287.4652
GRID      304228        -408.15161.13412433.0013
GRID      304230        -262.858-26.5961376.3605
GRID      304231        -476.987100.9339459.2232
GRID      304232        -279.43 -16.4509382.8692
GRID      304233        -516.606129.6282476.3262
GRID      304234        -429.03870.3312 439.9575
GRID      304235        -296.031-6.30645389.3827
GRID      304236        -494.878113.4733466.8012
GRID      304237        -312.6433.845553395.9008
GRID      304238        -527.893135.3592480.3495
GRID      304239        -74.2666-138.216303.6235
GRID      304240        -27.1451-170.017284.0904
GRID      304241        -430.68277.19037442.6366
GRID      304242        -17.6658-175.059280.6318
GRID      304243        -51.1605-156.943292.9569
GRID      304244        -80.917 -134.999305.9385
GRID      304245        -485.325107.5932463.0382
GRID      304246        -96.8992-129.944310.5725
GRID      304247        -412.19264.41261434.868 
GRID      304248        -8.32849-180.323277.1219
GRID      304249        -65.3886-142.656300.4826
GRID      304250        -472.23299.77843457.9657
GRID      304251        -266.065-23.223 378.1098
GRID      304253        -282.653-13.0874384.618 
GRID      304254        -299.253-2.94077391.1323
GRID      304255        -315.8637.21503 397.6513
GRID      304256        -69.7438-139.327302.4231
GRID      304257        -86.9192-131.862308.1091
GRID      304258        -41.4619-161.057289.7814
GRID      304260        -435.71280.41645444.6632
GRID      304262        -499.757118.6835469.4898
GRID      304263        -510.51 129.1141475.0499
GRID      304264        -467.46198.4773 456.6545
GRID      304265        -522.007134.8651479.118 
GRID      304266        -31.7852-165.497286.4962
GRID      304267        -489.328113.0224465.6453
GRID      304268        -55.9293-153.197295.117 
GRID      304269        -269.283-19.8588379.8581
GRID      304270        -285.875-9.72293386.367 
GRID      304271        -302.475.4251774392.8818
GRID      304272        -480.296106.8378461.8703
GRID      304273        -319.07910.58818399.4024
GRID      304274        -22.1897-170.271283.11  
GRID      304275        -440.75983.61849446.6844
GRID      304276        -463.02697.26416455.4346
GRID      304277        -416.47667.61299436.7512
GRID      304278        -12.7278-175.343279.6441
GRID      304279        -459.23795.47692454.1314
GRID      304280        -46.2127-157.062292.0248
GRID      304281        -3.41018-180.631276.1294
GRID      304282        -445.74 86.76001448.6727
GRID      304283        -92.1133-128.81 310.105 
GRID      304284        -60.5972-142.55 299.6565
GRID      304285        -455.23292.7681 452.4691
GRID      304286        -272.503-16.4967381.6061
GRID      304287        -400.67261.0805 431.636 
GRID      304288        -289.095-6.35765388.1162
GRID      304289        -305.6963.791924394.6315
GRID      304290        -421.00570.78568438.6691
GRID      304291        -450.59 89.81126450.6061
GRID      304293        -69.9627-136.299303.5149
GRID      304294        -36.4973-161.232288.8266
GRID      304295        -475.4  105.87  460.6525
GRID      304296        -505.034123.8898472.2488
GRID      304297        -75.7012-133.862305.3945
GRID      304299        -493.903118.2454468.2837
GRID      304300        -483.979112.6156464.5409
GRID      304301        -516.007134.3511477.8593
GRID      304302        -527.278140.083 481.8801
GRID      304303        -65.3871-139.209301.6798
GRID      304304        -425.75673.97402440.6321
GRID      304305        -26.8179-165.714285.5265
GRID      304306        -404.57164.50755433.5289
GRID      304307        -259.17 -23.2844376.8471
GRID      304308        -275.724-13.1346383.3541
GRID      304309        -292.316-2.99207389.8653
GRID      304310        -308.9167.159768396.3813
GRID      304311        -81.6881-130.798307.5371
GRID      304312        -17.2331-170.524282.1297
GRID      304313        -50.9921-153.258294.2069
GRID      304314        -427.40680.85532443.3202
GRID      304315        -7.78946-175.627278.6563
GRID      304316        -470.557104.7122459.3783
GRID      304317        1.507222-180.94 275.1367
GRID      304318        -408.67767.83546435.4243
GRID      304319        -41.2521-157.194291.0857
GRID      304320        -87.2352-127.639309.6333
GRID      304321        -262.37 -19.9073378.5966
GRID      304323        -278.945-9.7717 385.1023
GRID      304324        -295.535.3735839391.6144
GRID      304325        -312.13410.52905398.1313
GRID      304326        -478.799111.978 463.3866
GRID      304327        -92.3344-124.87 311.5136
GRID      304328        -499.023123.4233471.0045
GRID      304330        -55.6486-142.397298.8187
GRID      304331        -509.922133.8363476.5848
GRID      304332        -31.5266-161.409287.87  
GRID      304333        -521.403139.5873480.65  
GRID      304335        -465.758103.3133458.0282
GRID      304336        -488.157117.8633467.1163
GRID      304337        -432.47684.1416 445.3747
GRID      304338        -21.8478-165.929284.557 
GRID      304339        -265.583-16.5416380.3445
GRID      304340        -282.164-6.40783386.8508
GRID      304341        -298.7543.739586393.3634
GRID      304342        -60.6483-138.946300.9179
GRID      304343        -315.34813.90122399.8816
GRID      304344        -12.2751-170.776281.1495
GRID      304345        -461.113101.5393456.5755
GRID      304346        -437.55687.40035447.4215
GRID      304347        -46.0341-153.339293.286 
GRID      304348        -413.02671.09075437.3384
GRID      304349        -2.8512 -175.913277.668 
GRID      304350        -70.7761-132.771304.887 
GRID      304351        6.422845-181.251274.1435
GRID      304352        -65.5925-135.701302.9357
GRID      304353        -456.64899.2998 454.9934
GRID      304354        -442.57290.59786449.4357
GRID      304355        -473.801110.8935462.1099
GRID      304356        -36.2845-157.333290.1431
GRID      304357        -452.15896.63774453.2602
GRID      304358        -76.5356-129.638307.0124
GRID      304359        -397.01664.40392432.1325
GRID      304360        -268.801-13.1796382.0919
GRID      304361        -285.383-3.04309388.5993
GRID      304362        -417.62 74.32345439.2887
GRID      304363        -301.9727.106369395.1126
GRID      304364        -504.413128.6187473.78  
GRID      304365        -493.132123.0064469.7991
GRID      304367        -447.46493.69694451.3932
GRID      304368        -515.417139.0706479.3927
GRID      304370        -26.5509-161.584286.9136
GRID      304371        -526.663144.806 483.4103
GRID      304372        -82.2748-126.453309.1524
GRID      304373        -482.832117.4834466.0256
GRID      304374        -422.43 77.57535441.2846
GRID      304375        -50.5974-142.283297.9488
GRID      304376        -16.8746-166.141283.5879
GRID      304377        -400.97267.86651434.0479
GRID      304378        -255.486-19.9762377.3331
GRID      304379        -272.019-9.81801383.8393
GRID      304380        -288.6  .3221605390.3479
GRID      304381        -305.18910.47417396.8618
GRID      304382        -7.31538-171.029280.1687
GRID      304383        -468.846109.8147460.843 
GRID      304384        -41.0691-153.438292.3576
GRID      304385        2.086134-176.201276.6788
GRID      304386        -424.08984.46367443.9767
GRID      304387        -87.6631-123.397311.1842
GRID      304388        11.33566-181.566273.1496
GRID      304389        -405.13671.23525435.9681
GRID      304390        -55.6603-138.651300.1225
GRID      304391        -498.415128.1602472.5408
GRID      304393        -31.3116-157.469289.2002
GRID      304394        -258.675-16.5921379.0832
GRID      304395        -275.237-6.45598385.5868
GRID      304397        -291.8173.687695392.0964
GRID      304398        -509.347138.552 478.1197
GRID      304399        -308.40413.84318398.6113
GRID      304400        -520.799144.3074482.1813
GRID      304401        -60.8272-135.226302.2425
GRID      304402        -21.5703-161.752285.9582
GRID      304403        -65.9897-131.93 304.3173
GRID      304404        -487.252122.682 468.6276
GRID      304406        -463.771108.4837459.4668
GRID      304407        -429.19787.80531446.0574
GRID      304408        -11.8978-166.351282.6188
GRID      304409        -71.4351-128.547306.4733
GRID      304410        -45.546 -142.27 297.0441
GRID      304411        -458.721106.2244457.7725
GRID      304412        -261.883-13.2243380.8309
GRID      304413        -278.454-3.09316387.3344
GRID      304414        -295.0347.053692393.845 
GRID      304415        -453.875103.4426455.9336
GRID      304416        -2.3545 -171.284279.1868
GRID      304417        -311.61717.21428400.3609
GRID      304418        -409.54774.53699437.9093
GRID      304419        7.021153-176.495275.6883
GRID      304420        -434.31 91.1191 448.1293
GRID      304421        -77.2629-125.234308.6737
GRID      304422        -36.1027-153.543291.427 
GRID      304423        16.2447 -181.884272.155 
GRID      304424        -492.568127.756 471.3476
GRID      304425        -503.842133.342 475.3183
GRID      304427        -439.36294.37376450.1697
GRID      304428        -26.3326-157.598288.259 
GRID      304429        -514.826143.786 480.9246
GRID      304430        -265.098-9.86213382.5778
GRID      304431        -393.35 67.71864432.6241
GRID      304432        -414.2  77.82102439.8882
GRID      304433        -281.671.2705365389.0823
GRID      304434        -82.8948-122.079310.7837
GRID      304435        -298.24910.42048395.5936
GRID      304436        -526.047149.5284484.9401
GRID      304437        -50.4682-138.393299.2773
GRID      304438        -16.5841-161.916285.0037
GRID      304440        -444.30897.5344 452.1583
GRID      304441        -419.06681.12769441.9131
GRID      304442        -449.128100.5616454.0779
GRID      304443        -6.91695-166.563281.6486
GRID      304444        -88.1421-119.246312.7127
GRID      304445        -40.5773-142.336296.1263
GRID      304446        -397.35571.20708434.5572
GRID      304447        -251.796-16.6644377.8195
GRID      304448        -268.313-6.5013 384.3244
GRID      304449        -284.8863.635002390.8302
GRID      304450        -55.8047-134.759301.5007
GRID      304451        2.606494-171.545278.2029
GRID      304452        -301.46213.78825397.3423
GRID      304453        11.95219-176.795274.696 
GRID      304454        21.1494 -182.208271.1595
GRID      304455        -61.1222-131.323303.652 
GRID      304456        -420.73588.01044444.605 
GRID      304457        -497.875132.8891474.0866
GRID      304458        -486.85 127.4373470.2074
GRID      304459        -31.1332-153.64 290.4985
GRID      304461        -66.3671-127.73 305.8446
GRID      304462        -401.57474.60758436.4983
GRID      304463        -508.771143.2593479.6514
GRID      304464        -520.193149.0259483.7115
GRID      304465        -21.3462-157.717287.32  
GRID      304466        -254.979-13.2763379.5697
GRID      304467        -271.529-3.14073386.071 
GRID      304469        -288.1017.000149392.5782
GRID      304470        -304.67517.15703399.0912
GRID      304471        -72.1306-123.98 308.1852
GRID      304472        -45.2647-138.354298.3538
GRID      304473        -11.591 -162.075284.0492
GRID      304475        -455.822110.8388458.8538
GRID      304477        -78.0387-120.726310.3793
GRID      304478        -425.87991.40097446.7092
GRID      304479        -1.93209-166.778280.6761
GRID      304480        -35.6837-142.391295.2261
GRID      304481        -83.6506-117.688312.4453
GRID      304482        -258.182-9.907  381.317 
GRID      304483        -274.745.2199273387.8177
GRID      304484        7.565711-171.814277.2163
GRID      304485        -291.31510.36605394.3262
GRID      304486        -307.88620.52714400.8402
GRID      304487        -492.097132.4929472.9086
GRID      304488        16.87761-177.105273.7017
GRID      304489        26.04986-182.536270.163 
GRID      304490        -406.04177.94719438.4629
GRID      304491        -503.287138.0533476.8552
GRID      304492        -431.02294.76526448.8041
GRID      304494        -26.1568-153.722289.574 
GRID      304495        -514.23 148.4978482.4544
GRID      304496        -525.429154.2505486.4696
GRID      304497        -50.5158-134.268300.7189
GRID      304498        -16.3508-157.826286.3828
GRID      304499        -261.392-6.54476383.0632
GRID      304500        -410.75181.27388440.4668
GRID      304501        -389.67671.0234 433.1109
GRID      304502        -436.10698.07534450.8694
GRID      304503        -277.9613.581163389.5646
GRID      304504        -294.52713.73288396.0743
GRID      304505        -40.3163-138.546297.3963
GRID      304506        -56.1112-130.723302.9581
GRID      304507        -84.3783-113.203314.1346
GRID      304508        -6.58985-162.236283.0928
GRID      304509        -61.4251-127.213305.1344
GRID      304511        -415.66784.62654442.5169
GRID      304512        3.055544-167.003279.7   
GRID      304513        -66.2851-122.584307.6177
GRID      304514        -393.72474.52824435.0575
GRID      304515        -486.56 132.1568471.7949
GRID      304516        -248.098-13.3488378.3056
GRID      304517        12.52077-172.096276.2265
GRID      304518        -264.605-3.18488384.809 
GRID      304519        -281.1766.943611391.3116
GRID      304520        -30.802 -142.373294.3535
GRID      304521        -441.095101.3053452.89  
GRID      304522        -497.347137.5971475.6273
GRID      304523        -78.8779-116.187312.1077
GRID      304524        -297.73817.10075397.8226
GRID      304525        21.7962 -177.424272.7052
GRID      304526        30.94697-182.869269.1657
GRID      304528        -73.0793-119.315309.9768
GRID      304529        -417.34891.49455445.2056
GRID      304530        -508.188147.9593481.1794
GRID      304531        -445.988104.4421454.8608
GRID      304532        -519.583153.7436485.2408
GRID      304533        -397.99377.95163437.0155
GRID      304534        -21.17  -153.787288.6536
GRID      304535        -450.841107.5409456.8111
GRID      304537        -251.275-9.96253380.0542
GRID      304538        -267.819.1732193386.5545
GRID      304539        -11.3442-157.929285.4455
GRID      304540        -284.38910.30767393.059 
GRID      304541        -452.392114.7475459.5944
GRID      304542        -300.94720.46959399.5709
GRID      304543        -35.5541-138.648296.5033
GRID      304544        -44.4621-133.736299.8138
GRID      304545        -1.58013-162.404282.1326
GRID      304547        -61.5463-123.302306.515 
GRID      304548        -422.52494.92634447.3299
GRID      304549        8.043539-167.241278.7192
GRID      304550        -491.606137.1995474.4555
GRID      304551        17.46918-172.391275.233 
GRID      304552        -254.472-6.59316381.8005
GRID      304553        -502.727142.7476478.3855
GRID      304554        -271.0363.529499388.2998
GRID      304555        26.70759-177.753271.7065
GRID      304556        35.84192-183.205268.1677
GRID      304557        -287.6  13.67329394.8065
GRID      304558        -304.15623.83915401.3193
GRID      304560        -56.531 -126.607304.4638
GRID      304561        -402.51481.32066438.9999
GRID      304562        -25.8925-142.287293.4996
GRID      304563        -50.9322-130.011302.2731
GRID      304564        -427.69398.33389449.4445
GRID      304565        -513.629153.208 483.9827
GRID      304566        -39.8857-135.008298.5479
GRID      304567        -524.81 158.9727487.9987
GRID      304568        -79.7204-111.615313.8476
GRID      304569        -84.9303-108.593315.8357
GRID      304570        -16.17  -153.837287.7358
GRID      304571        -432.797101.6912451.5301
GRID      304572        -68.1626-117.707309.6503
GRID      304573        -407.27684.68142441.025 
GRID      304574        -74.1152-114.7  311.7669
GRID      304575        -257.678-3.23069383.546 
GRID      304576        -385.99974.31892433.5938
GRID      304577        -274.2556.885191390.0452
GRID      304578        -6.32393-158.032284.5056
GRID      304579        -290.81 17.04024396.5542
GRID      304581        3.437023-162.585281.1665
GRID      304582        -30.765 -138.556295.6732
GRID      304583        -486.082136.8619473.3435
GRID      304584        -412.24 88.07123443.0966
GRID      304585        13.02856-167.496277.7331
GRID      304586        -62.1828-119.796307.8478
GRID      304587        -496.805142.2714477.1537
GRID      304588        -390.08677.83191435.5502
GRID      304589        -437.808104.9772453.574 
GRID      304590        22.40874-172.701274.236 
GRID      304591        31.61257-178.091270.7061
GRID      304593        40.73529-183.542267.1695
GRID      304594        -244.392-10.0431378.7869
GRID      304595        -260.888.1286643385.291 
GRID      304596        -277.47210.24278391.7911
GRID      304597        -507.595152.6562482.7046
GRID      304598        -294.01720.4086 398.302 
GRID      304599        -518.969158.4618486.7696
GRID      304600        -413.93394.91919445.7807
GRID      304601        -442.721108.187 455.5737
GRID      304602        -20.9503-142.155292.6555
GRID      304603        -35.4951-134.91 297.7915
GRID      304604        -447.564111.3812457.5555
GRID      304605        -394.40181.27006437.5216
GRID      304606        -57.0631-122.52 305.9796
GRID      304608        -448.808118.1555460.1332
GRID      304609        -247.555-6.66326380.5307
GRID      304610        -264.1033.483949387.0356
GRID      304611        -11.1532-153.878286.8184
GRID      304612        -280.68613.60412393.5376
GRID      304613        -1.28827-158.144283.56  
GRID      304614        -297.22323.77835400.0501
GRID      304615        -51.5512-125.741303.868 
GRID      304616        -45.7557-129.07 301.6679
GRID      304617        -40.0381-131.729299.7147
GRID      304618        8.458395-162.784280.1931
GRID      304619        -491.073141.8471475.9744
GRID      304621        -419.13798.38396447.9214
GRID      304622        -75.0969-110.108313.5389
GRID      304623        -502.156147.4265479.9084
GRID      304624        18.00694-167.77 276.7416
GRID      304625        27.33816-173.025273.2356
GRID      304626        36.51264-178.434269.7046
GRID      304627        45.62671-183.879266.1716
GRID      304628        -85.7754-104.039317.5703
GRID      304630        -25.9027-138.38 294.8586
GRID      304631        -69.3739-113.161311.4476
GRID      304632        -80.5857-106.995315.6089
GRID      304633        -513.021157.9193485.5102
GRID      304634        -250.741-3.29581382.2742
GRID      304635        -267.3256.833407388.7795
GRID      304636        -524.189163.6954489.5277
GRID      304637        -283.89616.96897395.2846
GRID      304638        -300.42827.14865401.7981
GRID      304639        -424.324101.826 450.0513
GRID      304640        -398.97184.66039439.5225
GRID      304641        -63.4593-115.95 309.4139
GRID      304642        -15.9777-141.989291.8177
GRID      304643        -429.44 105.2184452.151 
GRID      304644        -403.78288.04682441.5653
GRID      304645        -253.9380.067155384.0184
GRID      304646        -30.8039-134.652297.0364
GRID      304647        -382.32177.60721434.0741
GRID      304648        -270.55310.17865390.523 
GRID      304649        3.76187 -158.275282.6055
GRID      304650        -287.10320.33613397.0319
GRID      304651        -6.11516-153.918285.8975
GRID      304652        -485.528141.4844474.8499
GRID      304654        -496.245146.914 478.666 
GRID      304655        13.47909-163.006279.2119
GRID      304657        -57.8187-118.477307.5203
GRID      304658        -408.79 91.46505443.6546
GRID      304659        22.97522-168.063275.7452
GRID      304660        41.40907-178.779268.703 
GRID      304661        32.25751-173.362272.2329
GRID      304662        50.51553-184.217265.1741
GRID      304663        -506.995157.3559484.2293
GRID      304664        -434.454108.5391454.2075
GRID      304665        -518.353163.1814488.2983
GRID      304666        -386.44481.12187436.0376
GRID      304667        -35.6593-131.09 299.1482
GRID      304668        -240.67 -6.76876379.2545
GRID      304669        -52.2418-121.485305.4711
GRID      304670        -257.1443.4287  385.7634
GRID      304671        -273.78113.52588392.2671
GRID      304672        -290.30723.70557398.7795
GRID      304673        -20.9915-138.162294.0503
GRID      304674        -40.8379-127.967301.1655
GRID      304675        -439.353111.7762456.2144
GRID      304676        -46.5385-124.726303.318 
GRID      304677        -87.3482-99.7034319.3597
GRID      304678        -410.49898.29152446.3339
GRID      304679        -444.141114.9593458.1823
GRID      304680        -390.80284.5679 438.0196
GRID      304681        -70.456 -108.621313.2199
GRID      304683        -445.253121.486 460.6503
GRID      304684        -10.9686-141.795290.9833
GRID      304685        -243.794-3.40445380.9857
GRID      304686        -260.3626.785792387.5092
GRID      304687        -276.99916.88103394.0123
GRID      304688        8.821819-158.431281.6402
GRID      304689        -293.50827.07797400.5275
GRID      304690        -81.6381-102.309317.4262
GRID      304691        -490.518146.4321477.4673
GRID      304692        -76.0831-105.49 315.3211
GRID      304693        -64.6523-111.579311.1472
GRID      304694        -1.05199-153.968284.9685
GRID      304695        -501.574152.0996481.4271
GRID      304696        -25.9835-134.358296.2707
GRID      304697        18.4937 -163.252278.2236
GRID      304700        -415.724101.7811448.4872
GRID      304701        37.1682 -173.707271.229 
GRID      304702        46.30218-179.125267.702 
GRID      304703        27.93073-168.375274.7446
GRID      304704        55.40186-184.555264.1769
GRID      304705        -512.409162.6339487.038 
GRID      304706        -523.567168.419 491.0569
GRID      304707        -246.953-0.04425382.722 
GRID      304708        -263.6  10.13128389.2546
GRID      304709        -280.20820.24405395.7585
GRID      304710        -89.5648-95.6026321.1836
GRID      304711        -420.923105.2487450.6282
GRID      304712        -296.70730.45209402.2758
GRID      304713        -58.8113-114.348309.1335
GRID      304714        -395.42 87.97223440.0338
GRID      304715        -30.9709-130.596298.4756
GRID      304716        -16.0461-137.907293.2483
GRID      304717        -426.041108.6648452.7365
GRID      304718        -53.0678-117.233307.0971
GRID      304719        -484.964145.9894476.3135
GRID      304720        -400.27691.37649442.0909
GRID      304721        -250.1353.318609384.4633
GRID      304722        -378.64480.8911 434.5531
GRID      304723        -266.85413.46203390.9978
GRID      304724        -47.3115-120.368304.9714
GRID      304725        -495.67 151.5451480.1715
GRID      304726        -283.41223.61112397.5052
GRID      304727        13.88378-158.616280.6643
GRID      304728        -36.0851-127.015300.6408
GRID      304730        -5.90611-141.582290.1459
GRID      304731        -41.5887-123.659302.7978
GRID      304733        -506.387162.0628485.7553
GRID      304734        23.49728-163.521277.2292
GRID      304735        42.07209-174.053270.2256
GRID      304736        51.19181-179.47 266.7015
GRID      304737        32.87231-168.703273.7411
GRID      304738        4.036116-154.042284.0268
GRID      304739        60.28665-184.894263.1797
GRID      304740        -517.734167.9031489.8274
GRID      304741        -405.32394.81488444.1943
GRID      304742        -431.045112.003 454.7973
GRID      304743        -83.2037-97.661 319.3231
GRID      304744        -21.1048-134.045295.501 
GRID      304745        -92.1524-91.6701323.0158
GRID      304746        -65.7791-107.106312.9044
GRID      304747        -382.80484.40308436.5222
GRID      304748        -236.9  -3.55162379.6934
GRID      304749        -253.3336.688391386.2098
GRID      304750        -71.5183-104.074314.991 
GRID      304751        -270.10616.78912392.7392
GRID      304752        -435.918115.242 456.8   
GRID      304753        -286.61226.98172399.2525
GRID      304754        -407.048101.622 446.8699
GRID      304755        -77.1132-100.766317.1476
GRID      304756        -440.652118.3882458.7455
GRID      304757        -59.9007-110.041310.8261
GRID      304758        -387.20487.85186438.5127
GRID      304759        -489.947150.9945478.9497
GRID      304760        -11.0631-137.615292.4527
GRID      304761        -26.1619-130.171297.7574
GRID      304762        -441.667124.7957461.1544
GRID      304764        -239.947-.224589381.398 
GRID      304765        -500.98 156.7794482.9461
GRID      304766        -256.55610.06489387.9633
GRID      304767        -273.33420.13097394.4816
GRID      304768        -289.80630.35909401.0011
GRID      304770        18.93949-158.831279.6795
GRID      304771        -511.793167.3529488.5667
GRID      304772        46.97054-174.4  269.2234
GRID      304773        37.80071-169.039272.7368
GRID      304774        28.48583-163.812276.2302
GRID      304775        56.0783 -179.818265.701 
GRID      304776        -54.0378-112.963308.7552
GRID      304777        65.17084-185.232262.1827
GRID      304778        -522.944173.1439492.5864
GRID      304779        -94.8866-87.8262324.8436
GRID      304780        -412.291105.1287449.0322
GRID      304781        -.761763-141.369289.2936
GRID      304783        9.141922-154.151283.0695
GRID      304784        -31.2887-126.313300.0209
GRID      304785        -85.4323-93.262 321.2528
GRID      304786        -48.1874-116.012306.6426
GRID      304787        -243.0643.118635383.1208
GRID      304788        -259.82713.43122389.7218
GRID      304789        -417.497108.6139451.1805
GRID      304790        -276.54223.49155396.2267
GRID      304791        -42.3795-119.236304.4769
GRID      304792        -292.99533.74305402.7509
GRID      304793        -16.1952-133.699294.7372
GRID      304794        -391.86691.26414440.5376
GRID      304795        -36.6891-122.644302.268 
GRID      304796        -484.393150.4489477.7602
GRID      304797        -422.61 112.0446453.2931
GRID      304798        -495.081156.1922481.68  
GRID      304800        -66.9332-102.626314.6686
GRID      304801        -396.76494.67936442.606 
GRID      304802        -246.2226.478867384.8567
GRID      304803        -374.97184.1742 435.0324
GRID      304804        -97.6739-84.0262326.6657
GRID      304805        -263.14416.75377391.4734
GRID      304806        -505.774166.7787487.2834
GRID      304807        -60.9967-105.551312.5837
GRID      304809        -72.5501-99.5386316.7526
GRID      304810        -279.74326.8584 397.9729
GRID      304811        51.86415-174.746268.2219
GRID      304812        23.98249-159.07 278.6884
GRID      304813        -78.0657-95.3116319.2143
GRID      304814        42.71811-169.378271.7338
GRID      304815        -517.113172.6268491.3568
GRID      304816        33.45678-164.119275.2284
GRID      304817        60.9627 -180.167264.7001
GRID      304818        -6.0223 -137.289291.6583
GRID      304819        70.05477-185.569261.1864
GRID      304820        -21.3104-129.773297.0222
GRID      304821        -88.0348-89.1469323.1511
GRID      304822        -427.598115.3904455.3535
GRID      304823        -401.84698.13046444.7202
GRID      304824        4.496639-141.194288.4077
GRID      304825        -379.16887.68163437.0067
GRID      304826        -55.0899-108.63 310.4503
GRID      304827        -233.022-.441759380.0756
GRID      304828        14.25197-154.3  282.0975
GRID      304829        -432.439118.6243457.3488
GRID      304830        -249.4029.863023386.6051
GRID      304831        -266.45220.03771393.2101
GRID      304832        -282.94130.22652399.7189
GRID      304833        -26.4438-125.782299.3332
GRID      304834        -403.589104.9233447.394 
GRID      304835        -437.126121.7452459.2771
GRID      304836        -489.361155.5907480.4411
GRID      304837        -49.184 -111.673308.3295
GRID      304838        -100.483-80.2474328.4845
GRID      304839        -383.61 91.13005439.0046
GRID      304840        -11.2544-133.302293.9855
GRID      304841        -500.376161.4752484.4689
GRID      304843        -438.058128.0862461.648 
GRID      304845        -31.7346-121.755301.6851
GRID      304846        -511.174172.0758490.0962
GRID      304847        -43.2909-114.809306.1788
GRID      304848        -235.9712.829836381.7432
GRID      304849        -252.61713.28485388.3729
GRID      304850        56.75346-175.096267.2201
GRID      304851        47.62684-169.714270.733 
GRID      304852        29.00832-159.33 277.6931
GRID      304853        38.40974-164.436274.2263
GRID      304854        65.84613-180.517263.6992
GRID      304855        -522.32 177.8696494.116 
GRID      304856        -269.69523.34825394.9441
GRID      304857        -73.3595-95.3783318.3438
GRID      304858        -90.7553-85.1937325.0144
GRID      304859        74.93848-185.902260.1914
GRID      304860        -286.12533.60785401.4669
GRID      304861        -37.4563-118.121303.9777
GRID      304863        -81.1531-90.7124321.3681
GRID      304864        -408.844108.4402449.5622
GRID      304865        19.35272-154.484281.1154
GRID      304866        -.882436-136.946290.852 
GRID      304867        -68.1107-98.2675316.395 
GRID      304868        -16.444 -129.346296.2945
GRID      304869        -414.053111.9362451.7147
GRID      304870        -388.31494.54579441.0382
GRID      304871        -239.0386.149727383.4489
GRID      304872        -255.92416.76468390.1773
GRID      304873        9.862745-141.124287.4659
GRID      304874        -103.301-76.4808330.3004
GRID      304875        -272.89126.71687396.69  
GRID      304876        -62.2497-101.002314.3896
GRID      304877        -289.29537.01142403.2203
GRID      304878        -483.807154.973 479.2265
GRID      304879        -56.1213-104.147312.1936
GRID      304880        -494.48 160.8733483.1981
GRID      304881        -419.157115.3747453.8283
GRID      304883        -21.6108-125.343298.6157
GRID      304884        -505.156171.502 488.8132
GRID      304885        -93.5414-81.3224326.8611
GRID      304886        -393.25 97.96635443.1154
GRID      304887        -516.491177.3519492.8866
GRID      304888        24.43643-154.691280.128 
GRID      304889        52.52832-170.052269.7333
GRID      304890        61.6395 -175.451266.2169
GRID      304891        43.34671-164.756273.2264
GRID      304892        34.01361-159.607276.6956
GRID      304893        -74.6664-91.8243319.8139
GRID      304894        70.7291 -180.864262.6995
GRID      304895        -371.30287.46139435.5138
GRID      304897        -259.38720.13787391.9728
GRID      304898        -242.1659.504928385.1776
GRID      304899        79.82202-186.23 259.198 
GRID      304900        -50.2542-107.333310.03  
GRID      304901        -6.26211-132.853293.2429
GRID      304902        -276.09630.09203398.4397
GRID      304903        -83.824 -86.5467323.2964
GRID      304904        -424.123118.7224455.8856
GRID      304905        -398.364101.4237445.2374
GRID      304906        -106.12 -72.7221332.114 
GRID      304907        -26.7577-121.149300.9993
GRID      304908        -44.3271-110.427307.888 
GRID      304909        -375.54190.96516437.4944
GRID      304910        -228.9712.478673380.361 
GRID      304911        -428.932121.9509457.8731
GRID      304912        4.424925-136.617290.011 
GRID      304913        -262.85223.28475393.6899
GRID      304914        -32.4381-117.015303.4585
GRID      304915        -38.4112-113.608305.7178
GRID      304916        -245.31512.90368386.9258
GRID      304917        -279.30533.43907400.1804
GRID      304918        -488.759160.2545481.9531
GRID      304919        -400.125108.2096447.9122
GRID      304920        -11.5598-128.845295.589 
GRID      304921        -96.3548-77.4966328.6969
GRID      304922        -499.764166.189 485.9965
GRID      304923        -433.575125.0575459.7884
GRID      304924        -69.2255-94.0895318.0473
GRID      304925        -380.02594.41207439.4993
GRID      304927        20.11165-145.827283.9865
GRID      304928        -510.554176.8012491.6263
GRID      304929        -521.697182.5956495.6458
GRID      304930        57.42322-170.395268.7326
GRID      304931        15.2364 -141.217286.466 
GRID      304932        66.5236 -175.809265.2131
GRID      304933        -434.445131.3568462.1336
GRID      304934        48.2707 -165.073272.2297
GRID      304935        38.99664-159.895275.6985
GRID      304936        75.61168-181.204261.7022
GRID      304937        -86.5777-82.5263325.189 
GRID      304938        -231.8375.7126  382.0006
GRID      304940        84.70541-186.555258.2059
GRID      304941        -63.7614-96.6863316.1612
GRID      304942        -108.942-68.9667333.9269
GRID      304943        29.50054-154.915279.1384
GRID      304944        -266.08526.4903 395.3859
GRID      304945        -76.8626-88.0496321.5208
GRID      304946        -248.48716.37552388.703 
GRID      304948        -282.47536.80377401.9201
GRID      304949        -16.804 -124.867297.9153
GRID      304950        -56.9075-98.9484314.1412
GRID      304951        -51.308 -102.974311.7343
GRID      304952        -1.17419-132.363292.4971
GRID      304953        -384.76897.82826441.5403
GRID      304954        -99.176 -73.6973330.5249
GRID      304955        -415.689118.6719454.3496
GRID      304956        -405.39 111.7307450.0835
GRID      304957        -483.201159.6195480.7317
GRID      304958        -21.9413-120.816300.248 
GRID      304959        -234.8669.019582383.6949
GRID      304960        -493.868165.5892484.7264
GRID      304961        -269.20529.95   397.1497
GRID      304962        -251.72720.0035 390.547 
GRID      304963        -285.60440.23523403.6758
GRID      304965        -45.4365-106.08 309.5982
GRID      304966        9.997642-136.362289.0961
GRID      304967        -504.536176.2295490.3442
GRID      304968        -89.3981-78.6091327.0578
GRID      304969        -111.767-65.2111335.7404
GRID      304970        -515.869182.0775494.4165
GRID      304972        25.26517-145.971283.0085
GRID      304973        62.31249-170.749267.7293
GRID      304974        53.18382-165.392271.2344
GRID      304975        71.40679-176.164264.2106
GRID      304976        43.95849-160.185274.7044
GRID      304977        -389.739101.2497443.6241
GRID      304978        -70.5243-89.9646319.7142
GRID      304979        80.49371-181.536260.7081
GRID      304980        -410.598115.2313452.2374
GRID      304981        -259.66726.30772394.1668
GRID      304982        -26.7481-115.78 302.8632
GRID      304983        -39.5109-109.182307.4533
GRID      304984        -79.4475-83.8278323.4531
GRID      304985        89.58857-186.877257.2148
GRID      304986        -6.63779-128.265294.9046
GRID      304987        -367.63790.75988435.9999
GRID      304988        -33.5185-112.346305.2751
GRID      304989        -237.96712.37349385.4185
GRID      304990        -272.45433.40123398.9337
GRID      304991        -255.37224.21869392.6677
GRID      304992        34.54291-155.154278.1477
GRID      304993        -420.632122.0177456.402 
GRID      304994        -102.0  -69.9128332.3483
GRID      304995        -65.1822-92.8142317.7624
GRID      304996        -391.404107.9973446.2682
GRID      304997        20.48612-141.406285.455 
GRID      304998        -52.1644-98.9574313.2841
GRID      304999        -224.7155.139234380.5189
GRID      305000        -371.92494.26355437.9891
GRID      305001        -425.408125.2404458.3816
GRID      305002        -488.143164.9818483.4847
GRID      305003        39.56046-155.403277.1578
GRID      305004        -11.9946-124.27 297.257 
GRID      305005        -114.596-61.4557337.5545
GRID      305006        -499.147170.916 487.5277
GRID      305007        -92.2304-74.7527328.9076
GRID      305008        4.093498-131.844291.7288
GRID      305009        -241.08215.78157387.1635
GRID      305011        -275.75536.63743400.6525
GRID      305012        -430.009128.3384460.2864
GRID      305013        -17.266 -120.372299.5606
GRID      305014        -509.933181.5274493.1566
GRID      305015        -393.209114.796 448.9554
GRID      305016        -59.603 -94.6506316.1198
GRID      305017        -376.45297.70905440.0015
GRID      305018        -262.46329.42352395.7529
GRID      305019        -521.073187.3214497.1754
GRID      305020        67.19788-171.11 266.7243
GRID      305021        58.0868 -165.721270.2373
GRID      305022        76.28938-176.509263.2115
GRID      305023        48.90228-160.473273.714 
GRID      305024        -82.3304-79.7499325.3889
GRID      305025        -46.5507-101.729311.3106
GRID      305026        85.37486-181.86 259.7167
GRID      305027        -430.832134.612 462.6143
GRID      305028        -227.55 8.395258382.1607
GRID      305029        -72.3451-85.709 321.5206
GRID      305030        -104.829-66.1337334.1706
GRID      305031        94.47159-187.198256.2242
GRID      305032        15.66803-136.461288.0406
GRID      305034        -22.1311-116.656301.7273
GRID      305035        30.39984-146.107282.0368
GRID      305037        -244.18 19.27576388.9352
GRID      305038        -278.89539.89781402.3506
GRID      305039        -412.216121.9525454.864 
GRID      305040        -117.429-57.7026339.3685
GRID      305041        -256.41128.5925 394.3744
GRID      305042        -1.6429 -127.624294.2279
GRID      305043        -40.6686-104.832309.1731
GRID      305044        -482.577164.3719482.2706
GRID      305045        -95.059 -70.9294330.7453
GRID      305046        -381.234101.1237442.0489
GRID      305047        -53.5225-95.5904314.6985
GRID      305048        -265.32933.05489397.5305
GRID      305049        -493.249170.3274486.2612
GRID      305050        -34.7651-107.883307.0504
GRID      305051        -230.57 11.72232383.8605
GRID      305052        44.55217-155.656276.1711
GRID      305054        -28.7343-110.868304.9274
GRID      305055        -65.2375-88.3337319.329 
GRID      305056        -503.915180.958 491.8753
GRID      305058        -515.247186.8031495.9463
GRID      305059        -281.91843.36502404.0995
GRID      305060        -85.2673-75.8425327.2753
GRID      305061        -247.23422.92578390.7533
GRID      305062        -107.665-62.3522335.9951
GRID      305063        25.63476-141.495284.497 
GRID      305064        62.98055-166.066269.2362
GRID      305065        72.08129-171.469265.7203
GRID      305066        -61.7   -91.0916317.7339
GRID      305067        53.83054-160.766272.7251
GRID      305068        -398.485118.3086451.1257
GRID      305069        81.17097-176.843262.2167
GRID      305070        -7.15146-123.55 296.635 
GRID      305071        90.25488-182.178258.7274
GRID      305072        -386.237104.5426444.1377
GRID      305073        -74.3836-80.6959323.6294
GRID      305074        9.726653-131.272290.9134
GRID      305075        99.35488-187.518255.2337
GRID      305076        -12.5735-119.659298.9631
GRID      305077        -272.66239.62174401.1324
GRID      305078        -120.268-53.9529341.1824
GRID      305079        40.10083-150.936278.6125
GRID      305080        -47.8404-97.4749313.0207
GRID      305081        -363.97994.08267436.4958
GRID      305082        -233.66315.08918385.5871
GRID      305083        -22.8476-113.05 303.1095
GRID      305084        -268.62437.40727399.636 
GRID      305085        -417.135125.2925456.9101
GRID      305086        -97.8885-67.1251332.5765
GRID      305087        -17.8682-116.02 301.181 
GRID      305088        -220.2467.529793380.5445
GRID      305089        -250.00926.76724392.5877
GRID      305090        20.96064-136.931286.9243
GRID      305091        -387.937111.3053446.7932
GRID      305092        -487.519169.7435485.0267
GRID      305093        35.52589-146.268281.0581
GRID      305094        -403.683121.8014453.2752
GRID      305095        -368.32297.58949438.4961
GRID      305096        -421.877128.5083458.8813
GRID      305097        -55.6733-92.2138316.2589
GRID      305098        -498.526175.6491489.0604
GRID      305099        -258.67832.04885395.9835
GRID      305100        -110.511-58.5632337.8238
GRID      305102        -88.124 -71.9943329.1267
GRID      305103        -41.7787-100.453310.8944
GRID      305104        49.52026-155.91 275.1883
GRID      305105        -509.312186.2535494.6867
GRID      305106        -236.75118.5041 387.3295
GRID      305107        3.477001-126.937293.5446
GRID      305108        -520.45 192.0468498.7049
GRID      305109        67.86738-166.424268.232 
GRID      305110        76.9637 -171.818264.7202
GRID      305111        -426.44 131.5997460.7768
GRID      305112        58.74406-161.073271.7336
GRID      305113        -372.896101.0334440.5163
GRID      305114        -123.112-50.2078342.9957
GRID      305115        -78.1963-76.7612325.683 
GRID      305116        86.05074-177.165261.2262
GRID      305117        -223.12310.89552382.2321
GRID      305118        -389.77 118.1239449.4924
GRID      305119        -35.9933-103.567308.7711
GRID      305120        -67.6672-83.6255321.4023
GRID      305121        95.13395-182.494257.7391
GRID      305122        -100.724-63.3282334.4062
GRID      305123        104.2389-187.839254.2428
GRID      305124        -275.39742.78175402.7228
GRID      305125        -30.1255-106.475306.704 
GRID      305126        -427.224137.8597463.0929
GRID      305127        -408.746125.2309455.3782
GRID      305128        30.8151 -141.522283.5551
GRID      305130        -24.2317-109.217304.6902
GRID      305131        -49.5795-93.4974314.7157
GRID      305132        45.12739-151.152277.6322
GRID      305133        -239.78321.99349389.0878
GRID      305134        -252.36330.65992394.3639
GRID      305135        -2.24511-122.754296.0282
GRID      305137        -113.368-54.7687339.6567
GRID      305138        -261.20335.81386397.7463
GRID      305139        -481.945169.1702483.824 
GRID      305140        -58.0857-88.6082317.946 
GRID      305141        -90.9534-68.1711330.9644
GRID      305142        -377.716104.4445442.5692
GRID      305143        -492.626175.0723487.7977
GRID      305144        -226.18914.28763383.9628
GRID      305145        -7.8116 -118.786298.4092
GRID      305146        -269.58541.86792401.3588
GRID      305147        -13.3217-115.118300.6757
GRID      305148        -18.7241-111.844302.7859
GRID      305150        -69.5053-79.8246323.0538
GRID      305151        -125.956-46.4704344.8063
GRID      305152        -503.294185.6857493.406 
GRID      305154        -514.625191.5283497.476 
GRID      305155        40.62702-146.456280.0741
GRID      305156        25.83643-137.095285.9897
GRID      305157        54.46727-156.171274.2068
GRID      305158        -278.22846.33474404.4669
GRID      305159        -103.568-59.5253336.2395
GRID      305160        -81.2011-72.9848327.5361
GRID      305161        72.75027-166.782267.2283
GRID      305162        63.64369-161.403270.7367
GRID      305163        81.84477-172.151263.7255
GRID      305164        -42.6034-95.4269312.7893
GRID      305165        -242.70325.58637390.8619
GRID      305166        90.92807-177.48 260.2387
GRID      305167        100.0129-182.81 256.7509
GRID      305168        -395.048121.6244451.659 
GRID      305169        -382.749107.858 444.6614
GRID      305170        109.1236-188.161253.2515
GRID      305171        16.66234-130.508289.9299
GRID      305172        8.789762-126.121292.8716
GRID      305173        -215.4969.729516380.4533
GRID      305174        -229.3  17.68611385.7039
GRID      305175        -116.24 -50.979 341.4905
GRID      305176        -71.5745-76.7712324.4873
GRID      305177        -37.1435-99.3331310.4491
GRID      305178        -93.7801-64.3653332.7957
GRID      305179        -263.62639.82798399.5771
GRID      305180        -60.6807-85.0052319.665 
GRID      305181        21.96301-132.91 288.141 
GRID      305182        -413.639128.561 457.4163
GRID      305183        -360.33897.44964437.0101
GRID      305184        -254.62534.47761396.0977
GRID      305185        -51.6871-89.7309316.4038
GRID      305186        -128.795-42.7439346.6122
GRID      305187        -486.892174.5083486.5694
GRID      305188        -31.4328-102.22 308.4179
GRID      305189        50.1242 -151.373276.656 
GRID      305190        36.02157-141.692282.5587
GRID      305191        -245.43829.28715392.6402
GRID      305192        -497.905180.3824490.593 
GRID      305193        -384.486114.645 447.3323
GRID      305194        -418.348131.7672459.3781
GRID      305196        -106.419-55.6999338.0821
GRID      305197        -364.742100.9576439.0219
GRID      305198        -25.6001-104.986306.4068
GRID      305199        -400.24 125.1047453.8029
GRID      305200        -84.0531-69.1946329.3664
GRID      305201        -508.691190.9789496.2167
GRID      305202        -232.37721.11186387.4481
GRID      305203        59.39398-156.453273.222 
GRID      305204        -519.826196.7719500.2344
GRID      305205        77.63122-167.13 266.2287
GRID      305206        68.53234-161.752269.7354
GRID      305207        2.735136-121.947295.4119
GRID      305208        -19.8512-107.705304.427 
GRID      305209        -271.85845.38505402.99  
GRID      305210        86.72333-172.47 262.7361
GRID      305211        -422.872134.8519461.2643
GRID      305212        -369.363104.3976441.049 
GRID      305213        -119.121-47.2067343.3199
GRID      305214        95.8033 -177.791259.2527
GRID      305215        -63.191 -81.2602321.4182
GRID      305216        -74.3464-73.6649326.0656
GRID      305217        -14.2649-110.697302.3815
GRID      305218        -2.95856-117.812297.8738
GRID      305219        -45.3161-91.1799314.7533
GRID      305220        -96.613 -60.5681334.625 
GRID      305221        45.69147-146.652279.0942
GRID      305222        104.8924-183.127255.7624
GRID      305223        -221.78216.78788384.0381
GRID      305224        -8.64684-114.077300.1958
GRID      305225        -37.9917-95.472 311.9433
GRID      305226        -386.352121.4911450.0469
GRID      305227        114.0086-188.483252.26  
GRID      305228        -131.627-39.027 348.4135
GRID      305229        31.19553-136.271285.3109
GRID      305230        -405.286128.5201455.898 
GRID      305232        -423.62 141.1052463.5717
GRID      305233        -53.9889-86.0181318.1083
GRID      305234        -256.99138.31381397.8564
GRID      305235        -247.97433.06275394.4085
GRID      305236        -235.37624.59195389.1972
GRID      305237        -481.313173.9589485.3739
GRID      305238        -109.289-51.845 339.938 
GRID      305239        -265.82543.8781 401.3803
GRID      305240        -492.002179.8134489.3326
GRID      305241        -86.8668-65.4021331.1907
GRID      305242        -374.219107.8029443.1065
GRID      305245        14.09542-124.784292.3807
GRID      305246        -502.674190.4119494.9363
GRID      305247        -224.93120.22187385.7982
GRID      305248        55.09354-151.603275.6813
GRID      305249        -379.279111.2083445.2007
GRID      305250        25.77515-133.249287.3371
GRID      305251        -65.5334-77.5913323.1146
GRID      305252        -514.003196.2531499.0057
GRID      305253        -122.0  -43.4572345.141 
GRID      305254        -274.51249.10761404.7613
GRID      305255        -32.7165-98.1002310.0804
GRID      305256        64.30121-156.763272.2308
GRID      305257        73.41424-162.105268.7339
GRID      305259        -99.4502-56.7633336.4578
GRID      305260        41.17075-141.932281.5481
GRID      305261        82.51042-167.461265.2352
GRID      305262        -77.2136-70.0628327.8333
GRID      305263        -134.457-35.3148350.2128
GRID      305264        -209.93412.05132380.2592
GRID      305265        91.5985 -172.781261.7505
GRID      305266        -39.1949-92.1817313.3031
GRID      305267        -238.26228.14831390.9524
GRID      305268        100.6776-178.102258.267 
GRID      305269        -26.9556-100.769308.116 
GRID      305270        109.7727-183.445254.7732
GRID      305271        -47.5081-87.2975316.4969
GRID      305272        118.8934-188.806251.2683
GRID      305273        -56.4234-82.3221319.8307
GRID      305274        -250.38936.88045396.1698
GRID      305275        21.80371-126.713290.3228
GRID      305276        -21.1352-103.509306.116 
GRID      305277        -391.632124.9745452.2078
GRID      305278        7.684642-121.142294.8004
GRID      305279        -112.197-47.9873341.8019
GRID      305280        -259.36642.24294399.6492
GRID      305281        -89.678 -61.6185333.0114
GRID      305282        -228.00723.66182387.5472
GRID      305283        50.72006-146.848278.1208
GRID      305284        -410.153131.8349457.9261
GRID      305285        -486.266179.2594488.1073
GRID      305286        -67.9361-74.1359324.7478
GRID      305287        -356.731100.8806437.5528
GRID      305288        -15.394 -106.374304.0867
GRID      305289        -124.867-39.7276346.953 
GRID      305290        -497.283185.1131492.1247
GRID      305291        2.062116-116.822297.3136
GRID      305292        36.67542-137.055284.052 
GRID      305293        -214.10515.82349382.3209
GRID      305295        -241.00631.78999392.7118
GRID      305296        -9.67732-109.501301.9711
GRID      305297        -3.85643-112.912299.738 
GRID      305298        -137.288-31.6044352.0116
GRID      305299        -102.28 -52.9165338.3038
GRID      305300        -508.07 195.7036497.7465
GRID      305301        60.03604-151.857274.7032
GRID      305302        -414.828135.0275459.8771
GRID      305303        -268.13547.80523403.1606
GRID      305304        -80.015 -66.3529329.6267
GRID      305305        69.19256-157.096271.2341
GRID      305306        -519.203201.4969501.7638
GRID      305307        -361.195104.3817439.5729
GRID      305308        78.29263-162.447267.7365
GRID      305309        -396.816128.4359454.3438
GRID      305310        87.3869 -167.776264.2476
GRID      305311        -33.9853-94.1841311.6694
GRID      305312        -230.99527.13844389.2931
GRID      305313        96.47068-173.087260.7668
GRID      305314        -58.9062-78.6458321.555 
GRID      305315        105.5523-178.414257.2808
GRID      305316        46.26531-142.133280.561 
GRID      305317        -365.86 107.8132441.605 
GRID      305318        -419.312138.1027461.7528
GRID      305319        -92.4945-57.844 334.8299
GRID      305320        -115.14 -44.1707343.6579
GRID      305321        -381.058118.0279447.8905
GRID      305322        -41.108 -88.7259314.8483
GRID      305323        114.6531-183.764253.7836
GRID      305324        -49.7702-83.4907318.2268
GRID      305325        -70.5285-70.7021326.4076
GRID      305326        18.96392-122.662292.2416
GRID      305327        123.7779-189.13 250.2764
GRID      305328        -217.44119.30505384.1312
GRID      305329        -252.77740.73887397.9403
GRID      305330        29.4895 -132.396286.9645
GRID      305331        -127.722-36.0119348.7579
GRID      305332        -28.3669-96.6258309.8095
GRID      305333        -243.60935.51125394.4733
GRID      305334        -375.834114.6045445.7604
GRID      305336        -204.52312.21293379.3412
GRID      305337        -480.685178.7146486.9131
GRID      305338        -401.844131.8304456.4286
GRID      305339        -261.75546.2112 401.4581
GRID      305340        -140.121-27.8949353.8107
GRID      305341        -420.025144.3513464.0522
GRID      305342        -491.379184.5477490.8653
GRID      305343        -382.963124.9078450.6238
GRID      305344        -105.098-48.9539340.188 
GRID      305345        -82.7974-62.6115331.4276
GRID      305346        -233.87730.67454391.0407
GRID      305348        -370.748111.2097443.6653
GRID      305349        55.71504-147.053277.15  
GRID      305350        24.5238 -130.08 288.6634
GRID      305351        -22.5026-99.281 307.8311
GRID      305352        -502.053195.1367496.4662
GRID      305353        -270.74 51.70069404.9832
GRID      305354        64.95247-152.143273.7185
GRID      305355        -513.381200.9776500.5352
GRID      305356        12.36248-120.127294.3109
GRID      305357        74.07369-157.438270.2366
GRID      305358        -61.3968-75.013 323.2656
GRID      305359        -220.60422.75382385.8989
GRID      305360        83.16865-162.773266.7454
GRID      305361        -118.075-40.4076345.4939
GRID      305362        -95.3072-54.0666336.6488
GRID      305364        -16.6659-102.103305.7999
GRID      305365        41.77213-137.363283.0274
GRID      305367        92.25984-168.081263.2642
GRID      305368        -73.2413-67.1488328.1306
GRID      305369        -130.57 -32.3054350.5586
GRID      305370        101.3414-173.394259.7834
GRID      305371        -246.10439.29867396.2384
GRID      305372        -206.86415.37664380.8618
GRID      305373        -35.2569-90.3854313.2182
GRID      305374        110.4275-178.729256.2939
GRID      305375        -10.8702-105.071303.7249
GRID      305376        -52.1618-79.7368319.9617
GRID      305377        -142.96 -24.1837355.6111
GRID      305378        119.5332-184.084252.7936
GRID      305379        -43.2078-84.85  316.573 
GRID      305380        -236.64 34.28374392.7921
GRID      305381        1.203879-111.609299.2796
GRID      305382        -5.01338-108.192301.5862
GRID      305383        128.6623-189.456249.2837
GRID      305384        -255.18944.63978399.73  
GRID      305385        51.32767-142.322279.5838
GRID      305386        -85.5828-58.8683333.2296
GRID      305387        -108.028-44.9358342.1115
GRID      305388        -406.685135.1234458.4443
GRID      305389        -485.641183.995 489.6401
GRID      305390        -29.854 -92.6421311.4614
GRID      305391        -388.243128.3686452.7769
GRID      305392        -223.67426.20423387.6504
GRID      305393        7.068972-116.18 296.6354
GRID      305394        -264.24650.17601403.2842
GRID      305395        -496.661189.8406493.6553
GRID      305396        -63.9298-71.4372324.9641
GRID      305398        -120.974-36.6791347.3112
GRID      305399        -353.178104.3875438.1315
GRID      305400        60.67572-147.282276.1773
GRID      305401        -507.449200.4276499.2761
GRID      305402        -209.99318.45456382.4947
GRID      305403        -98.0849-50.2484338.4755
GRID      305404        69.84729-152.457272.728 
GRID      305405        37.44601-132.515285.4905
GRID      305406        -518.58 206.2217503.2932
GRID      305407        -133.419-28.6046352.3573
GRID      305408        78.94936-157.771269.2429
GRID      305409        -239.28537.96866394.5485
GRID      305410        -411.325138.2963460.3821
GRID      305411        -75.983 -63.4966329.8931
GRID      305412        -145.807-20.4677357.4148
GRID      305413        88.04199-163.083265.7605
GRID      305414        -23.9548-95.0254309.5712
GRID      305415        -357.691107.8709440.1544
GRID      305416        97.12967-168.383262.2827
GRID      305417        -393.418131.8043454.9023
GRID      305418        -54.6487-76.0281321.698 
GRID      305419        106.2121-173.702258.7994
GRID      305420        -200.19213.94647379.1636
GRID      305421        -226.65729.68039389.3952
GRID      305422        46.8844 -137.582282.0309
GRID      305423        -88.3725-55.134 335.0293
GRID      305424        115.3024-179.044255.3065
GRID      305425        11.35436-115.999295.9267
GRID      305426        -248.55 43.13663398.0123
GRID      305427        -36.7502-86.461 314.8506
GRID      305428        -45.4599-80.9813318.3226
GRID      305429        -111.124-41.0567344.0167
GRID      305430        -362.393111.2885442.1882
GRID      305431        -415.766141.3572462.245 
GRID      305432        124.4129-184.406251.8033
GRID      305433        -18.0384-97.8471307.5256
GRID      305434        -66.5404-67.8782326.6707
GRID      305435        16.61967-118.558294.0897
GRID      305436        -213.21821.86574384.2605
GRID      305437        -123.844-32.9687349.1171
GRID      305438        -257.67448.56725401.5419
GRID      305439        -480.059183.4426488.4432
GRID      305441        -490.756189.2761492.396 
GRID      305442        -12.1678-100.745305.4618
GRID      305443        -136.272-24.9071354.1555
GRID      305444        -398.428135.1703456.9738
GRID      305445        -31.2636-88.9506312.9977
GRID      305446        56.35393-142.516278.6116
GRID      305448        -416.439147.6009464.5357
GRID      305449        -377.66 121.4638448.4724
GRID      305450        -100.763-46.2766340.3378
GRID      305451        -148.664-16.7459359.2224
GRID      305452        -78.7325-59.806 331.6704
GRID      305453        -266.90354.15719405.1457
GRID      305454        -372.418118.0559446.3446
GRID      305455        -501.433199.8605497.9957
GRID      305456        65.60204-147.545275.199 
GRID      305457        -367.31 114.6734444.2497
GRID      305458        -229.54433.20381391.1393
GRID      305459        -512.759205.7019502.0646
GRID      305460        -6.35099-103.724303.3794
GRID      305461        74.728  -152.783271.7359
GRID      305462        -.218497-106.648301.2593
GRID      305463        83.82187-158.088268.2554
GRID      305464        33.54053-128.317287.6523
GRID      305465        -379.609128.3826451.2273
GRID      305466        -57.1965-72.3593323.4314
GRID      305467        -91.1508-51.4066336.8246
GRID      305468        92.91225-163.382264.7796
GRID      305469        -241.83341.7209 396.311 
GRID      305470        -114.18 -37.3178345.866 
GRID      305471        42.42125-132.742284.5159
GRID      305472        -25.6402-90.8639311.3205
GRID      305473        -216.34525.30857386.0196
GRID      305474        101.9979-168.684261.3015
GRID      305476        -69.2168-64.2888328.3997
GRID      305477        111.0828-174.012257.8147
GRID      305479        -126.703-29.2692350.9172
GRID      305480        -47.8626-77.174 320.078 
GRID      305481        120.1765-179.362254.3186
GRID      305482        -203.02817.62629380.9527
GRID      305483        -251.01847.00613399.8011
GRID      305484        129.2922-184.732250.8114
GRID      305485        -38.7358-82.4162316.6134
GRID      305486        -139.13 -21.2113355.9543
GRID      305487        51.99156-137.785281.0409
GRID      305488        -151.538-13.0219361.0336
GRID      305489        -232.32836.78941392.8863
GRID      305490        -81.4908-56.1077333.452 
GRID      305491        -485.018188.7209491.1698
GRID      305492        -103.255-41.4848342.4512
GRID      305493        14.68651-115.026295.6649
GRID      305494        -403.241138.4336458.9742
GRID      305495        12.21001-112.486296.9932
GRID      305496        -260.27652.51524403.382 
GRID      305497        -496.04 194.5658495.1852
GRID      305498        -19.4534-93.5383309.2773
GRID      305499        61.33772-142.728277.6405
GRID      305501        -219.39628.7621 387.7689
GRID      305502        -59.7953-68.7235325.1625
GRID      305503        -384.888131.815 453.3703
GRID      305504        -506.828205.1513500.8055
GRID      305505        70.49931-147.839274.2154
GRID      305506        7.454911-110.063298.6914
GRID      305507        -117.105-33.6139347.6795
GRID      305508        -93.8758-47.669 338.6138
GRID      305509        79.60129-153.104270.7473
GRID      305510        -517.956210.9465504.8225
GRID      305511        -349.691107.9726438.7493
GRID      305512        -205.99921.03151382.6709
GRID      305513        -13.5575-96.4764307.195 
GRID      305514        -129.563-25.5766352.7151
GRID      305515        88.69175-158.39 267.2738
GRID      305516        -71.9283-60.6585330.1492
GRID      305517        -407.843141.5795460.8959
GRID      305518        -31.4057-84.5024314.5688
GRID      305519        37.90273-127.894287.0138
GRID      305520        -190.16511.35488376.4579
GRID      305521        97.77985-163.677263.8005
GRID      305522        -235.00940.44198394.638 
GRID      305523        -141.997-17.5151357.7548
GRID      305524        -27.6922-87.2026312.962 
GRID      305525        -154.435-9.31677362.8425
GRID      305526        106.8658-168.988260.3195
GRID      305527        -50.3759-73.4207321.8346
GRID      305528        -244.33345.52142398.0816
GRID      305529        -354.238111.4285440.7687
GRID      305530        47.60243-132.974283.5025
GRID      305531        -7.65197-99.4115305.1119
GRID      305532        115.9526-174.324256.8295
GRID      305533        -84.2526-52.417 335.2316
GRID      305534        -390.051135.2173455.4819
GRID      305535        125.05  -179.682253.3301
GRID      305536        -193.03613.35231377.6689
GRID      305537        -41.0675-78.4486318.4117
GRID      305538        -222.37432.23695389.5123
GRID      305539        -107.24 -37.7887344.4528
GRID      305540        -412.236144.62  462.7432
GRID      305541        -358.966114.828 442.801 
GRID      305542        -479.436188.1579489.9693
GRID      305543        -253.57650.89175401.6116
GRID      305544        -1.94551-102.198303.1164
GRID      305545        -62.4429-65.1055326.8963
GRID      305546        57.0637 -137.982280.0592
GRID      305547        -490.135194.001 493.9257
GRID      305548        -119.976-29.9194349.4802
GRID      305549        -196.02716.51511379.3061
GRID      305550        -209.07124.4378 384.4074
GRID      305551        -20.7291-88.6078311.2201
GRID      305554        -96.4497-43.8952340.3884
GRID      305555        66.27389-142.973276.6667
GRID      305556        -132.428-21.888 354.5126
GRID      305557        -500.812204.5837499.5251
GRID      305558        -263.00256.50982405.2608
GRID      305559        -395.039138.5461457.5365
GRID      305560        -74.6572-57.0027331.9107
GRID      305561        75.37788-148.146273.2302
GRID      305562        -512.137210.426 503.594 
GRID      305563        -144.878-13.8172359.5581
GRID      305564        -412.858150.8592465.023 
GRID      305565        -187.20410.73232375.7085
GRID      305566        -363.907118.2004444.8623
GRID      305567        -157.391-5.68633364.6361
GRID      305568        84.47074-153.409269.7644
GRID      305569        -52.9655-69.7087323.5905
GRID      305570        -225.27 35.75038391.2546
GRID      305571        93.55908-158.682266.2959
GRID      305572        4.621369-104.529301.1242
GRID      305573        -87.0009-48.7408337.0036
GRID      305574        -369.037121.5703446.9569
GRID      305575        102.646 -163.974262.8214
GRID      305576        43.05425-127.963286.0623
GRID      305577        -237.60344.15352396.3946
GRID      305578        -110.345-34.1777346.2666
GRID      305579        111.7333-169.294259.3367
GRID      305580        -374.297124.9614449.0821
GRID      305581        -98.5448-40.359 341.9943
GRID      305583        -15.005 -92.2765308.9148
GRID      305584        120.8207-174.638255.8437
GRID      305585        -212.14327.87678386.1553
GRID      305586        -43.5279-74.5972320.1929
GRID      305587        -246.85449.34506399.8639
GRID      305588        -65.1289-61.4867328.6372
GRID      305589        -122.835-26.2313351.2763
GRID      305590        129.9233-180.007252.3396
GRID      305591        -376.297131.922 451.8606
GRID      305592        52.79746-133.219282.4819
GRID      305593        -198.95320.07343381.0694
GRID      305594        -34.1147-79.8586316.67  
GRID      305595        -135.302-18.2017356.3108
GRID      305597        -484.395193.4429492.6983
GRID      305598        -77.3965-53.3396333.6766
GRID      305599        -147.779-10.1198361.3651
GRID      305600        -8.99428-95.1035306.8504
GRID      305601        -160.488-2.20276366.4041
GRID      305602        -399.821141.7714459.5181
GRID      305603        -228.07839.31575392.9987
GRID      305604        -495.42 199.2894496.7147
GRID      305605        -256.25454.80153403.4523
GRID      305606        62.08732-138.184279.0842
GRID      305607        -23.9552-84.6208313.1862
GRID      305608        -3.48222-98.2587304.7617
GRID      305610        71.1664 -143.249275.6898
GRID      305611        -100.766-37.4463343.4062
GRID      305612        -55.6087-66.0297325.3447
GRID      305613        -506.207209.8747502.3347
GRID      305614        80.24757-148.45 272.2479
GRID      305615        -89.7016-45.0833338.7607
GRID      305616        -517.332215.6712506.3517
GRID      305617        -113.259-30.5312348.0581
GRID      305618        -404.381144.8828461.4202
GRID      305619        -215.17431.32964387.9008
GRID      305620        -187.58713.30313376.6706
GRID      305621        89.33754-153.701268.7868
GRID      305622        -381.572135.3192453.9906
GRID      305623        98.42428-158.972265.3194
GRID      305624        -125.697-22.5475353.0714
GRID      305625        -201.91823.54843382.8104
GRID      305626        -67.839 -57.8565330.3864
GRID      305627        107.5116-164.273261.8415
GRID      305628        -346.277111.6303439.4055
GRID      305629        -138.187-14.5165358.1105
GRID      305630        -46.0872-70.809 321.9698
GRID      305631        -230.79442.93659394.7459
GRID      305632        2.278742-100.256303.0306
GRID      305633        -240.15347.90219398.1561
GRID      305634        48.51037-128.259284.977 
GRID      305635        116.5991-169.602258.3535
GRID      305636        -150.717-6.43733363.1736
GRID      305637        -163.8221.098961368.1516
GRID      305638        125.6878-174.956254.857 
GRID      305639        -80.1389-49.6827335.4409
GRID      305640        -16.2136-88.4936310.4467
GRID      305641        -36.6254-75.8423318.5174
GRID      305642        -408.719147.8966463.2485
GRID      305643        -249.46 53.17693401.6645
GRID      305644        -350.839115.0506441.4151
GRID      305645        -478.813192.8729491.4952
GRID      305646        -189.50416.01886377.9594
GRID      305647        -386.717138.6796456.0846
GRID      305648        57.92574-133.444281.4804
GRID      305649        -103.627-34.4844344.9504
GRID      305650        -218.15134.8017 389.6431
GRID      305651        -58.2904-62.3744327.0975
GRID      305652        -489.513198.7243495.4548
GRID      305653        -26.7872-80.9207314.9817
GRID      305655        -92.2985-41.4766340.4813
GRID      305656        67.03736-138.425278.1093
GRID      305657        -116.115-26.8666349.8455
GRID      305658        -355.579118.4314443.4432
GRID      305659        -500.191209.3065501.0541
GRID      305660        -259.02958.7771 405.3331
GRID      305661        -204.93626.99352384.5509
GRID      305662        76.03196-143.539274.7131
GRID      305663        43.94579-123.233287.5451
GRID      305664        -511.515215.15  505.1232
GRID      305665        -128.567-18.8662354.8673
GRID      305666        -70.5632-54.2158332.1418
GRID      305667        -10.6484-90.9031308.6076
GRID      305668        85.11362-148.74 271.271 
GRID      305669        -409.273154.1328465.5149
GRID      305670        -391.676141.9624458.1181
GRID      305672        -141.086-10.8315359.9128
GRID      305673        -183.24110.82657375.0277
GRID      305674        -167.4794.250581369.905 
GRID      305675        -153.723-2.80239364.9777
GRID      305676        -192.06219.19434379.5231
GRID      305677        94.20209-153.985267.8123
GRID      305678        -48.7192-67.0634323.7451
GRID      305679        -82.8709-46.0407337.1982
GRID      305680        103.2882-159.262264.3427
GRID      305681        -360.539121.7942445.5046
GRID      305682        -221.06138.30653391.3848
GRID      305683        -17.6489-85.3061311.8127
GRID      305684        112.3765-164.575260.8606
GRID      305685        0.013769-96.6244304.7001
GRID      305686        -233.43446.60245396.4949
GRID      305687        121.4624-169.914257.3697
GRID      305688        -106.57 -31.0236346.6828
GRID      305689        -242.71851.65927399.9234
GRID      305690        -365.693125.1539447.5999
GRID      305691        -94.7938-38.0031342.1375
GRID      305692        53.90063-128.569283.8988
GRID      305694        -60.9976-58.7311328.8507
GRID      305695        130.5546-175.281253.868 
GRID      305696        -39.1763-71.9746320.3205
GRID      305697        -207.97430.43894386.2949
GRID      305698        -118.962-23.1956351.6337
GRID      305699        -370.974128.5275449.7228
GRID      305700        -483.772198.1649494.2268
GRID      305701        -3.69154-93.7472306.3669
GRID      305702        -194.87122.60655381.2145
GRID      305703        -29.5451-77.05  316.823 
GRID      305704        63.03497-133.61 280.5031
GRID      305705        -131.449-15.1861356.6648
GRID      305706        -252.17257.03435403.493 
GRID      305707        -396.42 145.1413460.0767
GRID      305708        -494.799204.0122498.2438
GRID      305709        -373.031135.5296452.526 
GRID      305710        -73.2962-50.5717333.9   
GRID      305711        -144.006-7.14748361.7186
GRID      305712        -171.5937.381788371.7335
GRID      305714        -156.844.7477699366.7732
GRID      305715        71.8998 -138.71 277.135 
GRID      305716        -223.89741.85473393.1282
GRID      305718        -505.586214.5979503.8638
GRID      305719        -51.4005-63.3527325.5171
GRID      305720        49.46176-123.466286.4713
GRID      305721        80.88918-143.821273.7406
GRID      305722        -400.931148.2114461.9556
GRID      305723        -185.62318.18553378.0134
GRID      305724        -516.708220.3958507.8809
GRID      305725        -85.5737-42.4226338.9419
GRID      305726        -19.7944-81.8946313.3842
GRID      305727        89.9775 -149.018270.2987
GRID      305728        -97.3282-34.6787343.7488
GRID      305729        -12.4795-87.0796310.2657
GRID      305730        -109.426-27.4414348.4416
GRID      305731        99.06487-154.267266.8387
GRID      305732        -210.99733.89229388.039 
GRID      305733        -63.7201-55.0907330.6058
GRID      305734        108.1514-159.556263.365 
GRID      305735        -121.818-19.5222353.4241
GRID      305736        -197.8  26.0749 382.9469
GRID      305737        117.2393-164.88 259.8792
GRID      305738        -378.296138.8832454.6391
GRID      305739        -236.03750.28666398.2436
GRID      305740        -41.7947-68.1691322.1142
GRID      305741        126.324 -170.23 256.3846
GRID      305742        -134.344-11.5066358.4644
GRID      305743        -226.65545.4469 394.8728
GRID      305744        -176.92611.00702373.9534
GRID      305745        -76.0319-46.9323335.657 
GRID      305746        -146.962-3.47183363.5278
GRID      305747        59.0226 -128.931282.8509
GRID      305748        -245.33755.41381401.6994
GRID      305749        -342.938115.3471440.0956
GRID      305750        -160.1344.201264368.5654
GRID      305751        -405.207151.1932463.7614
GRID      305752        -188.04421.64677379.6518
GRID      305753        -478.189197.5931493.0229
GRID      305754        45.09451-119.157288.7545
GRID      305755        -32.1922-73.1275318.6625
GRID      305756        -488.891203.4471496.9837
GRID      305757        -6.34846-89.0509308.4769
GRID      305758        -54.1131-59.6693327.2852
GRID      305759        68.04551-133.858279.5147
GRID      305760        -100.012-31.3599345.385 
GRID      305762        -88.2342-38.8441340.6642
GRID      305763        -383.414142.1924456.7104
GRID      305764        -213.98337.36217389.7822
GRID      305765        -347.49 118.7251442.0887
GRID      305766        -254.94860.97277405.3613
GRID      305767        -499.57 214.029 502.5831
GRID      305768        76.71265-138.992276.1703
GRID      305769        -112.253-23.8117350.2117
GRID      305770        -510.892219.8738506.6522
GRID      305771        -22.3581-78.0126315.1946
GRID      305772        -66.452 -51.4494332.3628
GRID      305773        85.74708-144.088272.7732
GRID      305774        -200.79829.53692384.6895
GRID      305775        -124.686-15.8471355.2175
GRID      305776        -352.225122.0936444.1116
GRID      305777        94.8395 -149.291269.3285
GRID      305778        -405.676157.425 466.011 
GRID      305779        -190.77825.12598381.3529
GRID      305780        -179.06516.38622376.2075
GRID      305781        -137.255-7.82696360.267 
GRID      305782        -44.4716-64.4033323.9045
GRID      305783        -388.334145.42  458.7177
GRID      305784        -149.975.1786863365.3387
GRID      305785        103.9265-154.551265.8646
GRID      305786        -163.6397.602331370.3782
GRID      305787        -78.7622-43.304 337.4092
GRID      305788        -14.195 -83.7068311.7464
GRID      305790        113.0137-159.854262.3861
GRID      305792        -216.91740.86082391.5262
GRID      305793        -238.65 53.95162399.9875
GRID      305794        122.0993-165.188258.8968
GRID      305795        -229.34849.06864396.616 
GRID      305796        131.1854-170.554255.3968
GRID      305797        50.03307-118.651288.0412
GRID      305798        -90.8663-35.3228342.3615
GRID      305799        -56.8439-56.004 329.0504
GRID      305800        -102.789-27.9179347.081 
GRID      305801        -357.201125.4571446.1762
GRID      305803        -34.8336-69.2827320.4739
GRID      305804        64.08167-129.031281.9053
GRID      305805        -483.149202.8885495.7558
GRID      305806        -115.084-20.1607351.9899
GRID      305807        -248.00259.20146403.4953
GRID      305808        -203.82832.99209386.4355
GRID      305809        -8.71535-85.2127310.2366
GRID      305810        -362.387128.8124448.2758
GRID      305811        -393.029148.5451460.6487
GRID      305812        -494.178208.7346499.7727
GRID      305813        -193.68 28.61381383.0872
GRID      305814        -69.1901-47.8086334.1207
GRID      305815        72.79686-134.258278.5201
GRID      305817        -127.569-12.1709357.0138
GRID      305818        -181.33520.40591378.0127
GRID      305819        -397.48 151.5681462.5005
GRID      305820        -367.697132.1676450.3975
GRID      305821        -25.0907-74.1408317.0318
GRID      305822        -504.963219.3209505.3927
GRID      305823        -140.188-4.14667362.0737
GRID      305824        81.52861-139.241275.2169
GRID      305825        -167.38511.08542372.2627
GRID      305826        -219.79144.39663393.272 
GRID      305827        -153.0753.784796367.1497
GRID      305828        -516.084225.1203509.41  
GRID      305829        -47.189 -60.6715325.6904
GRID      305830        -81.4785-39.6921339.1532
GRID      305831        -369.814139.2052453.2238
GRID      305832        90.60619-144.345271.8088
GRID      305834        99.70008-149.564268.3582
GRID      305835        -93.5125-31.8514344.0441
GRID      305836        -401.687154.5131464.2811
GRID      305837        -105.583-24.3682348.8175
GRID      305838        108.7873-154.84 264.8892
GRID      305839        -59.5847-52.3482330.8141
GRID      305840        117.874 -160.156261.4062
GRID      305841        -206.85836.44887388.1822
GRID      305842        -232.01552.68675398.3532
GRID      305843        -14.7885-79.5054313.313 
GRID      305844        -117.93 -16.4982353.7747
GRID      305845        126.9574-165.503257.9129
GRID      305846        -196.67432.09114384.8344
GRID      305847        -37.5143-65.4799322.2778
GRID      305848        -241.26257.57366401.716 
GRID      305849        -71.9312-44.1716335.8779
GRID      305850        -183.88524.09431379.7534
GRID      305851        -222.6  47.96738395.0184
GRID      305853        -130.468-8.49368358.8133
GRID      305854        -477.564202.3185494.5522
GRID      305855        -375.059142.5043455.3145
GRID      305856        -171.03314.88363374.2392
GRID      305857        -143.151-.468042363.8854
GRID      305858        -11.0405-81.9029311.8052
GRID      305859        -488.269208.1696498.5125
GRID      305860        69.83178-128.774280.9594
GRID      305861        -156.2897.342991368.9647
GRID      305862        -84.1787-36.102 340.8868
GRID      305864        -49.9308-56.9676327.4709
GRID      305865        -250.69663.09819405.3341
GRID      305866        -27.805 -70.315 318.8498
GRID      305867        60.3148 -124.852284.0355
GRID      305868        -339.678119.0924440.8098
GRID      305869        -498.948218.7513504.1118
GRID      305870        77.43735-134.57 277.5762
GRID      305871        -96.2063-28.3867345.7329
GRID      305872        -510.268224.5975508.1812
GRID      305873        -209.86639.91894389.9294
GRID      305874        -380.137145.7518457.357 
GRID      305875        86.3646 -139.466274.2678
GRID      305876        -108.384-20.7638350.5739
GRID      305877        -62.3317-48.6967332.5773
GRID      305878        -344.172122.4228442.7762
GRID      305880        95.46523-144.603270.8446
GRID      305881        -199.71335.55604386.5855
GRID      305882        -120.792-12.8284355.5651
GRID      305883        -186.65627.67102381.495 
GRID      305884        104.5597-149.842267.3868
GRID      305885        -40.2364-61.7084324.0783
GRID      305886        -17.8705-75.0963315.3999
GRID      305887        -174.13618.96185376.2149
GRID      305888        -74.6706-40.5417337.6323
GRID      305889        -133.385-4.81478360.6168
GRID      305890        -234.69856.24662400.0733
GRID      305891        113.647 -155.133263.9122
GRID      305892        -146.16 3.201264365.702 
GRID      305893        -385.003148.9153459.3322
GRID      305894        -348.868125.8036444.7962
GRID      305895        122.7319-160.462260.425 
GRID      305896        -159.62510.88436370.7957
GRID      305897        -225.35651.55533396.7613
GRID      305898        -212.83643.41473391.6787
GRID      305899        131.8149-165.826256.926 
GRID      305900        -86.8717-32.5373342.6101
GRID      305901        -52.6857-53.2834329.247 
GRID      305902        -243.73161.23683403.4334
GRID      305904        -482.525207.6132497.2851
GRID      305905        -98.9451-24.884 347.443 
GRID      305906        -30.5204-66.5123320.6599
GRID      305908        -493.556213.4566501.3014
GRID      305909        -389.633151.9793461.2306
GRID      305910        74.40946-126.732280.8447
GRID      305911        -111.2  -17.1291352.3438
GRID      305912        -394.015154.9499463.0516
GRID      305913        -202.76639.01754388.3378
GRID      305914        -353.87 129.1945446.8749
GRID      305916        -398.148157.8536464.8045
GRID      305917        -65.0834-45.048 334.3405
GRID      305918        -402.061160.7327466.5094
GRID      305919        -189.57531.19819383.2461
GRID      305920        -504.341224.0438506.9215
GRID      305921        60.95995-121.217285.1823
GRID      305922        82.15877-134.735276.6687
GRID      305923        -123.672-9.15432357.3601
GRID      305924        -215.75846.94374393.4309
GRID      305925        -176.88822.94405378.0939
GRID      305926        -515.46 229.8447510.939 
GRID      305927        -359.118132.5541448.9871
GRID      305928        -42.9885-57.9663325.874 
GRID      305929        -136.325-1.1324 362.4255
GRID      305930        64.93713-124.62 283.2839
GRID      305931        91.21327-139.69 273.3171
GRID      305932        -77.4046-36.9211339.3825
GRID      305933        -163.03114.47758372.6574
GRID      305934        -149.2326.850734367.5231
GRID      305935        -20.6861-71.2093317.2573
GRID      305936        -364.471135.8857451.1085
GRID      305937        100.3239-144.866269.8784
GRID      305938        -89.5737-28.9934344.3279
GRID      305939        109.4187-150.125266.4135
GRID      305940        -366.647142.9431453.9523
GRID      305941        -228.10255.1224 398.495 
GRID      305942        -55.4474-49.6109331.0202
GRID      305943        118.5052-155.432262.9336
GRID      305944        -101.712-21.3296349.1761
GRID      305945        -237.36459.67574401.7446
GRID      305946        127.5881-160.775259.4419
GRID      305948        -205.80742.48897390.0915
GRID      305949        -114.035-13.4755354.1237
GRID      305950        -33.2596-62.7287322.4676
GRID      305951        -192.58634.69231385.0022
GRID      305952        61.08972-117.214286.5498
GRID      305953        -476.939207.0481496.0828
GRID      305954        -67.8378-41.4027336.1029
GRID      305955        -218.62850.50261395.1841
GRID      305956        -179.66126.69667379.8971
GRID      305957        -246.13965.10596405.2111
GRID      305958        -487.647212.8916500.0411
GRID      305959        -126.57 -5.47719359.1595
GRID      305960        -166.37218.18414374.5467
GRID      305962        -139.2942.554313364.241 
GRID      305963        -80.1336-33.3117341.1279
GRID      305964        -45.7581-54.2493327.6641
GRID      305965        78.13807-130.333278.9221
GRID      305966        -152.38110.47633369.3496
GRID      305967        -498.326223.4733505.6404
GRID      305969        -509.645229.3211509.7101
GRID      305970        -23.467 -67.4256319.0726
GRID      305971        -371.857146.1747456.0131
GRID      305972        86.95328-134.883275.7542
GRID      305973        -92.2967-25.455 346.0476
GRID      305974        -336.529122.7972441.5301
GRID      305975        -58.2134-45.9449332.7919
GRID      305976        96.06753-139.924272.3618
GRID      305977        -104.499-17.7328350.9275
GRID      305978        -208.82145.98341391.8483
GRID      305979        -230.89358.59952400.2056
GRID      305980        105.1826-145.136268.9097
GRID      305981        -195.64938.16395386.7599
GRID      305982        -116.89 -9.80971355.9114
GRID      305983        65.52537-120.399284.6444
GRID      305984        114.2768-150.415265.4383
GRID      305985        -36.0252-58.9652324.2732
GRID      305986        -182.53630.32468381.6752
GRID      305987        -70.5929-37.762 337.8639
GRID      305988        -340.844126.065 443.4423
GRID      305989        123.3617-155.737261.9534
GRID      305990        69.79119-123.861282.6736
GRID      305991        -169.53121.98164376.435 
GRID      305992        -221.45954.07202396.9341
GRID      305993        -129.49 -1.79625360.9641
GRID      305994        -376.878149.35  458.0204
GRID      305995        -239.73862.89672403.2912
GRID      305996        -142.3016.242528366.0637
GRID      305997        132.4432-161.098258.4556
GRID      305998        -155.60114.08983371.1849
GRID      305999        -82.8626-29.7142342.8692
GRID      306000        -48.5368-50.5504329.4495
GRID      306001        -345.389129.5506445.4717
GRID      306002        -381.673152.441 459.9577
GRID      306003        -481.902212.3373498.8141
GRID      306004        -492.934218.1783502.8299
GRID      306005        -95.0431-21.9036347.776 
GRID      306007        -26.2477-63.6646320.88  
GRID      306010        -107.306-14.1055352.6933
GRID      306011        -60.9828-42.2826334.563 
GRID      306012        -211.79749.50902393.609 
GRID      306013        -503.717228.7665508.4502
GRID      306014        -198.73441.62673388.5184
GRID      306015        82.74829-130.307278.1013
GRID      306016        -514.835234.5689512.4679
GRID      306017        -185.50933.87857383.4452
GRID      306018        -386.226155.4375461.8185
GRID      306019        -119.765-6.13649357.7052
GRID      306020        91.78295-135.052274.8258
GRID      306021        -172.53325.77421378.2932
GRID      306022        -350.492133.0405447.603 
GRID      306023        -38.8099-55.2233326.0746
GRID      306024        -73.3468-34.1268339.6227
GRID      306025        -398.431164.0484467.0079
GRID      306026        -132.4341.891463362.7755
GRID      306027        100.9247-140.172271.401 
GRID      306028        -233.73261.85517401.8479
GRID      306029        -394.586161.2077465.3285
GRID      306030        -158.85917.71658373.0316
GRID      306031        -145.3569.92517 367.8934
GRID      306032        -224.29357.61194398.6742
GRID      306033        -355.9  136.3975449.7431
GRID      306034        -390.528158.3504463.6052
GRID      306035        110.0412-145.414267.9385
GRID      306036        -85.599 -26.1266344.6083
GRID      306037        119.1338-150.71 264.461 
GRID      306038        -51.32  -46.8628331.2318
GRID      306039        -361.307139.683 451.8582
GRID      306040        78.68005-126.196280.262 
GRID      306041        128.2168-156.048260.971 
GRID      306042        65.92723-116.173286.0403
GRID      306043        -97.8104-18.3271349.5168
GRID      306044        -240.61966.84671404.8222
GRID      306045        -363.532146.7333454.7084
GRID      306046        -476.313211.7793497.614 
GRID      306047        -201.81645.09606390.2787
GRID      306049        -29.041 -59.9105322.6872
GRID      306050        -214.73353.06454395.373 
GRID      306051        -110.135-10.4566354.4704
GRID      306052        -63.7548-38.6235336.3334
GRID      306053        -188.55637.38151385.211 
GRID      306055        -487.024217.6129501.5694
GRID      306056        74.48742-122.817282.1909
GRID      306059        -175.48529.49314380.1168
GRID      306060        -122.66 -2.45832359.5045
GRID      306061        -497.703228.1952507.1688
GRID      306062        -76.1001-30.4973341.3795
GRID      306063        -135.4085.589015364.5957
GRID      306064        -41.6057-51.5006327.8714
GRID      306065        -162.09921.377  374.8867
GRID      306066        70.15977-119.451284.1395
GRID      306067        -509.021234.0446511.2389
GRID      306068        87.49286-130.328277.2396
GRID      306069        -148.46913.59481369.7288
GRID      306070        -227.20561.0549 400.3946
GRID      306071        -88.348 -22.5426346.3485
GRID      306072        96.62946-135.252273.8837
GRID      306073        -236.50764.67756403.3281
GRID      306074        -54.1061-43.1818333.0124
GRID      306075        -333.593126.4285442.2631
GRID      306076        105.7842-140.433270.4354
GRID      306077        -100.597-14.7227351.2709
GRID      306078        -204.87848.58566392.0424
GRID      306079        114.8994-145.699266.9647
GRID      306080        -368.685149.884 456.7309
GRID      306081        -217.64456.63194397.1365
GRID      306082        -337.685129.2462443.979 
GRID      306083        -112.985-6.79286356.2564
GRID      306084        123.9895-151.013263.4817
GRID      306085        -31.8474-56.1657324.4936
GRID      306086        -66.5281-34.9676338.1029
GRID      306087        -191.65540.8511 386.9743
GRID      306088        -178.46533.1306 381.917 
GRID      306089        133.0706-156.37 259.9852
GRID      306090        -165.27225.0672 376.7401
GRID      306091        -125.5791.225601361.31  
GRID      306092        -138.42 9.295825366.4258
GRID      306093        83.25146-125.895279.5433
GRID      306094        -481.278217.0586500.3422
GRID      306095        -78.8559-26.8736343.1347
GRID      306096        -44.4069-47.7921329.6643
GRID      306097        -151.63717.24911371.5688
GRID      306098        -492.312222.8997504.3582
GRID      306100        -91.1112-18.9535348.093 
GRID      306102        -503.094233.4889509.9787
GRID      306103        -378.345155.9905460.5918
GRID      306104        -373.634152.9781458.6968
GRID      306105        -207.90852.10543393.8109
GRID      306106        -56.8945-39.5045334.7921
GRID      306107        -230.29764.28378402.0731
GRID      306108        -514.211239.293 513.9968
GRID      306109        -103.404-11.0935353.0372
GRID      306110        -236.20669.5518 404.9674
GRID      306111        92.2975 -130.418276.3431
GRID      306112        79.03992-121.941281.6756
GRID      306114        61.52915-112.827287.9948
GRID      306115        -181.50136.69589383.7024
GRID      306116        -220.56760.16524398.8904
GRID      306117        -194.77844.30604388.7371
GRID      306118        -168.36928.76296378.5819
GRID      306119        -358.221143.5549452.6478
GRID      306120        101.4859-135.48 272.93  
GRID      306121        -115.854-3.11977358.0493
GRID      306122        -34.6626-52.4329326.2974
GRID      306123        -69.3022-31.315 339.8714
GRID      306124        -347.227137.111 448.4294
GRID      306125        -341.032133.4873446.0551
GRID      306126        110.6451-140.704269.4659
GRID      306127        -352.791140.3595450.56  
GRID      306128        -128.5264.919922363.1241
GRID      306129        74.73067-118.402283.6808
GRID      306130        70.46175-115.058285.6115
GRID      306131        -382.809158.9146462.4114
GRID      306132        119.7568-145.991265.9886
GRID      306133        -141.47713.00505368.265 
GRID      306134        -154.84220.89226373.4116
GRID      306135        -81.6176-23.2547344.8893
GRID      306136        -394.795167.3662467.5059
GRID      306137        128.844 -151.322262.5   
GRID      306138        -47.2107-44.0927331.4544
GRID      306139        -475.688216.5047499.1432
GRID      306140        -391.008164.5704465.8527
GRID      306141        -93.8892-15.3512349.8448
GRID      306142        -210.90455.66134395.5858
GRID      306144        -486.401222.3334503.0973
GRID      306145        -59.685 -35.8299336.5712
GRID      306146        -106.231-7.44405354.8142
GRID      306147        -387.026161.7649464.1609
GRID      306149        -184.59840.19763385.4767
GRID      306150        87.95991-125.755278.7442
GRID      306151        -197.90547.76421390.5015
GRID      306152        -497.08 232.9166508.697 
GRID      306153        -171.41532.44381380.409 
GRID      306154        -223.56363.59712400.6221
GRID      306155        -118.745.5592118359.848 
GRID      306156        -508.397238.7678512.7676
GRID      306157        -72.0775-27.6657341.639 
GRID      306158        -37.4822-48.7114328.0981
GRID      306160        -131.5078.631011364.9501
GRID      306161        -158.05524.53074375.2543
GRID      306162        97.1344 -130.572275.419 
GRID      306163        -144.58716.70528370.1105
GRID      306164        -84.3877-19.6376346.6448
GRID      306165        106.3491-135.729271.9679
GRID      306166        -50.0161-40.3985333.243 
GRID      306167        -213.88759.24859397.3693
GRID      306168        115.5065-140.984268.4933
GRID      306169        -330.945130.1147443.0671
GRID      306170        83.63683-121.396281.0371
GRID      306171        -96.683 -11.7313351.6055
GRID      306172        124.6131-146.29 265.0102
GRID      306173        -335.402132.424 444.6719
GRID      306174        -360.471150.5637455.4881
GRID      306175        133.697 -151.644261.5147
GRID      306176        -62.477 -32.1575338.3499
GRID      306177        -201.01551.2394 392.2688
GRID      306178        -109.077-3.77988356.5997
GRID      306179        -233.51366.92126403.5687
GRID      306180        -174.45336.09538382.2248
GRID      306181        -187.74243.65299387.2433
GRID      306182        66.21634-111.897287.4739
GRID      306183        -480.655221.7765501.8692
GRID      306184        -161.24428.16877377.0926
GRID      306185        -226.75266.89663402.3427
GRID      306186        -121.6614.244461361.6533
GRID      306187        79.28006-117.445283.1944
GRID      306188        -134.53 12.36007366.7902
GRID      306189        -491.689227.6208505.8863
GRID      306190        -365.546153.6232457.4647
GRID      306191        -74.8554-24.0194343.4061
GRID      306192        62.23363-108.131289.4997
GRID      306193        -40.3038-44.9986329.8961
GRID      306195        -355.226147.4853453.4742
GRID      306196        74.89795-113.866285.227 
GRID      306197        -147.74720.38541371.9581
GRID      306198        -502.471238.211 511.5071
GRID      306199        92.74288-125.746277.8863
GRID      306200        -87.1675-16.018 348.4029
GRID      306201        -379.398162.4102463.0118
GRID      306202        -216.90262.80928399.1493
GRID      306203        -513.586244.0169515.5257
GRID      306204        -383.527165.1942464.7224
GRID      306205        -52.8229-36.7074335.0308
GRID      306206        -99.4939-8.09302353.3757
GRID      306207        101.992 -130.773274.4744
GRID      306208        -375.028159.561 461.235 
GRID      306209        -164.38131.80998378.9224
GRID      306210        -204.09354.742  394.0401
GRID      306211        -177.54139.68623384.0284
GRID      306212        -65.2703-28.4873340.128 
GRID      306213        111.2167-135.993270.9998
GRID      306214        -111.942-.106345358.3919
GRID      306215        -349.846144.4181451.4398
GRID      306216        -344.335141.397 449.3978
GRID      306217        -190.91147.08678389.0069
GRID      306218        120.3676-141.272267.518 
GRID      306219        -370.407156.6306459.3849
GRID      306221        -124.6057.943127363.4684
GRID      306222        129.4683-146.598264.0291
GRID      306223        -77.6377-20.3753345.1731
GRID      306224        -137.60916.09654368.6426
GRID      306225        -43.126 -41.2914331.6922
GRID      306226        -150.94824.03848373.8036
GRID      306227        -475.064221.2167500.6681
GRID      306228        88.33344-121.088280.2986
GRID      306229        -219.96966.20577400.8814
GRID      306230        -485.778227.0532504.6249
GRID      306231        -89.9582-12.3909350.1655
GRID      306233        66.42686-108.015288.7849
GRID      306234        -230.86370.31499404.2706
GRID      306235        -55.6311-33.0182336.8182
GRID      306236        -210.15361.90892397.6213
GRID      306237        -391.165170.6839468.005 
GRID      306238        -496.456237.6375510.225 
GRID      306239        -102.322-4.43847355.1547
GRID      306240        -180.70543.1859 385.8141
GRID      306241        -338.787138.6566447.4469
GRID      306242        -507.773243.4907514.2961
GRID      306243        97.57361-125.838276.9844
GRID      306244        -207.13458.28811395.8196
GRID      306245        -167.44 35.47058380.7451
GRID      306246        -114.8273.572105360.1893
GRID      306247        -68.0651-24.8191341.9056
GRID      306248        83.88883-116.718282.6172
GRID      306249        -190.35 53.40177391.0999
GRID      306250        -127.58411.67175365.3003
GRID      306251        -154.16827.66323375.6429
GRID      306252        -387.435167.9417466.3807
GRID      306253        106.8636-131.007273.5158
GRID      306254        -80.4257-16.732 346.9409
GRID      306256        -140.74519.82146370.5015
GRID      306257        -45.9487-37.5875333.4873
GRID      306258        116.0864-136.268270.0276
GRID      306259        74.82016-109.29 286.8307
GRID      306260        -222.98869.39989402.5348
GRID      306261        79.37848-112.742284.8106
GRID      306262        125.2278-141.568266.5401
GRID      306263        -333.469136.3165445.6763
GRID      306264        -92.7612-8.75264351.9343
GRID      306265        -362.444157.3879458.2142
GRID      306266        -328.471134.0122443.9758
GRID      306267        134.3218-146.918263.044 
GRID      306268        -58.4405-29.3306338.6053
GRID      306269        -380.051168.6418465.2945
GRID      306270        -105.168-.771347356.9411
GRID      306271        -480.032226.4919503.3953
GRID      306272        -357.467154.4238456.2883
GRID      306273        -170.43439.20309382.5809
GRID      306274        -491.065232.3414507.4142
GRID      306275        93.11055-120.964279.4816
GRID      306276        -193.54856.81552392.8619
GRID      306277        -157.37831.2643 377.472 
GRID      306278        -183.91846.60943387.5819
GRID      306279        -117.7337.254149361.9919
GRID      306281        -70.862 -21.1526343.6831
GRID      306282        65.81337-104.905289.976 
GRID      306283        -213.23565.62574399.4674
GRID      306284        -130.61715.44092367.1561
GRID      306285        -501.847242.9325513.0352
GRID      306286        -352.321151.4508454.3288
GRID      306287        -512.962248.7409517.0545
GRID      306288        -143.93223.5175 372.3595
GRID      306289        -83.2205-13.0871348.7105
GRID      306290        -225.59572.68694404.1462
GRID      306291        -376.011165.9277463.624 
GRID      306292        102.4375-126.005276.0507
GRID      306293        -48.7719-33.8855335.2819
GRID      306294        -95.5783-5.10174353.71  
GRID      306295        111.7439-131.264272.5481
GRID      306296        -347.048148.5121452.3585
GRID      306297        -206.41964.53722397.862 
GRID      306298        -160.52734.85376379.286 
GRID      306299        -61.251 -25.6443340.3921
GRID      306300        -173.53242.91717384.4291
GRID      306301        120.9566-136.552269.0522
GRID      306302        -108.0292.903428358.733 
GRID      306303        130.0867-141.874265.5592
GRID      306304        -371.734163.1545461.8904
GRID      306305        -341.703145.6723450.4094
GRID      306306        88.59558-116.245281.9342
GRID      306307        -196.72560.22984394.6202
GRID      306308        -120.66410.94816363.803 
GRID      306309        -73.6619-17.4872345.4607
GRID      306310        -474.442225.9171502.1892
GRID      306311        -187.13850.00315389.3409
GRID      306313        70.25873-106.561288.6001
GRID      306314        -133.73619.22516369.0324
GRID      306315        -485.154231.7726506.1524
GRID      306316        -147.15627.17342374.2101
GRID      306317        -387.555174.0006468.5075
GRID      306319        -86.0234-9.43766350.4831
GRID      306320        -216.51769.07694401.2575
GRID      306321        -367.209160.3064460.0862
GRID      306322        97.94787-120.982278.6042
GRID      306323        -495.833242.3575511.7526
GRID      306324        -383.884171.3236466.9164
GRID      306325        83.98396-111.827284.2995
GRID      306326        -51.5957-30.1847337.0761
GRID      306327        -219.63471.72063402.7372
GRID      306328        -507.149248.2133515.8246
GRID      306329        -176.84446.41783386.2417
GRID      306330        -98.4101-1.43882355.4925
GRID      306331        79.24321-107.904286.5158
GRID      306332        -336.368143.0078448.5231
GRID      306333        -163.53738.46778381.0836
GRID      306334        -64.0627-21.9592342.1787
GRID      306335        107.3238-126.223275.0952
GRID      306336        -110.9056.580121360.5283
GRID      306338        -123.62 14.68698365.6342
GRID      306339        -199.83663.62492396.3599
GRID      306340        116.6288-131.535271.5745
GRID      306341        -150.39730.7829 376.0478
GRID      306342        -186.69456.42659391.4927
GRID      306343        -76.4655-13.8221347.2389
GRID      306344        125.826 -136.844268.0738
GRID      306345        -136.94122.97674370.9129
GRID      306346        -331.133140.5207446.7164
GRID      306347        134.9437-142.192264.5739
GRID      306348        -88.8359-5.7812 352.2599
GRID      306349        -354.525158.3083457.1083
GRID      306350        -221.52374.27021403.9632
GRID      306351        93.39346-115.995281.1572
GRID      306352        -326.009138.1035444.954 
GRID      306353        -209.36568.41692399.7405
GRID      306354        -479.408231.2067504.9211
GRID      306355        -54.42  -26.4847338.8702
GRID      306356        -490.442237.0612508.9418
GRID      306357        -180.18849.75549388.0035
GRID      306358        -101.2562.233565357.2808
GRID      306360        69.39642-102.759290.0765
GRID      306361        -166.33942.21844382.8913
GRID      306362        -501.223247.6533514.5631
GRID      306363        -66.8758-18.2751343.9652
GRID      306364        -153.62634.34428377.8666
GRID      306365        -349.493155.4336455.2035
GRID      306366        -113.79710.2539 362.3254
GRID      306367        102.8284-121.108277.6817
GRID      306368        -126.61418.54872367.5151
GRID      306369        -512.337253.4649518.5834
GRID      306370        -189.92159.81377393.2505
GRID      306371        -79.2738-10.1558349.0184
GRID      306372        -140.19326.67312372.7826
GRID      306373        112.2238-126.475274.1254
GRID      306374        -344.346152.5977453.2915
GRID      306375        -376.612172.1137465.8816
GRID      306376        -91.6597-2.11635354.0417
GRID      306377        88.72661-111.177283.6713
GRID      306378        -217.86274.58658403.4139
GRID      306379        121.5151-131.817270.5966
GRID      306380        -183.45853.0779 389.7465
GRID      306381        -372.658169.4744464.2527
GRID      306382        -57.2449-22.7855340.664 
GRID      306383        -156.78 37.85979379.6558
GRID      306384        130.6942-137.147267.092 
GRID      306385        -380.369174.7195467.4633
GRID      306386        -168.96 46.75034384.9378
GRID      306387        74.3418 -104.793288.4794
GRID      306388        -104.1145.910975359.073 
GRID      306389        -368.476166.778 462.5628
GRID      306390        -339.137149.8482451.3982
GRID      306391        -473.82 230.6154503.7097
GRID      306392        83.88028-106.741286.0852
GRID      306393        -202.76367.05438398.0784
GRID      306394        -383.976177.3159469.0149
GRID      306395        -69.6907-14.5916345.7518
GRID      306396        -484.531236.4913507.6795
GRID      306397        -116.70413.92902364.1257
GRID      306398        -364.052164.011 460.8049
GRID      306399        98.26037-115.93 280.3034
GRID      306401        -129.77922.46894369.4469
GRID      306402        -193.16863.20264395.0126
GRID      306403        -495.209247.0762513.2798
GRID      306404        -143.45430.31575374.6354
GRID      306405        -82.088 -6.48683350.7998
GRID      306407        -359.392161.1794458.9821
GRID      306408        -506.525252.9353517.3529
GRID      306409        107.7379-121.312276.7269
GRID      306411        -173.15649.93534386.7998
GRID      306412        -94.49551.556693355.8284
GRID      306413        -333.918147.2229449.5464
GRID      306414        -60.0703-19.0869342.4578
GRID      306415        -159.72941.345  381.3977
GRID      306416        117.1309-126.75 273.1463
GRID      306417        -106.9819.58648 360.8663
GRID      306418        -119.61217.64008365.9385
GRID      306419        -183.09159.57702391.9386
GRID      306420        126.4012-132.109269.6153
GRID      306421        -72.5078-10.9083347.5387
GRID      306422        93.57956-110.788282.9327
GRID      306423        -146.71533.9002 376.4679
GRID      306424        -328.724144.7194447.7415
GRID      306425        135.5602-137.465266.1053
GRID      306426        -212.77873.25872402.0372
GRID      306427        -133.15926.24828371.3686
GRID      306428        -196.41366.47006396.732 
GRID      306429        -478.784235.9226506.4473
GRID      306430        -84.9094-2.81344352.5841
GRID      306431        -176.57553.08593388.5101
GRID      306432        -489.818241.7797510.469 
GRID      306433        -323.547142.2876445.9645
GRID      306434        73.31065-100.501290.1562
GRID      306436        103.1748-116.015279.3891
GRID      306437        -97.34245.236114357.6194
GRID      306438        -351.655162.2179457.9499
GRID      306439        -500.6  252.373 516.0907
GRID      306440        78.75795-102.973288.3166
GRID      306441        -205.34270.74545399.8252
GRID      306442        -162.25944.9118 383.0924
GRID      306443        -62.8963-15.389 344.2514
GRID      306444        -511.713258.1887520.1122
GRID      306445        -109.85713.25086362.6572
GRID      306446        -149.96 37.41329378.2728
GRID      306447        -122.48121.50557367.7981
GRID      306448        112.6645-121.571275.75  
GRID      306449        -346.737159.4276456.095 
GRID      306450        88.6998 -105.891285.5128
GRID      306451        -179.85856.30081390.2182
GRID      306452        -75.328 -7.22424349.3265
GRID      306453        -186.30262.93919393.6847
GRID      306454        -136.54629.88923373.2434
GRID      306455        122.0408-127.041272.1611
GRID      306456        -87.7394.8652005354.3717
GRID      306457        -199.41969.51018398.3296
GRID      306458        131.2861-132.414268.63  
GRID      306459        -341.709156.6689454.2311
GRID      306460        -153.13140.83446380.0323
GRID      306461        -473.197235.321 505.2324
GRID      306462        98.50796-110.635282.0985
GRID      306463        -166.58 51.06472386.0082
GRID      306464        -100.1988.918104359.4127
GRID      306465        -483.907241.209 509.2063
GRID      306466        -336.616153.9806452.3801
GRID      306467        -65.723 -11.6916346.045 
GRID      306469        -373.221175.6229466.4903
GRID      306470        -112.73816.89856364.4433
GRID      306471        -356.41 165.0045459.7742
GRID      306472        -494.586251.7929514.8064
GRID      306473        -376.898178.1387468.0264
GRID      306474        -369.357173.0651464.9058
GRID      306475        -125.29326.20326369.9367
GRID      306476        108.1189-116.215278.4291
GRID      306477        -380.433180.6347469.53  
GRID      306478        -139.84233.4835 375.0857
GRID      306479        -505.901257.6569518.881 
GRID      306480        -365.274170.4454463.2605
GRID      306481        83.53387-101.453287.9847
GRID      306482        -78.152 -3.53849351.1155
GRID      306483        -189.58366.43464395.49  
GRID      306485        -360.957167.7554461.5487
GRID      306487        -207.18874.99629401.6344
GRID      306488        -169.76853.58044387.4563
GRID      306489        -90.57864.548938356.1628
GRID      306490        117.6001-121.867274.7585
GRID      306491        -156.09744.12242381.7087
GRID      306492        -201.69472.55287399.7963
GRID      306493        93.64673-105.347284.811 
GRID      306494        -331.489151.3942450.5583
GRID      306495        126.9512-127.345271.1714
GRID      306496        -103.05712.59526361.2052
GRID      306497        136.169 -132.734267.6396
GRID      306498        -115.60120.54061366.2242
GRID      306499        -68.5508-7.99425347.8387
GRID      306500        -143.11 37.02464376.9045
GRID      306501        -478.16 240.6403507.974 
GRID      306502        -173.07256.53229389.0768
GRID      306503        -129.57729.70598371.9249
GRID      306504        -326.335148.9149448.769 
GRID      306505        -489.195246.4962511.9954
GRID      306506        103.4816-110.688281.1844
GRID      306507        -80.9809.1498449352.9063
GRID      306508        -193.13 69.74791397.2798
GRID      306509        -158.56647.19271383.2199
GRID      306511        -499.976257.0915517.6178
GRID      306512        -93.42628.23653 357.9567
GRID      306513        -321.138146.5131446.9988
GRID      306514        -511.088262.9123521.6409
GRID      306515        88.49044-100.441287.4439
GRID      306516        -176.32259.63043390.7383
GRID      306517        113.0796-116.502277.4365
GRID      306518        77.63384-98.1109290.2082
GRID      306519        -348.867166.1574458.8167
GRID      306520        -146.36 40.48144378.6906
GRID      306521        -105.92 16.25494362.9921
GRID      306522        -118.36924.20637367.9963
GRID      306523        122.5395-122.188273.7575
GRID      306524        -179.53562.79824392.4174
GRID      306525        -71.38  -4.29652349.6329
GRID      306526        -133.02733.1771 373.7522
GRID      306527        -344.047163.435 457.0028
GRID      306528        131.8609-127.662270.1775
GRID      306529        98.6793 -105.097283.9918
GRID      306531        -182.67266.06117394.116 
GRID      306532        -83.81573.841172354.6992
GRID      306533        -199.21873.7786 399.7764
GRID      306534        -472.573240.0378506.7587
GRID      306535        -202.95776.08967401.2526
GRID      306536        -149.55843.81106380.4232
GRID      306537        -353.517168.8726460.5973
GRID      306538        -339.121160.732 455.1768
GRID      306539        -483.283245.9241510.7322
GRID      306540        -120.70327.64119369.6099
GRID      306541        -96.279311.92508359.752 
GRID      306543        108.4771-110.911280.2078
GRID      306544        -493.963256.5072516.3322
GRID      306545        -334.137158.0869453.3605
GRID      306546        -108.78419.88152364.7677
GRID      306547        -505.278262.3778520.409 
GRID      306548        -136.32236.67824375.5619
GRID      306549        -369.903179.192 467.1329
GRID      306550        -357.951171.5549462.3274
GRID      306551        -74.2114-.597811351.4277
GRID      306552        -366.132176.7221465.5958
GRID      306553        -362.153174.177 463.9952
GRID      306555        -373.492181.6018468.6163
GRID      306556        118.0486-116.847276.422 
GRID      306557        93.55174-99.7258286.7811
GRID      306558        -152.62746.93853382.0623
GRID      306559        -123.16830.42279371.0202
GRID      306560        -86.65687.535277356.4943
GRID      306561        -166.46357.13141388.0951
GRID      306562        127.4804-122.526272.7506
GRID      306563        -185.76169.62084395.9088
GRID      306564        -169.60759.99269389.6552
GRID      306565        -163.22154.43292386.5737
GRID      306566        -329.103155.5404451.5694
GRID      306567        136.7692-127.993269.1788
GRID      306568        -99.134115.60757361.5454
GRID      306569        -159.63251.19181384.8015
GRID      306570        103.7523-105.138283.0642
GRID      306571        -189.37374.34027398.1989
GRID      306572        -477.535245.3572509.5004
GRID      306573        -155.50749.67801383.5328
GRID      306574        -111.63523.46014366.5246
GRID      306575        -139.57540.15362377.355 
GRID      306576        -488.572251.2094513.5208
GRID      306579        -126.31833.20715372.5547
GRID      306580        -324.001153.1079449.8056
GRID      306581        -77.04543.102334353.2236
GRID      306582        83.03088-95.3519290.1951
GRID      306583        -499.354261.8086519.1446
GRID      306584        -199.12776.50487400.7072
GRID      306585        113.4805-111.257279.1867
GRID      306586        -510.464267.6354523.1696
GRID      306587        -89.503711.23153358.2911
GRID      306588        -318.809150.7649448.0567
GRID      306589        123.0216-117.229275.3939
GRID      306590        -142.81243.54756379.117 
GRID      306591        -101.98919.26966363.3318
GRID      306592        98.75862-99.3224285.9838
GRID      306593        -114.43526.95451368.2428
GRID      306594        -129.62736.48439374.2891
GRID      306595        -346.16 170.1344459.711 
GRID      306596        132.4216-122.875271.7398
GRID      306597        -471.947244.7615508.2873
GRID      306598        -79.88256.803984355.0205
GRID      306599        -341.399167.4663457.9267
GRID      306600        -482.66 250.6343512.2565
GRID      306601        -146.01946.80139380.8249
GRID      306602        -179.17369.0548 394.526 
GRID      306603        -172.79763.02898391.2845
GRID      306604        108.8232-105.422282.0524
GRID      306606        -176.05166.06567392.9253
GRID      306607        -350.724172.791 461.4557
GRID      306608        -493.341261.2187517.8571
GRID      306609        -92.354214.92804360.0886
GRID      306610        -336.548164.7913456.1239
GRID      306611        -117.18930.28223369.8947
GRID      306612        -504.654267.0982521.9369
GRID      306614        -104.84722.88988365.1042
GRID      306615        -331.683162.1602454.3338
GRID      306616        118.4867-111.685278.1365
GRID      306617        -132.87639.87172376.051 
GRID      306618        -166.05563.32216390.1723
GRID      306619        -195.01875.97862399.7846
GRID      306620        -355.046175.4236463.1486
GRID      306621        -149.15449.85597382.4506
GRID      306623        -359.137177.9942464.7782
GRID      306624        -363.014180.4715466.337 
GRID      306625        -366.69 182.8501467.8254
GRID      306626        127.9969-117.63 274.3585
GRID      306627        -370.181185.1415469.25  
GRID      306628        -183.73375.93784397.7385
GRID      306629        -82.723 10.50702356.8185
GRID      306630        -163.20560.4858 388.6738
GRID      306631        137.3625-123.233270.7257
GRID      306632        104.0126-99.3935285.0131
GRID      306633        -152.26452.70553384.0008
GRID      306634        -120.03233.42454371.4985
GRID      306635        -159.92658.10787387.2573
GRID      306636        -155.47456.07622385.7498
GRID      306637        -181.88872.21993396.1146
GRID      306638        -476.912250.0676511.0247
GRID      306639        -95.204818.61841361.884 
GRID      306640        -326.771159.6513452.5777
GRID      306642        -487.949255.9183515.0447
GRID      306643        -136.09543.26512377.8095
GRID      306644        -107.71326.44323366.8548
GRID      306646        113.8766-105.87 280.987 
GRID      306647        -498.732266.5245520.6711
GRID      306648        -509.84 272.3585524.6982
GRID      306649        -123.07736.52792373.1249
GRID      306650        -321.742157.2905450.8521
GRID      306652        123.4955-112.161277.0692
GRID      306653        -85.566914.21143358.6176
GRID      306654        -139.29946.5926 379.5426
GRID      306655        132.9738-118.039273.3204
GRID      306656        -98.054622.28775363.672 
GRID      306657        -316.576155.0346449.1381
GRID      306658        -126.26 39.7299 374.8104
GRID      306659        -110.59429.9032 368.5757
GRID      306660        -471.322249.4796509.814 
GRID      306661        109.1881-99.8199283.9331
GRID      306662        -343.53 174.1542460.6342
GRID      306663        -482.037255.337 513.7784
GRID      306666        -142.48649.77906381.2235
GRID      306667        -492.72 265.9273519.3813
GRID      306668        -338.736171.5616458.8702
GRID      306669        -504.032271.8187523.4648
GRID      306670        -88.412717.91602360.4171
GRID      306671        -348.006176.7545462.3435
GRID      306672        -176.11272.01322395.0028
GRID      306673        118.9199-106.415279.8895
GRID      306674        -333.87 168.8648457.057 
GRID      306675        -113.51633.25017370.2646
GRID      306676        -145.6  52.76527382.8215
GRID      306677        -100.91125.91244365.4457
GRID      306678        -352.21 179.3697464.009 
GRID      306679        -129.47143.01531376.5302
GRID      306680        -329.199166.1486455.2723
GRID      306681        -172.65369.49373393.5047
GRID      306682        128.5074-112.659275.994 
GRID      306685        -148.48255.64229384.3401
GRID      306686        -356.209181.9176465.6142
GRID      306687        -169.09966.51935391.8314
GRID      306688        -360.014184.3367467.1399
GRID      306689        137.952 -118.446272.2826
GRID      306690        86.74815-91.1115290.999 
GRID      306691        -178.75974.23739396.2521
GRID      306692        -153.74260.24404386.8861
GRID      306693        -363.609186.6277468.583 
GRID      306694        -162.45165.86091390.4056
GRID      306695        -160.40963.42485389.1915
GRID      306696        -366.995188.8059469.9496
GRID      306697        -157.23661.74038388.035 
GRID      306698        -116.52336.4953 371.9334
GRID      306699        -476.289254.7655512.5449
GRID      306700        -487.327260.6218516.567 
GRID      306701        -91.256621.6143 362.2141
GRID      306702        -180.01 76.73544397.3454
GRID      306703        -324.513163.6779453.5701
GRID      306704        114.2822-100.419282.8076
GRID      306706        -132.65646.31857378.2513
GRID      306707        -498.11 271.24  522.1976
GRID      306708        -103.79329.4661 367.1992
GRID      306710        -509.216277.082 526.227 
GRID      306711        -119.64139.68778373.6041
GRID      306712        123.9642-107.013278.7734
GRID      306713        -319.583161.4514451.909 
GRID      306714        133.5224-113.154274.9189
GRID      306715        -135.80849.58487379.9535
GRID      306717        -94.095225.29185364.0029
GRID      306718        -122.85 42.87666375.2898
GRID      306719        -106.72532.92884368.9303
GRID      306720        -470.7  254.1782511.3344
GRID      306721        -314.45 159.3186450.2439
GRID      306722        93.10812-93.9123288.8808
GRID      306723        -481.416260.0301515.2971
GRID      306725        -492.1  270.634 520.9049
GRID      306726        -326.792169.6558456.0574
GRID      306727        -341.018178.1826461.5814
GRID      306728        -138.96352.72292381.6119
GRID      306729        119.3486-101.101281.6586
GRID      306730        -503.409276.5401524.9931
GRID      306731        -177.04676.4913 396.7267
GRID      306732        -126.09 46.07231376.9835
GRID      306734        -109.73636.2947 370.6418
GRID      306735        129.0141-107.63 277.65  
GRID      306736        -173.75975.23004395.6967
GRID      306737        -336.201175.8076459.8889
GRID      306738        -96.938828.9268 365.7778
GRID      306739        -345.303180.7094463.2308
GRID      306740        -142.10355.60074383.1771
GRID      306742        138.5404-113.632273.8494
GRID      306743        -357.135188.3282468.0083
GRID      306744        -330.415173.2179457.9475
GRID      306745        -158.81366.41757389.9439
GRID      306746        -353.302185.9848466.504 
GRID      306747        -144.94 58.12587384.5654
GRID      306748        -475.669259.4465514.0596
GRID      306749        -360.657190.5432469.4119
GRID      306750        -349.309183.4074464.8895
GRID      306752        -129.27549.25537378.6629
GRID      306753        -112.84939.57361372.3415
GRID      306754        -486.707265.3192518.0874
GRID      306755        -363.935192.6561470.7363
GRID      306756        -154.99165.3304 388.8781
GRID      306757        -169.60773.40434394.3148
GRID      306759        98.74753-93.1545288.1287
GRID      306760        -151.04663.71332387.606 
GRID      306761        -146.74361.45011386.0448
GRID      306762        -322.42 167.5919454.5533
GRID      306763        -497.489275.9564523.7244
GRID      306764        -508.592281.807 527.7562
GRID      306765        -99.819632.49173367.5351
GRID      306766        124.4234-101.83 280.4915
GRID      306767        91.54637-87.5384291.3766
GRID      306768        -116.07 42.78531374.0374
GRID      306769        -164.16170.57034392.3497
GRID      306770        134.0692-108.232276.5304
GRID      306771        -317.553165.598 452.9842
GRID      306773        -132.30852.46463380.324 
GRID      306774        -325.153173.0237456.9326
GRID      306775        -119.38245.94631375.7319
GRID      306776        -470.081258.8494512.8459
GRID      306777        -480.797264.7114516.8122
GRID      306778        -102.77835.9654 369.2747
GRID      306780        -312.44 163.6264451.3787
GRID      306781        -491.48 275.3411522.4288
GRID      306783        -502.786281.2636526.522 
GRID      306784        104.3813-93.4672287.0057
GRID      306785        -135.37355.65442381.9841
GRID      306786        -342.733184.2415463.9953
GRID      306787        -122.73449.05426377.4153
GRID      306788        -338.723182.1699462.5537
GRID      306789        129.5137-102.575279.3162
GRID      306790        -105.84839.34479371.0016
GRID      306791        139.1288-108.796275.4236
GRID      306792        -126.02752.07085379.0562
GRID      306795        -138.73658.51695383.5842
GRID      306796        -157.78670.37701391.1348
GRID      306797        -334.022180.173 461.0133
GRID      306798        -475.053264.1064515.5676
GRID      306799        -354.428192.4008468.936 
GRID      306800        -486.089270.0115519.6063
GRID      306801        -357.814194.558 470.295 
GRID      306803        -109.05142.63982372.7231
GRID      306804        98.93341-85.4898290.7583
GRID      306805        -152.90769.23183389.8584
GRID      306806        -350.532190.2681467.4934
GRID      306807        -496.867280.6758525.2521
GRID      306808        -360.927196.7633471.6216
GRID      306809        -142.18860.70524384.9659
GRID      306810        -320.582171.5103455.5837
GRID      306811        -507.966286.5341529.286 
GRID      306812        124.8578-96.662 282.209 
GRID      306813        -328.962178.4242459.4947
GRID      306814        -345.688187.8046465.7654
GRID      306815        -148.38467.6    388.4771
GRID      306816        109.6481-94.2424285.7881
GRID      306817        -112.39245.85808374.4427
GRID      306818        134.6134-103.295278.148 
GRID      306819        -143.95965.83195387.066 
GRID      306820        -129.01 54.9192 380.5829
GRID      306821        -315.665169.773 454.0948
GRID      306822        -469.467263.4856514.3461
GRID      306823        -115.85248.99389376.1552
GRID      306824        105.2781-87.7022288.8473
GRID      306825        -480.181269.3809518.3235
GRID      306826        -340.884187.6695464.8534
GRID      306829        -323.887177.0094458.0895
GRID      306830        -490.859280.0519523.9537
GRID      306831        -310.544167.983 452.5508
GRID      306832        -502.16 285.9907528.0517
GRID      306833        -119.39152.02772377.8464
GRID      306834        -130.99758.72709382.2638
GRID      306835        129.9977-97.5264280.9832
GRID      306836        -122.93654.90479379.4844
GRID      306837        -135.49261.799  384.1404
GRID      306838        114.7105-95.0259284.6044
GRID      306839        -336.692186.1835463.5825
GRID      306840        139.717 -103.952277.0007
GRID      306841        103.1602-80.1051291.8681
GRID      306842        -139.64764.0103 385.6567
GRID      306843        -355.244198.2286471.1076
GRID      306845        -474.439268.7428517.0681
GRID      306846        -485.471274.7019521.1247
GRID      306847        -352.017196.4789469.9186
GRID      306848        -126.39 57.41189380.9774
GRID      306850        110.2699-88.9438287.5171
GRID      306851        -496.241285.4006526.7811
GRID      306852        125.2362-91.5339283.9225
GRID      306853        -332.075184.5057462.1682
GRID      306854        -507.338291.2644530.8164
GRID      306855        -318.911175.5949456.702 
GRID      306856        -348.133194.7197468.6081
GRID      306857        135.1524-98.3624279.7646
GRID      306858        106.8259-82.9254290.2283
GRID      306859        -343.811193.1043467.2686
GRID      306860        -327.215182.8737460.7261
GRID      306861        -468.858268.0799515.8329
GRID      306862        -313.894174.0244455.253 
GRID      306863        119.76  -95.8232283.4182
GRID      306864        -479.566274.0439519.8329
GRID      306866        -357.444201.4706472.6301
GRID      306867        -490.234284.7707525.4806
GRID      306868        -501.53 290.7227529.5823
GRID      306869        -339.317191.7478465.9884
GRID      306870        -308.752172.4075453.7655
GRID      306871        -322.254181.3397459.2998
GRID      306872        130.4581-92.5001282.6467
GRID      306873        115.1275-89.8343286.3331
GRID      306874        -353.424201.7781472.0131
GRID      306875        140.3049-99.1136278.576 
GRID      306876        110.9104-84.2375289.037 
GRID      306877        -473.829273.3639518.5637
GRID      306878        -334.794190.3583464.6911
GRID      306880        -484.851279.3969522.6444
GRID      306882        -495.609290.1331528.3115
GRID      306883        -349.963200.6038470.9821
GRID      306884        125.5155-86.3851285.6612
GRID      306885        108.1458-80.0415290.9926
GRID      306886        -506.707295.9983532.3474
GRID      306887        -330.161188.8074463.3181
GRID      306888        -317.254179.8512457.8826
GRID      306889        135.6898-93.4543281.3732
GRID      306890        -346.041199.1865469.7834
GRID      306891        120.105 -90.6496285.1537
GRID      306892        -468.254272.6433517.3096
GRID      306893        -325.385187.2244461.9083
GRID      306894        -478.949278.7121521.3438
GRID      306895        -312.204178.3623456.456 
GRID      306897        -489.6  289.501 527.01  
GRID      306898        -500.892295.4609531.1138
GRID      306899        -341.802197.7013468.5041
GRID      306900        115.3769-84.9543287.9837
GRID      306901        -355.509207.092 474.2349
GRID      306902        -320.518185.6751460.4937
GRID      306903        130.9157-87.4815284.3079
GRID      306904        111.0439-80.1323290.4392
GRID      306905        -307.066176.8885455.0188
GRID      306906        140.8956-94.2952280.1437
GRID      306907        -337.397196.2057467.1915
GRID      306908        -351.917205.9493473.191 
GRID      306910        -473.217277.9908520.061 
GRID      306911        -484.227284.104 524.1674
GRID      306913        125.6548-80.6649287.6235
GRID      306914        -332.878194.7057465.8567
GRID      306915        -494.965294.8752529.8432
GRID      306916        -506.07 300.7367533.8791
GRID      306917        -348.196204.8676472.1452
GRID      306918        -315.586184.1852459.0881
GRID      306919        136.251 -88.5975282.9596
GRID      306920        -328.237193.1685464.4869
GRID      306921        120.2654-85.5812286.8857
GRID      306922        -467.649277.2134518.7885
GRID      306923        -478.327283.3995522.8603
GRID      306924        -323.513191.5821463.0852
GRID      306925        -344.091203.7083471.0035
GRID      306926        115.2147-80.3712289.6053
GRID      306928        -310.584182.7592457.6919
GRID      306929        110.2491-76.0523291.9999
GRID      306930        -488.951294.2453528.5415
GRID      306931        -500.244300.2065532.646 
GRID      306932        -318.757190.0052461.681 
GRID      306933        131.5473-82.611 285.8864
GRID      306934        -353.231212.5896475.7347
GRID      306935        -305.49 181.3995456.3024
GRID      306936        -339.73 202.2985469.7283
GRID      306937        141.4978-89.5132281.6967
GRID      306939        -350.29 210.0767474.3321
GRID      306940        -472.598282.6497521.5683
GRID      306941        123.5851-76.1122289.5779
GRID      306942        -483.592288.8288525.6947
GRID      306943        -335.392200.6742468.3829
GRID      306944        105.3082-67.9535295.7033
GRID      306946        -494.306299.6283531.3759
GRID      306947        -505.428305.4803535.4116
GRID      306948        108.5258-71.2338293.9843
GRID      306949        -346.712209.2195473.3902
GRID      306950        -330.969199.1216467.0473
GRID      306951        -313.952188.5262460.302 
GRID      306952        119.9684-80.675 288.6438
GRID      306953        136.8744-83.8397284.5004
GRID      306954        -326.283197.6425465.6896
GRID      306955        127.706 -76.7643288.6094
GRID      306956        114.5283-75.9191291.2757
GRID      306957        -321.534196.0041464.2653
GRID      306958        -467.036281.8367520.2843
GRID      306959        -477.692288.116 524.3848
GRID      306961        -309.051187.1752458.9502
GRID      306962        103.1897-64.6096297.2466
GRID      306963        -488.281299.0048530.0744
GRID      306964        -316.96 194.2835462.8439
GRID      306965        -342.445208.4039472.3385
GRID      306966        -499.585304.9607534.179 
GRID      306967        132.3714-78.0636287.318 
GRID      306968        -349.349213.8909475.4879
GRID      306970        123.1134-71.8652291.1384
GRID      306971        142.1202-84.7828283.2282
GRID      306972        -304.032185.9238457.6118
GRID      306973        108.5162-67.372 295.3278
GRID      306974        -471.966287.3576523.0902
GRID      306975        100.8403-60.9011298.9581
GRID      306976        -482.939293.574 527.2258
GRID      306977        -337.122207.4265471.0405
GRID      306978        119.1828-76.0496290.3923
GRID      306980        -352.778218.314 477.6421
GRID      306981        113.5765-71.5301292.972 
GRID      306982        -493.627304.394 532.9094
GRID      306983        -504.78 310.2298536.9451
GRID      306984        -312.393192.7963461.505 
GRID      306985        -333.46 204.7366469.4465
GRID      306986        -345.63 213.6146474.7224
GRID      306987        -329.244203.5322468.269 
GRID      306988        137.5506-79.2057285.9887
GRID      306989        128.0542-72.6309289.9828
GRID      306990        98.27534-57.0054300.7734
GRID      306991        -466.408286.5411521.8058
GRID      306992        -477.039292.863 525.9164
GRID      306993        -307.634191.5708460.2223
GRID      306995        -487.581303.7803531.6076
GRID      306996        107.0043-63.7577296.8558
GRID      306997        -348.918218.2523476.9256
GRID      306998        -498.913309.7249535.7133
GRID      306999        122.6275-66.7213293.0131
GRID      307000        -315.204198.0878463.8496
GRID      307001        -341.338213.187 473.801 
GRID      307002        -318.908200.8495465.476 
GRID      307003        -324.481202.29  466.9799
GRID      307004        118.2771-71.5883292.1055
GRID      307005        133.0839-73.6727288.7153
GRID      307006        95.53909-53.0162302.6521
GRID      307007        112.5521-67.3201294.6191
GRID      307008        142.759 -80.1073284.7377
GRID      307009        -302.7  190.4512458.945 
GRID      307010        -471.315292.1129524.6253
GRID      307011        -482.26 298.3386528.759 
GRID      307012        -332.335208.5486470.5685
GRID      307013        105.0143-59.8524298.5709
GRID      307015        -352.361223.4253479.3428
GRID      307016        -311.009196.9262462.6906
GRID      307017        -492.925309.1745534.444 
GRID      307018        -504.128314.9857538.4802
GRID      307019        -344.906218.1305476.1609
GRID      307020        -336.653212.9374472.8707
GRID      307021        92.68262-49.0075304.5592
GRID      307022        128.4198-68.2223291.4487
GRID      307023        138.2161-74.6534287.4505
GRID      307024        -327.852208.0335469.5823
GRID      307025        120.1295-62.5661294.9066
GRID      307026        102.7121-55.7537300.4095
GRID      307027        -465.763291.3201523.3501
GRID      307028        -476.357297.6345527.4515
GRID      307029        -306.371195.9225461.5069
GRID      307031        117.2033-67.1789293.8308
GRID      307032        -314.167201.5931464.8807
GRID      307033        -486.845308.5743533.1407
GRID      307034        111.2242-63.2437296.2745
GRID      307035        89.79355-44.9855306.4767
GRID      307036        -498.231314.5005537.2498
GRID      307037        -348.394223.1551478.5346
GRID      307038        -322.991207.0941468.3808
GRID      307039        -340.637217.8999475.3122
GRID      307040        -331.84 212.9179471.9975
GRID      307041        100.1365-51.4966302.3523
GRID      307042        124.2537-62.8921294.0508
GRID      307043        133.6399-69.2459290.1532
GRID      307044        143.3978-75.4715286.2333
GRID      307045        -301.506194.9708460.3003
GRID      307046        -470.64 296.8989526.1666
GRID      307047        -481.544303.1209530.2916
GRID      307048        86.94511-40.8106308.4401
GRID      307049        -309.905200.9833463.9015
GRID      307050        109.4874-59.1048298.0253
GRID      307051        -352.32 228.5135481.1034
GRID      307052        115.7851-62.8939295.5749
GRID      307054        -318.189206.1185467.1773
GRID      307055        -492.201313.9731535.9808
GRID      307056        119.1611-58.4089296.5253
GRID      307057        -503.476319.7477540.0173
GRID      307058        -344.336222.7574477.666 
GRID      307059        97.27157-47.2477304.3444
GRID      307060        128.9623-63.8799292.8598
GRID      307061        -336.086217.7544474.4423
GRID      307062        138.8336-70.1186288.9149
GRID      307063        -326.899212.7755471.0583
GRID      307064        -465.101296.1379524.9048
GRID      307065        -305.286200.2447462.8132
GRID      307066        -475.636302.422 528.985 
GRID      307067        107.4266-54.8127299.8876
GRID      307068        -313.593205.5363466.1473
GRID      307069        83.90763-35.9142310.6882
GRID      307071        94.32228-43.1733306.291 
GRID      307072        114.2228-58.5774297.3559
GRID      307073        -486.064313.3922534.6741
GRID      307074        -497.545319.2885538.7899
GRID      307075        -340.138222.4874476.8162
GRID      307076        79.9505 -32.944 312.4327
GRID      307077        124.2297-58.8043295.4753
GRID      307078        -347.589228.6902480.313 
GRID      307079        -321.177212.3778469.8899
GRID      307080        134.1705-64.7896291.606 
GRID      307081        144.0218-70.8513287.7262
GRID      307082        105.0743-50.325 301.8703
GRID      307083        -300.454199.4806461.6778
GRID      307084        118.0371-53.152 298.5542
GRID      307085        -331.33 217.6993473.5668
GRID      307086        91.66448-39.0623308.1978
GRID      307087        -469.931301.6954527.7054
GRID      307088        -352.854233.4696482.9214
GRID      307089        -309.039205.1093465.1792
GRID      307090        112.394 -54.0955299.2424
GRID      307091        -480.777307.921 531.8212
GRID      307092        -317.097210.2421468.4133
GRID      307094        77.54914-29.3848314.1016
GRID      307095        -491.462318.7938537.5226
GRID      307096        -343.776226.9939479.037 
GRID      307097        -502.828324.5151541.557 
GRID      307098        129.3967-59.5392294.2897
GRID      307099        102.3144-45.1691304.1586
GRID      307100        -335.671222.4295475.9918
GRID      307101        139.4108-65.5681290.392 
GRID      307102        -312.862209.7155467.4678
GRID      307103        110.2159-49.5706301.2067
GRID      307104        -464.42 300.9546526.4558
GRID      307105        -304.367204.5754464.1523
GRID      307106        -326.399217.6638472.6666
GRID      307107        -474.857307.2199530.5118
GRID      307108        83.52552-31.4023312.3247
GRID      307109        124.1998-54.3063297.0435
GRID      307110        74.94545-25.5198315.9133
GRID      307111        -339.85 226.9255478.3064
GRID      307112        98.37604-41.6387306.0943
GRID      307114        114.8903-48.9239300.5897
GRID      307115        -485.237318.2458536.2115
GRID      307116        89.52442-34.7545310.0798
GRID      307117        -496.867324.0881540.3354
GRID      307118        -348.738234.0903482.3959
GRID      307119        113.2914-44.7626302.3234
GRID      307120        134.6632-60.296 293.0785
GRID      307121        -353.819238.1247484.7125
GRID      307122        -316.59 213.8864469.5882
GRID      307123        -343.82 230.7923480.3647
GRID      307124        -330.971222.4519475.1535
GRID      307125        144.6272-66.2263289.2241
GRID      307126        -308.303209.3298466.513 
GRID      307127        -299.541203.9928463.0811
GRID      307128        108.271 -45.0997303.1102
GRID      307129        96.24229-37.8409307.798 
GRID      307130        -469.172306.4879529.2338
GRID      307131        72.03196-21.6784317.7725
GRID      307132        -321.411217.7528471.7994
GRID      307133        81.78797-27.5806313.9653
GRID      307134        -479.939312.7439533.3461
GRID      307135        129.6781-55.0449295.8005
GRID      307137        -502.19 329.2856543.0995
GRID      307138        -490.73 323.6385539.0741
GRID      307139        -335.448227.0256477.5486
GRID      307140        102.2606-40.9152305.6463
GRID      307141        -312.289213.8299468.7942
GRID      307142        111.6746-40.513 304.091 
GRID      307143        139.9625-60.9851291.885 
GRID      307144        -303.589208.9409465.5291
GRID      307145        124.3612-49.7404298.6008
GRID      307146        69.06324-17.9102319.6163
GRID      307147        118.6799-44.1016301.5829
GRID      307148        87.84141-30.478 311.8687
GRID      307149        -339.842231.2937479.8227
GRID      307150        -463.713305.7458527.9932
GRID      307151        -326.126222.5051474.2995
GRID      307152        -344.518234.9981481.9516
GRID      307153        -355.056242.4716486.4455
GRID      307154        79.89255-22.9226315.9249
GRID      307155        -316.587217.9798471.0099
GRID      307156        -473.99 312.0267532.0257
GRID      307157        -349.696238.8097484.2081
GRID      307158        94.31323-33.7084309.5811
GRID      307160        -496.212328.8952541.8875
GRID      307161        135.1182-55.7114294.5895
GRID      307162        -484.395323.1504537.764 
GRID      307163        -307.687213.6034467.8868
GRID      307164        -330.777227.1558476.7528
GRID      307165        66.18289-14.1404321.4446
GRID      307166        106.8123-40.7759304.8751
GRID      307167        145.2205-61.5836290.7303
GRID      307168        100.743 -37.0309307.2691
GRID      307169        -298.76 208.5264464.5157
GRID      307170        110.233 -36.2792305.8215
GRID      307171        86.25294-26.385 313.5768
GRID      307172        76.09461-19.0608317.9505
GRID      307173        -321.224222.559 473.4357
GRID      307174        -468.332311.2645530.7422
GRID      307175        129.943 -50.3928297.3692
GRID      307176        -335.395231.6056479.1304
GRID      307177        -356.537246.5731488.1373
GRID      307178        -311.909218.0544470.1934
GRID      307179        116.0261-40.1473303.4346
GRID      307180        -478.999317.6083534.8668
GRID      307181        -501.566334.0558544.6446
GRID      307182        63.33016-10.3589323.2721
GRID      307184        -490.04 328.5012540.6394
GRID      307185        -340.092235.8255481.4422
GRID      307186        92.52591-29.5149311.3599
GRID      307187        -345.343239.6293483.7093
GRID      307188        140.5152-56.3439293.398 
GRID      307189        124.5448-45.2535300.1267
GRID      307190        -302.945213.3498466.9449
GRID      307191        -350.842243.2929485.9722
GRID      307192        -325.936227.2899475.9279
GRID      307193        73.06566-15.3656319.7797
GRID      307194        -462.961310.4966529.5083
GRID      307195        82.76824-19.5487316.5794
GRID      307196        99.01578-32.8796309.0223
GRID      307197        -316.361222.5536472.5582
GRID      307198        60.46868-6.58865325.0973
GRID      307199        -472.973316.8493533.5182
GRID      307200        -358.219250.4881489.8003
GRID      307201        -307.207217.9371469.306 
GRID      307202        135.588 -50.9444296.1611
GRID      307203        -330.713231.8342478.3668
GRID      307204        -364.407252.427 491.5882
GRID      307205        -495.591333.7029543.4462
GRID      307206        120.0594-40.2997302.6554
GRID      307208        -483.628328.1027539.3464
GRID      307209        108.9148-31.8347307.6031
GRID      307210        105.4144-36.5533306.5939
GRID      307211        70.20668-11.5847321.6081
GRID      307212        -346.399244.1872485.4829
GRID      307213        -298.11 213.0947465.9858
GRID      307214        145.822 -56.9143292.2443
GRID      307215        90.81132-25.422 313.0906
GRID      307216        -335.411236.2971480.7632
GRID      307217        -320.947227.3915475.0648
GRID      307218        115.0256-36.198 304.9869
GRID      307219        79.86928-16.5113318.1567
GRID      307220        57.59079-2.84916326.9147
GRID      307221        130.0167-45.7391298.9728
GRID      307222        -340.673240.5657483.1936
GRID      307223        -311.576222.4553471.6626
GRID      307224        -467.346316.0042532.2115
GRID      307225        -352.213247.5918487.7127
GRID      307226        97.22952-28.6687310.807 
GRID      307227        -500.959338.8221546.1913
GRID      307228        67.38072-7.73851323.4532
GRID      307229        -489.422333.3664542.2185
GRID      307230        -302.433217.8026468.3999
GRID      307231        -477.919322.5749536.3979
GRID      307233        124.698 -40.9356301.5993
GRID      307234        141.136 -51.6007294.9342
GRID      307235        -368.871259.0832494.7045
GRID      307236        -325.875232.0598477.574 
GRID      307237        -347.69 248.6108487.2523
GRID      307238        54.71281.8614588328.7221
GRID      307239        103.8427-32.2295308.3791
GRID      307240        76.97333-13.0067319.8957
GRID      307241        -360.078254.2717491.4496
GRID      307242        -315.951227.2762474.1252
GRID      307243        89.03497-21.4413314.7935
GRID      307244        -462.125315.1711530.9819
GRID      307245        -330.694236.4849479.9791
GRID      307246        -306.826222.3356470.7657
GRID      307247        136.1521-45.5002297.9511
GRID      307248        119.8001-36.3602304.0709
GRID      307249        64.5132 -3.89104325.3063
GRID      307250        107.379 -26.667 309.6751
GRID      307251        -341.709245.2678485.0139
GRID      307252        -471.663321.7376534.9808
GRID      307253        -353.764251.7636489.4413
GRID      307254        114.1511-31.8118306.6683
GRID      307255        51.854534.570917330.5255
GRID      307256        -371.315262.453 496.3154
GRID      307257        -495.01 338.5031545.0093
GRID      307258        95.43087-24.5293312.569 
GRID      307259        -335.106241.6968482.5844
GRID      307260        -483.014333.0639540.9597
GRID      307262        -297.593217.6954467.4911
GRID      307263        74.24356-9.22982321.6995
GRID      307264        146.4724-52.2216293.7577
GRID      307265        129.8321-41.2927300.5509
GRID      307266        102.0271-27.8771310.2183
GRID      307267        -320.814232.327 476.7557
GRID      307268        -311.165226.937 473.1456
GRID      307269        86.77058-17.0507316.7267
GRID      307270        61.58777-.111642327.1461
GRID      307271        -349.13 252.9383489.0152
GRID      307272        -466.081320.655 533.5995
GRID      307273        49.016888.316002332.3376
GRID      307274        -373.911265.9426497.9951
GRID      307275        83.16512-14.3248318.3229
GRID      307276        104.2162-22.9253311.5445
GRID      307277        -302.047222.2857469.8879
GRID      307278        -330.563240.7165481.4258
GRID      307279        -325.952236.7455479.2159
GRID      307280        -500.37 343.5811547.7386
GRID      307281        -364.404261.558 494.7601
GRID      307282        124.7011-36.6788303.0778
GRID      307283        71.50126-5.29218323.5613
GRID      307284        -488.88 338.2161543.8058
GRID      307285        -343.014249.784 486.818 
GRID      307287        80.80141-10.9849319.9089
GRID      307288        142.0023-46.8676296.4227
GRID      307289        -476.934327.6895537.9977
GRID      307290        58.657643.57952 328.9562
GRID      307291        93.65924-20.4396314.309 
GRID      307292        119.3716-32.0169305.6571
GRID      307293        -355.447255.9083491.1844
GRID      307294        -306.504226.7279472.2339
GRID      307295        113.4581-27.2081308.3926
GRID      307296        134.5092-41.261 299.7198
GRID      307297        -461.116319.6738532.3647
GRID      307298        -314.992232.6445475.8177
GRID      307300        46.1847312.1183 334.1686
GRID      307301        -376.644269.5757499.7495
GRID      307302        100.0587-23.7271312.0145
GRID      307303        -469.395327.1836536.4645
GRID      307304        68.6533 -1.2675 325.4724
GRID      307305        102.7676-19.1492313.1173
GRID      307306        -366.856265.133 496.4435
GRID      307307        55.793967.245926330.7456
GRID      307308        108.1528-22.6562310.9292
GRID      307309        -494.465343.2893546.574 
GRID      307310        -297.206222.3109469.0251
GRID      307311        -331.011244.4113482.7902
GRID      307312        -350.602257.2924490.7929
GRID      307313        78.3283 -7.16716321.6807
GRID      307314        -482.547337.9863542.5858
GRID      307315        129.6837-36.9647302.0813
GRID      307316        86.50368-13.0259318.1731
GRID      307318        147.2041-47.5344295.2545
GRID      307319        -321.025237.2271478.4961
GRID      307320        -464.467324.7952534.7474
GRID      307321        -310.608231.0334474.4686
GRID      307322        138.6066-41.5643298.8767
GRID      307323        92.05305-16.3337316.0247
GRID      307324        43.3501 15.97034336.0173
GRID      307325        -379.472273.3094501.5559
GRID      307326        65.619582.636373327.375 
GRID      307327        -344.389254.1727488.5903
GRID      307328        -326.183241.2374480.8182
GRID      307329        -301.778226.7676471.3967
GRID      307330        124.536 -32.2808304.6355
GRID      307331        -369.446268.7559498.1686
GRID      307332        53.0087510.96603332.5396
GRID      307333        -359.756263.9742494.7627
GRID      307334        84.72821-9.40735319.75  
GRID      307335        118.9547-27.3925307.3388
GRID      307336        -499.793348.331 549.2851
GRID      307338        98.28449-19.7024313.7323
GRID      307339        112.8195-22.7375310.0608
GRID      307340        75.74063-3.11962323.5528
GRID      307341        -488.398343.0384545.3946
GRID      307342        -306.292231.0209473.6872
GRID      307343        62.541456.244903329.1829
GRID      307345        40.5267319.83703337.8691
GRID      307346        101.3887-15.0438314.792 
GRID      307347        107.2559-18.8075312.428 
GRID      307348        143.0527-42.3179297.8143
GRID      307350        -476.365332.8391539.6844
GRID      307351        134.5325-37.1777301.1343
GRID      307352        -385.211280.8153505.1971
GRID      307353        -382.339277.0704503.3789
GRID      307354        -351.854262.3274492.7678
GRID      307355        90.6011 -12.258 317.7022
GRID      307356        -336.896246.6982484.6443
GRID      307357        -372.149272.4656499.9443
GRID      307358        50.2664814.76405334.3529
GRID      307359        -316.03 237.9549477.8498
GRID      307360        -310.627234.7297475.7563
GRID      307361        -362.292267.7648496.5363
GRID      307362        59.684039.782897330.9267
GRID      307363        -345.748258.494 490.3365
GRID      307364        -296.951226.919 470.5802
GRID      307365        129.645 -32.5301303.6291
GRID      307366        -463.412328.6345535.8914
GRID      307367        73.018611.103491325.5102
GRID      307368        37.7406723.673  339.7035
GRID      307369        82.53447-5.44415321.522 
GRID      307370        -493.947348.0584548.1377
GRID      307371        -321.427241.9606480.2132
GRID      307372        -326.662245.5719482.4105
GRID      307373        96.7324 -15.6157315.4316
GRID      307374        -482.166342.8511544.2075
GRID      307375        -459.82 323.9253533.6085
GRID      307377        147.9753-42.8748296.7345
GRID      307378        139.2093-37.4497300.1977
GRID      307379        124.3619-27.6827306.2644
GRID      307381        -469.666332.8696538.4888
GRID      307382        -301.641231.2269472.9213
GRID      307383        -374.938276.2375501.757 
GRID      307384        47.5421218.62021336.1832
GRID      307385        -388.086284.551 507.0127
GRID      307386        111.8915-18.5458311.6842
GRID      307387        99.91705-10.7157316.5607
GRID      307388        88.94052-8.20576319.4091
GRID      307389        65.955158.683265329.4155
GRID      307390        -364.872271.5296498.3087
GRID      307391        35.0080327.44881341.5074
GRID      307392        106.1125-14.6455314.0799
GRID      307393        57.0184113.46169332.6848
GRID      307394        69.915055.910896327.7393
GRID      307395        -306.31 235.2646475.1648
GRID      307396        -355.095266.5387494.8144
GRID      307397        -380.628283.782 505.4027
GRID      307398        -338.227251.2054486.4499
GRID      307399        118.5318-22.0961309.2551
GRID      307400        -499.226353.0715550.83  
GRID      307402        -311.228238.8644477.301 
GRID      307403        80.13018-1.27408323.4037
GRID      307404        134.66  -32.7259302.6581
GRID      307405        -346.826262.4455491.9035
GRID      307406        -487.957347.8302546.9801
GRID      307408        95.17173-11.4461317.1613
GRID      307409        44.8374522.49818338.0176
GRID      307410        -390.976288.2984508.835 
GRID      307411        143.8946-37.827 299.2231
GRID      307412        -476.071337.866 541.378 
GRID      307413        32.3210331.16598343.2827
GRID      307414        -463.143333.1376537.4074
GRID      307415        -316.548242.74  479.6054
GRID      307416        -332.167248.3855484.3792
GRID      307417        -367.531275.3297500.1078
GRID      307418        54.4012617.25219334.473 
GRID      307419        129.5982-27.9462305.2301
GRID      307420        -377.774280.0196503.5816
GRID      307422        -296.828231.5095472.1529
GRID      307423        -321.902246.5882481.9065
GRID      307424        63.5012512.03869331.0231
GRID      307425        -357.662270.4357496.6307
GRID      307426        116.2123-18.1249311.0525
GRID      307427        98.16691-6.31796318.4038
GRID      307428        86.93198-4.04843321.2151
GRID      307429        -348.315265.7873493.3327
GRID      307430        -458.16 328.1261534.7692
GRID      307431        -493.446352.8102549.6985
GRID      307432        77.610783.017112325.3483
GRID      307433        42.1662226.36009339.8403
GRID      307434        -301.656235.6866474.4735
GRID      307435        110.8599-14.3715313.3203
GRID      307436        -393.872292.0541510.6613
GRID      307437        139.5864-32.9303301.7   
GRID      307438        124.3862-23.0316307.8761
GRID      307439        -481.83 347.6643545.8193
GRID      307440        69.3088710.29854329.3729
GRID      307441        29.6535 34.84891345.0426
GRID      307442        -339.558255.6118488.2206
GRID      307443        104.8756-10.1917315.85  
GRID      307444        -383.492287.5306507.2207
GRID      307446        148.6916-38.2193298.2231
GRID      307447        93.4453 -7.2261 318.9384
GRID      307448        -306.553239.6315476.7258
GRID      307449        -370.267279.1541501.9293
GRID      307450        51.8028121.10378336.279 
GRID      307451        -469.577337.9123540.2248
GRID      307454        61.0572615.7152 332.7405
GRID      307455        -360.189274.3172498.4342
GRID      307456        -350.579269.2566494.9457
GRID      307457        39.5363130.18097341.6413
GRID      307458        -327.432249.9379484.0659
GRID      307459        134.7419-28.0227304.2774
GRID      307460        -333.364252.8119486.1326
GRID      307461        -375.88 286.7582505.5819
GRID      307462        96.19598-2.02896320.2488
GRID      307463        -498.662357.8035552.3726
GRID      307464        120.1798-18.115 310.3416
GRID      307465        26.9780438.52341346.8009
GRID      307466        -396.751295.7959512.4797
GRID      307467        84.69727.2957937323.1269
GRID      307468        -311.69 243.5035478.996 
GRID      307469        75.286797.318414327.2611
GRID      307470        -487.538352.5939548.5598
GRID      307471        -386.366291.2831509.0419
GRID      307472        144.4634-33.2045300.7267
GRID      307474        -316.987247.4896481.3347
GRID      307475        49.2214924.97804338.0898
GRID      307476        -475.837342.7644543.0378
GRID      307477        129.5415-23.3063306.8524
GRID      307478        115.5103-14.1668312.5541
GRID      307479        -296.836236.0948473.7476
GRID      307480        -463.149338.1412539.147 
GRID      307481        -340.926259.9084489.9598
GRID      307483        103.4286-4.9854 317.9194
GRID      307484        91.52454-2.94185320.7727
GRID      307485        -373.058282.9694503.7574
GRID      307486        58.5987119.51909334.5048
GRID      307487        -362.778278.2076500.252 
GRID      307488        67.3814913.88908330.9674
GRID      307489        24.2789142.20185348.565 
GRID      307490        109.9249-9.96749315.0188
GRID      307492        -399.598299.5167514.285 
GRID      307493        -352.965273.1728496.7359
GRID      307494        -455.973333.2155536.1437
GRID      307495        -301.814240.196 476.0687
GRID      307496        -492.951357.5471551.2553
GRID      307497        139.8959-28.1076303.3199
GRID      307498        124.6253-18.5288309.3974
GRID      307499        94.370052.291896322.0788
GRID      307500        -389.244295.0452510.8673
GRID      307501        82.259584.659332325.0818
GRID      307502        -378.716290.5284507.4024
GRID      307503        -334.626257.2568487.9041
GRID      307504        46.6625328.84681339.8947
GRID      307505        -322.529251.23  483.632 
GRID      307506        100.4013-1.1701 319.7901
GRID      307507        -481.516352.4361547.4205
[truncated: 3,170,927 more chars]
